# Supplementary material for: An alpha-herpesvirus employs host HEXIM1 to promote viral transcription
Source: J Virol. 2024 Feb 16;98(3):e01392-23. doi: 10.1128/jvi.01392-23 (PMC10949456; doi:10.1128/jvi.01392-23)
Supplement: Table S1 — Results of GSEA analysis of RNA-Seq. [file jvi.01392-23-s0008.xlsx]

## Sheet: gsea.gene_set.report
Term_Ranked	Term	ES	NES	pval	fdr	geneset_size	matched_size	core_genes
1	meiotic cell cycle(GO:0051321)	0.512807	2.08055	0	0.0214252	55	50	SLC26A8,PIWIL1,PIWIL2,HORMAD1,PDIK1L,HORMAD2,WEE2,LOC101804337,SMC1B,TUBGCP6,EXD1,OSGIN2,RBM7,TUBGCP5,SYCP3,STK35,TOP3A
2	glycerophospholipid catabolic process(GO:0046475)	0.6438	1.90485	0.00421941	0.143115	15	15	LOC101794764,PLA2G4F,LOC101794221,LOC101793679,LOC101794749,LOC101794571,PLA2G4B
3	defense response to virus(GO:0051607)	0.424939	1.89229	0	0.12456	88	82	LOC101798516,AGBL5,IRF5,DDX41,LOC101790937,NLRC5,DDX17,LOC101797692,CARD9,LOC113845139,MAP3K14,DTX3L,MAVS,HYAL2,IRF1,IFIH1,DHX58,ITCH,CGAS,POLR3H,ABCF3,SERINC3,SAMHD1,POLR3G,SKP2,LOC101797569,BECN1,LOC110353866,DHX36,LOC101796052,LOC101795904,FADD,IL10RB,TBK1,PARP9
4	tRNA methylation(GO:0030488)	0.587917	1.85422	0.00217391	0.144011	19	19	TRMT6,GTPBP3,TRMT61B,TRMT13,THUMPD2,NSUN2,LOC106017603,TRMT61A,TRDMT1,METTL2A,METTL8
5	viral entry into host cell(GO:0046718)	0.617999	1.84925	0	0.126311	15	15	LOC113842200,HYAL2,ZNF639,WWP2,LOC113841102,LOC113842093
6	SCF-dependent proteasomal ubiquitin-dependent protein cat...(GO:0031146)	0.503482	1.82579	0.00234192	0.136593	32	32	FBXL18,FBXL12,FBXO39,RRP8,FBXO48,FBXL14,FBXO2,FBXL2,FBXL8,FBXO31,SKP2,FBXL13,FBXL5
7	cell projection organization(GO:0030030)	0.524158	1.82383	0.00240964	0.122039	31	29	DNAH9,CDK10,WTIP,FAM161A,FGFR1OP,NPHP1,ENTR1,TAPT1,PKN2,TUBD1,ODF2L
8	regulation of circadian rhythm(GO:0042752)	0.521777	1.80225	0	0.135553	27	27	CREM,NOCT,ADCY1,KLF10,NR1D2,LOC101802293,PSPC1,LOC101790186,CSNK1D,PRKAA1,CREB1,MAPK8,LOC101791228,FBXL3,LOC113840763
9	protein-chromophore linkage(GO:0018298)	0.575743	1.79892	0.00224719	0.126199	20	18	LOC101798873,OPN4,OPN3,LOC101803749,LOC101791202,RRH,LOC101789661,LOC101797805,LOC101797638,LOC101790401,LOC101799898,RHO
10	male meiotic nuclear division(GO:0007140)	0.578685	1.78447	0.0131579	0.130461	20	17	TEX14,SPDYA,FIGNL1,UBR2,ASZ1,LOC101790434,TDRD12,LOC113841473
11	phospholipid metabolic process(GO:0006644)	0.493942	1.77735	0.00473934	0.126941	33	31	LOC101794764,PLA2G4F,LOC101794221,LOC101793679,LOC101794749,LOC101794571,LOC101798383,PLB1,PLA2G4B
12	regulation of gene expression(GO:0010468)	0.407137	1.77146	0.00247525	0.122799	75	75	UMODL1,MOK,HINFP,TOB2,GNB3,FOXA1,RICTOR,LOC101789739,GDNF,LOC101796186,MYB,MAPK4,PRDM10,ZNF507,MAP3K4,PLCG2,ZNF335,ZNF827,RC3H2,LOC101792930,ZNF407,SORT1,UBXN2A,DROSHA,APBA3,TSKU,MAPK8IP3,LOC101799709
13	piRNA metabolic process(GO:0034587)	0.587178	1.76126	0.00884956	0.12321	20	17	PIWIL1,PIWIL2,HENMT1,EXD1,ASZ1,TDRD12,LOC113841473
14	response to glucose(GO:0009749)	0.477419	1.73638	0.00446429	0.141938	35	34	COL4A3,NR0B2,HNF4A,GIP,GYS2,SREBF1,IRS2,TXN2,ILDR2,EIF2B5,MLXIPL,RPS6KB1,PFKL,PTPRN
15	synaptonemal complex assembly(GO:0007130)	0.597355	1.73241	0.0107991	0.138161	16	15	HORMAD1,SYCP1,LOC101798325,MCMDC2,TEX12,LOC101790434,MEIOC,TEX11
16	protein K63-linked ubiquitination(GO:0070534)	0.481592	1.69401	0.0105708	0.178024	30	30	LOC101790919,LOC113845682,LOC101805457,NEDD4,LOC101791103,ITCH,WWP2,RNF8,ZFP91,ARIH2,STUB1,RNF152,RNF4
17	DNA replication initiation(GO:0006270)	0.540474	1.69042	0.0243363	0.172848	17	17	MCM8,ORC1,MCMDC2,CCNE2,PURA,ORC4,MCM10,ORC5,MCM3,ORC6
18	cellular response to glucose starvation(GO:0042149)	0.471643	1.67886	0.012959	0.178654	29	29	ATG14,SZT2,ZC3H12A,NUAK2,BECN1,PICK1,EIF2AK3,C1H12orf66,NIM1K,PRKAA1,TBL2,HIGD1A,PIK3R4
19	steroid biosynthetic process(GO:0006694)	0.525105	1.67142	0.0043956	0.180518	19	19	STAR,LOC101801995,SRD5A1,LOC110352536,SDR42E1,SDR42E2
20	endosome to lysosome transport(GO:0008333)	0.448912	1.65826	0.0144928	0.191126	35	35	ATG14,LOC101790937,RILP,DTX3L,VIPAS39,HOOK1,DENND3,VPS18,RAB7B,SORT1,VPS33A
21	double-strand break repair via nonhomologous end joining(GO:0006303)	0.539179	1.65472	0.0162037	0.188015	18	18	PIAS4,LIG4,DCLRE1B,DCLRE1C,BLM,RNF8,PAXIP1
22	transcription by RNA polymerase III(GO:0006383)	0.47432	1.64024	0.0233645	0.201649	25	25	SNAPC4,ZNF143,LOC101791263,GTF3C4,POLR2K,POLR3H,POLR2F,POLR3G,POLR3A,BRF1
23	epidermal growth factor receptor signaling pathway(GO:0007173)	0.458975	1.6326	0.0111111	0.204309	31	31	SLC30A10,BCAR1,AREG,HBEGF,EREG,LOC101805207,CAMLG,FAM83B,SHC3,DGKD,LOC101802982,VIL1,FAM83A,PIK3C2A,KIF16B,GRB7
24	DNA methylation involved in gamete generation(GO:0043046)	0.528518	1.61549	0.0148936	0.222553	20	17	PIWIL2,TDRD5,PRMT7,ASZ1,TDRD12,LOC113841473
25	oogenesis(GO:0048477)	0.478482	1.60133	0.0242826	0.234901	24	23	PIWIL2,HORMAD1,MCMDC2,DDX20,LOC113839606,PAQR8,PAQR5,C5H14orf39,LOC110352714,DAZL
26	calcium-independent cell-cell adhesion via plasma membran...(GO:0016338)	0.509602	1.59096	0.0205011	0.24481	21	20	CLDN20,LOC101802171,CLDN12,CLDN4,LOC101790278,LOC101801749,LOC101793937,LOC101801460,LOC101791882
27	protein destabilization(GO:0031648)	0.52124	1.58834	0.0215983	0.240658	17	17	MUL1,MYLIP,RRP8,SENP2,SIAH1
28	response to ionizing radiation(GO:0010212)	0.486812	1.58088	0.02746	0.244586	21	21	BRCC3,MRNIP,NABP1,TICRR,UIMC1,LOC101801210,RNF8,RFWD3,PAXIP1
29	regulation of cell cycle(GO:0051726)	0.377863	1.56482	0.00977995	0.265112	60	60	FBXL18,FBXL12,FOXA1,OVOL2,TXLNG,LOC101797744,LEMD3,CABLES2,JUND,SRSF5,CCNE2,JUN,FIGNL1,GADD45A,SON,E2F7,LIN54,SKP2,E2F6
30	mRNA splicing, via spliceosome(GO:0000398)	0.333364	1.55954	0.0103359	0.266697	117	117	RNPC3,CWC25,DHX35,DDX41,PRPF3,ESS2,ZRSR2,PCF11,RBM41,CACTIN,POLR2K,LOC113844723,HNRNPA0,SRSF5,DBR1,SNW1,RBPMS,WBP4,DHX8,CSTF2,USP39,SNRNP35,SRSF6,SUGP1,CSTF1,BUD31,LOC113841302,SMU1
31	protein polyubiquitination(GO:0000209)	0.335418	1.54257	0.00779221	0.290448	125	104	FBXL22,FBXL18,FBXL12,RNF144B,MYLIP,DTX3L,KLHL42,SIAH1,NEDD4,RC3H1,LOC101795545,FBXO40,ITCH,ZSWIM2,RNF111,WWP2,FBXO2,LONRF1,RC3H2,LOC101792930,HUWE1,FBXL8,UBR2,HECTD2,RMND5A,SMURF1,RNF217,SKP2
32	mRNA 3'-end processing(GO:0031124)	0.483697	1.53474	0.0441501	0.296439	21	20	PCF11,SRSF5,CSTF2,SRSF6,CSTF1,POLDIP3,ZC3H3,LOC113841302
33	protein ubiquitination(GO:0016567)	0.29467	1.53449	0	0.288289	230	224	ASB14,RNF43,MUL1,LOC101792635,CBLL1,LRR1,RNF26,MYLIP,GAN,DTX2,RRP8,RNF169,LOC101804875,FEM1B,LRRC41,LOC113840088,CNOT4,LOC113845399,NEDD4,LOC101801987,FBXO33,RNF34,FEM1C,TRIM33,TRPC4AP,ASB13,LOC101801212,LOC101797326,LOC101794054,ITCH,WAC,DCAF5,RNF111,ASB11,WWP2,FBXO2,LEO1,RFWD3,ANAPC16,LOC101792930,HUWE1,FBXL2,KLHL8,UBR2,SMURF1,FBXO31,FZR1,ARRDC4,MED8,LOC101803938,DCAF12,CRBN,KLHL15,FBXL5,UBE2K,…
34	DNA recombination(GO:0006310)	0.403698	1.53441	0.0197531	0.280268	40	38	LOC113842230,EME1,RPAIN,INO80D,KIN,DCLRE1C,BLM,ACTR5,WRN,PAXIP1,ACTR8,LOC101796914,WRNIP1,NCOA6,LOC113841982,NSMCE4A
35	mitotic cell cycle checkpoint(GO:0007093)	0.503034	1.53154	0.0204545	0.27694	17	17	WEE2,DCLRE1B,NABP1,TICRR,MAD2L1BP,BCL2L1,ZWILCH
36	activation of MAPKK activity(GO:0000186)	0.496577	1.52846	0.0421546	0.275223	17	17	LOC101798516,MOS,MAP3K4,MAP3K13,CARTPT,LOC110353866,FRS2
37	positive regulation of cell differentiation(GO:0045597)	0.513797	1.52512	0.0493562	0.274393	17	15	DLX1,GDNF,JUND,JUN,HSP90AB1,EOMES,LOC101805421,POU4F2,SOX17
38	DNA replication(GO:0006260)	0.367711	1.52382	0.0119048	0.269447	62	60	LIG4,KIN,TICRR,CDT1,ING5,KAT7,ORC1,SUPT16H,CHTF18,SIN3A,WRN,ATRIP,NUP98,MCM10,TOP3A,HELB,SDE2,E4F1,LOC101796914,ORC5,NCOA6,ING4,LOC113841982,TNFAIP1,RPA1,DBF4,STRA8,DTL,CHAF1B,RECQL5
39	transmembrane transport(GO:0055085)	0.409498	1.51888	0.0355556	0.271071	36	36	LOC113843982,SPNS3,ABCG1,SLC19A2,LOC101794339,MFSD9,SLC17A9,LOC101791126,SLC12A9,MFSD1,SLC46A3,LRRC8B,SLC46A1,NIPA1
40	telomere maintenance(GO:0000723)	0.442207	1.50091	0.0559284	0.296592	26	25	ZNF365,LOC101789642,DCLRE1B,TERF2IP,TERF2,CCNE2,POT1,WRN
41	cellular response to starvation(GO:0009267)	0.387457	1.48614	0.0260047	0.318637	44	43	ATG14,MAP1LC3C,KRT20,INHBB,KLF10,SREBF1,KIAA1324,PDK4,WRN,MARS,CARTPT,USP33,STK11,STK26,LOC101792295,RRAGD,RIPOR1,TNRC6A,LOC101799800,RRAGC,FBXO22,STK24,LOC101793827,WNT9B
42	positive regulation of protein binding(GO:0032092)	0.430796	1.48338	0.0516432	0.316405	26	26	HERPUD1,LOC101790937,GCG,DTX3L,HIP1R,PIN1,CAPRIN2,BAMBI,USP33,EPB41L5,HSP90AB1
43	protein K63-linked deubiquitination(GO:0070536)	0.472124	1.48061	0.0483871	0.314923	19	19	OTUD1,BRCC3,ABRAXAS2,YOD1,SPATA2,LOC110354256,LOC101798867,USP33,OTUD7B,TNFAIP3
44	posttranscriptional regulation of gene expression(GO:0010608)	0.486822	1.47725	0.0515695	0.314031	17	17	ATG14,RC3H1,SPOUT1,RC3H2,METTL16,NACC2,EPB41L5,PARP9,NANOS1,YTHDC1,TDRD7
45	nuclear pore complex assembly(GO:0051292)	0.498698	1.45986	0.0859729	0.342474	15	15	LOC113842200,LOC113841102,LOC113842093,NUP98,NUP107,LOC113841966
46	binding of sperm to zona pellucida(GO:0007339)	0.487448	1.45534	0.0796646	0.344555	19	15	LOC101802027,LOC101795725,UBAP2L,LOC101802605,ATP8B3,LOC101797788,CCT4,CLGN
47	response to cAMP(GO:0051591)	0.457697	1.44299	0.0728477	0.363843	19	18	HNF4A,AREG,SREBF1,DGKQ,JUND,JUN
48	bicellular tight junction assembly(GO:0070830)	0.443346	1.43891	0.0670996	0.365677	21	21	PARD6A,PARD6B,PATJ,LOC101791936,LOC101790278,MICALL2,FRMPD2,MARVELD3,GRHL2
49	snRNA transcription by RNA polymerase II(GO:0042795)	0.45287	1.4293	0.0723404	0.380141	19	19	SNAPC4,ZNF143,NABP1,POLR2K,RPRD2,RPAP2,ICE2,ICE1,GTF2A1,RPRD1B,TAF13,ELL2
50	negative regulation of protein binding(GO:0032091)	0.385059	1.4227	0.0409639	0.387054	35	35	FRMD7,SENP2,LOC113845139,DDX11,BAG2,TEX14,PIN1,DBNDD2,WFIKKN1,USP33,EPB41L5,STUB1,ADNP,MAPK8
51	ubiquitin-dependent protein catabolic process(GO:0006511)	0.284242	1.41675	0.00302115	0.393118	207	185	RNF43,USP18,HERPUD1,RNF6,LOC101790937,RNF144B,MYLIP,DTX3L,RNF146,CNOT4,RFFL,USP31,SIAH1,TOLLIP,NEDD4,LOC101801987,RNF34,TRPC4AP,LOC101801212,ITCH,FBXL14,RNF111,USP37,USP42,WWP2,USP40,RNF8,RNF215,LOC110354256,USP2,HUWE1,FBXL2,KLHL8,RMND5A,SMURF1,RNF217,USP4,SKP2,FBXL13,PSMF1,KLHL15,FBXL5,UBE2K,SPSB3,LOC101792819,SPOPL,USP33,RLIM,ARIH2,LNX1,USP15,STUB1,UBE2G2,UBE2Z,SMURF2,ADRM1,NPLOC4,USP49,RCHY1,K…
52	DNA repair(GO:0006281)	0.290213	1.41076	0.00537634	0.399635	143	139	BRCC3,LOC113843423,HINFP,EME1,RPAIN,EPC2,INO80D,MRNIP,LOC101792015,KIN,UBE2W,NABP1,TICRR,ASTE1,ALKBH3,DDX11,LOC101796186,SUPT16H,BLM,INO80,DMAP1,ALKBH1,WRN,XPA,FZR1,ACTR8,LOC101803938,FEN1,SLF2,POLQ,HELB,HSF1,DDB1,RTEL1,LOC113841027,ERCC3,RAD17,NCOA6,LOC106017265,BRIP1,NSMCE4A,STUB1,SHPRH,RPA1,JMY,LOC101798344,DCLRE1A,BACH1,FOXM1,PDS5A,MRE11,CHAF1B,FANCM,LOC113841234,RECQL5,LOC113841200
53	regulation of cell morphogenesis(GO:0022604)	0.447967	1.40909	0.0848214	0.396171	19	19	ARC,FITM2,WTIP,STRIP1,PDZD8,QRICH1,LOC101790434,PHIP
54	photoreceptor cell maintenance(GO:0045494)	0.422444	1.40721	0.0596659	0.393307	26	24	BBS10,USH2A,LOC106017654,TULP1,CNGB1,ESRRB,NXNL2,ADGRV1
55	spermatogenesis(GO:0007283)	0.273725	1.40483	0.00343643	0.3914	242	206	LOC106020696,LOC101790919,TDRD6,PIWIL1,PIWIL2,HORMAD1,CREM,CFAP54,SFMBT1,LOC101805457,MYCBPAP,SYCP1,VIPAS39,ANKRD49,SPATA2,SIAH1,LOC101798325,SLCO4C1,TOPAZ1,TCP11,PATZ1,LOC101791103,NKAP,MCMDC2,ARID4A,LOC113842516,LOC113843636,USP42,BCL2L1,GJB3,NPHP1,LOC101798867,POC1A,BCL6,UBR2,NR2C2,YY1,PAIP2,MERTK,ASZ1,PIAS1,LOC113839606,TDRD12,MEIOC,LOC113841473
56	termination of RNA polymerase II transcription(GO:0006369)	0.463395	1.40161	0.0638298	0.391549	16	16	LOC101791777,PCF11,MED18,CSTF2,CSTF1,SCAF8,SSU72,LOC113841276,SETX
57	regulation of transcription by RNA polymerase II(GO:0006357)	0.26742	1.3935	0	0.403645	268	259	POU3F1,ASB14,FOXS1,LIME1,BARHL2,NRF1,IRF5,ZNF143,KLF3,HCFC2,MED26,DDX17,EPC2,MED7,MTF1,MED15,EPC1,FOXA1,CITED4,GSC2,LOC113840515,KLF10,DGKQ,BLZF1,TIAL1,LOC101803767,BRWD1,LOC101804703,STAT3,MED18,ELF1,ARID4A,SNW1,GTF2H2,MLXIP,TADA1,ECM1,SP4,ASCL3,SMARCD1,MED22,LOC113843755,BUD31,ARID1A,TFAP4,BRCA1,ELF5,YY1,MED17,QRICH1,MED8,LOC113842302,TADA2B,BRWD3,POU2F3,MED27,MED12,GRHL1,CHD2,RFX7,NKX2-5,SP9,P…
58	motile cilium assembly(GO:0044458)	0.45294	1.38782	0.0980392	0.409905	18	17	ATMIN,LOC101790824,LOC101791011,BBOF1,KIAA0586,CENPJ,ZMYND10,INTU,MKS1
59	positive regulation of TOR signaling(GO:0032008)	0.414123	1.38343	0.0784314	0.413366	22	21	WDR59,RICTOR,MIOS,MLST8,SMCR8,SEH1L,LOC101792295,LOC101794767,RRAGD,WDR24
60	microtubule-based movement(GO:0007018)	0.315869	1.37778	0.0320988	0.419771	78	77	KIF17,DNAH10,DNAH9,DNAH8,LOC101792015,DNAH3,LOC101797785,DNAH7,WDR78,KIF7,LOC101799215,LOC101791638,KIFC3,DNAH12,KIF18B,DNAH14,DYNC1LI2,DNAH1,LOC113839606
61	mRNA cis splicing, via spliceosome(GO:0045292)	0.458058	1.37764	0.09375	0.413326	16	16	LOC113844723,SRSF5,SRSF6,RBM22,DCPS,RBM19,SRSF1
62	chloride transport(GO:0006821)	0.399053	1.36762	0.0942529	0.430944	26	24	SLC26A8,NMUR1,CLCN6,LOC101798238,SLC26A7,SLC26A6,CLCN4
63	Arp2/3 complex-mediated actin nucleation(GO:0034314)	0.432462	1.36463	0.0898618	0.431471	18	18	LOC101790919,LOC113845682,LOC101805457,LOC101791103,WASHC1,WHAMM
64	mRNA transport(GO:0051028)	0.350222	1.3526	0.0783784	0.454007	47	45	ARC,NUPL2,LOC101791777,SENP2,NCBP3,LOC113840459,LOC113844723,LOC101804691,NUP98,IWS1,HSF1,UPF3A,NXT2,EIF4A3,LOC113841765,LOC113841356
65	double-strand break repair(GO:0006302)	0.342883	1.34908	0.0746269	0.456574	47	47	BRCC3,LOC101790937,DTX3L,UIMC1,LOC101798325,LOC101803054,INO80,EXD2,ACTR5,RNF8,WRN,MEIOC,POLQ,REV1,PARP9,SETX,ABRAXAS1,MRE11,LOC113840983
66	protein K48-linked ubiquitination(GO:0070936)	0.354762	1.34872	0.0666667	0.4507	55	40	RNF6,LOC101790937,DTX3L,RNF146,RFFL,RNF34,ITCH,RNF8,SKP2,UBE2K,ARIH2,RNF216,UBE2G2,RNF152,RNF4,TNFAIP3
67	cellular response to amino acid starvation(GO:0034198)	0.365591	1.34852	0.088729	0.444616	33	33	LOC101798516,WDR59,SZT2,MIOS,BECN1,BMT2,LOC110353866,EIF2AK3,C1H12orf66,SEH1L,LOC101792295,RNF152,MAPK8,DEPDC5,CDKN1A,WDR24
68	endoplasmic reticulum unfolded protein response(GO:0030968)	0.400546	1.34669	0.0679612	0.442361	26	25	LOC101798516,HERPUD1,CREB3,CREBRF,YOD1,LOC101803640,SELENOS,HSPA13,LOC110353866,LOC101798346,ATF6,EIF2AK3,TBL2,STUB1
69	phototransduction(GO:0007602)	0.387393	1.34592	0.1133	0.43813	30	28	LOC101798873,OPN4,OPN3,LOC101802251,LOC113843848,PLEKHB1,LOC101803749,CDS1,LOC101791202,RRH
70	gene silencing by RNA(GO:0031047)	0.369291	1.3321	0.0974478	0.465378	34	31	PIWIL1,PIWIL2,DDX17,CNOT10,LOC113844723,AGO2,EXD1,ASZ1,TDRD12,LOC113841473
71	synaptic vesicle priming(GO:0016082)	0.444224	1.3234	0.140351	0.481016	16	15	VAMP1,SNAP47,SYNJ1,LOC113840786
72	positive regulation of insulin secretion involved in cell...(GO:0035774)	0.434022	1.3131	0.109131	0.501313	17	17	RFX6,GCG,LOC101790824,LOC101791011,GPR68
73	negative regulation of protein kinase B signaling(GO:0051898)	0.397986	1.30345	0.129841	0.52071	21	21	MUL1,LOC101804850,HYAL2,INPP5K,PTPRJ,LOC101791905,SLC9A3R1
74	regulation of cytokinesis(GO:0032465)	0.357156	1.30223	0.11639	0.517431	36	35	LOC101790455,LOC101799043,CCP110,PIN1,LOC101791638,BCL2L1,ENTR1,LOC101800252,BECN1,ZFYVE26,LOC113843327,KLHL21,PIK3R4
75	protein deubiquitination(GO:0016579)	0.279923	1.29393	0.066838	0.53323	108	102	USP18,INO80D,WDR20,ABRAXAS2,ZC3H12A,USP44,YOD1,USP31,ATXN7,CCP110,IFIH1,USP37,USP42,USP40,USP39,LOC110354256,USP2,STAM,USP19,USP53,YY1,USP4,LOC113843499
76	negative regulation of tumor necrosis factor production(GO:0032720)	0.401518	1.29126	0.130024	0.533584	21	21	LOC101790919,LOC113845682,LOC101805457,CACTIN,LOC101791103,IL10,CIDEA
77	mRNA export from nucleus(GO:0006406)	0.311764	1.29113	0.0675991	0.526969	62	60	LOC113842200,LOC101791777,SRSF5,SRSF6,POLDIP3,LOC113841102,LOC113842093,LOC113841302,THOC5,SMG5,NUP160,LOC101791836,NUP188,NUP54,NUP107,LOC113841966,THOC2,SEH1L,CDC40,SRSF11,NUP43,LOC113842201,AGFG1,YTHDC1,NUP35,FYTTD1,SMG1,LOC106020662
78	negative regulation of NF-kappaB transcription factor act...(GO:0032088)	0.368304	1.28727	0.12993	0.530764	31	30	LOC101802461,PIAS4,NLRC5,TRAF3,ZC3H12A,CACTIN,ITCH,LOC110354256,SETD6,LOC101792560
79	sensory perception of sound(GO:0007605)	0.28832	1.2868	0.0812808	0.525295	93	91	OTOGL,ATP6V0A4,SRRM4,MYO3A,SLC17A8,TECTA,OTOA,USH2A,TPRN,TULP1,LOC101797522,CACNA1D,PJVK,LOC101802648,NAV2,LOC101791936,OTOF,USP53,TIMM13,ADGRV1,LOC101799189,LOC101791468,CLIC5,TMPRSS3,CHD7,MYO15A
80	negative regulation of DNA-binding transcription factor a...(GO:0043433)	0.339199	1.27553	0.106236	0.549991	37	37	TNFRSF4,FOXS1,LOC101804850,NR0B2,HNF4A
81	spindle assembly(GO:0051225)	0.392457	1.27352	0.145414	0.548858	21	21	TUBB1,RCC1,INO80,LOC106017805,CSNK1D,LOC106019577,MAPRE3,CEP63,HAUS6,LOC101803441,NEK2,CCDC155,GOLGA2,HAUS8,HAUS1
82	mRNA processing(GO:0006397)	0.26573	1.27238	0.0604396	0.545666	138	136	FASTKD5,SRRM4,TSEN54,JMJD6,NOCT,KIN,PTCD2,PDE12,CPEB1,PRPF38B,A1CF,RBM39,PNN,HNRNPA0,SRSF5,LSM10,CDK12,TARDBP,GEMIN2,PRPF18,SUGP2,USP39,AKAP17A,AKAP8L,SRPK1,SON,LOC113841302,THOC5,LOC113841869,WTAP,GPATCH1,LOC101803938,RBM25,SLU7,DDX47,NSRP1,TSEN2,IWS1,SCAF8,HSF1,TENT2,VIRMA,PPP1R8,PRMT9,THOC2,CPSF6,EIF4A3
83	xenobiotic metabolic process(GO:0006805)	0.394475	1.26498	0.152542	0.559625	20	20	LOC101791848,LOC101801861,AIP,LOC101801210,AHRR,LOC101797666,RORA
84	centrosome cycle(GO:0007098)	0.355276	1.26405	0.162528	0.555681	31	30	PARD6A,LOC113843520,PARD6B,CEP120,GADD45A,TUBE1,CEP68,LOC101794644,PPP1R12A,LOC106019577
85	RNA export from nucleus(GO:0006405)	0.431617	1.26404	0.188161	0.549249	16	15	SRSF5,SRSF6,POLDIP3,LOC113841302,NUP98,CDC40,SRSF11
86	cellular respiration(GO:0045333)	0.426246	1.2623	0.177489	0.548064	15	15	FASTKD5,SLC25A25,TBRG4,FASTKD3
87	positive regulation of Rho protein signal transduction(GO:0035025)	0.388371	1.26046	0.159624	0.546991	23	23	GPR65,ABRA,LOC101796868,MCF2L,PRAG1,MCF2L2
88	sensory perception of smell(GO:0007608)	0.387149	1.25751	0.160256	0.548539	43	21	CNGB1,ADCY3,NAV2,NXNL2,LOC101797088,LOC106019914,OMP,LOC101796225,LOC101799795
89	response to retinoic acid(GO:0032526)	0.35277	1.25679	0.165179	0.544582	30	28	ACER2,RBP4,SYNJ1,LOC113840786,OVCA2,SREBF1
90	regulation of heart rate by cardiac conduction(GO:0086091)	0.375859	1.25298	0.144522	0.549345	23	23	KCNE3,LOC101796938,KCNQ1,LOC101801434,CACNA1D
91	transcription, DNA-templated(GO:0006351)	0.291214	1.24733	0.1067	0.558543	66	63	CCNT1,HINFP,LIN9,EPC1,DIDO1,LOC101796186,CCNT2,INO80,TCEANC,LOC113841029,SWT1,MED17,MLF1,RFX3,PLAG1,MYNN
92	positive regulation of ubiquitin-protein transferase acti...(GO:0051443)	0.394662	1.22739	0.192825	0.608605	32	18	ARRDC3,RRP8,PIN1,DCUN1D3,ARRDC4,DCUN1D1,STUB1,DCUN1D5
93	cytoplasmic microtubule organization(GO:0031122)	0.330515	1.215	0.172577	0.639082	36	35	CCDC13,LOC101801609,HOOK1,KATNAL2,TUBGCP6,FIGNL1,TUBGCP5,SLAIN2
94	platelet activation(GO:0030168)	0.327729	1.21471	0.179487	0.633168	36	35	LOC101805207,GNA13,DGKE,RAP2B,F8,PIK3CG,PLCG2,MERTK,TRPC7,DGKD,DGKZ,PIK3CB,PIK3CA
95	activation of phospholipase C activity(GO:0007202)	0.410746	1.21451	0.209503	0.627168	15	15	ARHGAP36,NMUR1,LOC101796868
96	cellular lipid metabolic process(GO:0044255)	0.371587	1.2138	0.190578	0.622998	23	23	STAR,ABHD2,CCDC71L,LOC101795231,NR1H3,ABHD3,LPIN1,LOC106019755
97	phosphatidylinositol dephosphorylation(GO:0046856)	0.378128	1.21289	0.201835	0.61953	20	20	SYNJ1,LOC113840786,MTMR6,INPP5K,INPP5F,INPP5E
98	transcription elongation from RNA polymerase II promoter(GO:0006368)	0.33904	1.21188	0.180401	0.616225	30	30	SUPT16H,POLR2K,CDK12,GTF2H2,LEO1,NELFA,CDK13,CDC73,NELFB,CTR9,ELL2,CDK9,SETD2,LOC101805218,ELP2
99	double-strand break repair via homologous recombination(GO:0000724)	0.303521	1.20853	0.164649	0.619591	51	51	PALB2,NABP1,MCM8,HELQ,SMC5,BLM,INO80,EXD2,RFWD3,WRN,BRCA1,SAMHD1,YY1,POLQ,MMS22L,ZFYVE26,AP5Z1,GEN1,RPA1,CHEK1,MRE11,RECQL5,WDR48,RAD52
100	cellular response to DNA damage stimulus(GO:0006974)	0.247522	1.20656	0.0984456	0.619047	157	141	CCDC13,ATMIN,LOC101790937,RNF169,SPRTN,MRNIP,KIN,NABP1,MCM8,DTX3L,DDX11,ZC3H12A,ZBTB5,TLK2,MASTL,FAAP20,CGAS,WAC,SPDYA,RNF8,RFWD3,CLOCK,PIDD1,WRN,SAMHD1,BCL6,PASD1,YY1,FBXO31,RBBP5,MCM10,SLF2,CDKN2AIP,POLQ,ZMAT3,BRAT1,HELB,INTS7
101	proteasome-mediated ubiquitin-dependent protein catabolic...(GO:0043161)	0.257871	1.20639	0.0899183	0.613398	129	115	FBXL22,RRP8,HECTD3,UBE2W,USP44,RFFL,KLHL42,TRIM9,SIAH1,NEDD4,RNF34,ITCH,ZFAND2A,WWP2,RMND5A,SMURF1,ZFAND2B,UBXN2A,CRBN,SKP2,LOC101795149,LOC113843499,SPSB3,ARMC8,NHLRC3,UBXN2B,DDB1,TRIM71,SPOPL,PSMD2,TNFAIP1,STUB1,RNF216,CD2AP,LOC101800174,RNF4,SMURF2,LOC113841546,LTN1,PSMC5,GID4
102	response to unfolded protein(GO:0006986)	0.336445	1.20484	0.185882	0.612084	30	30	LOC101800405,DNAJB9,JKAMP,HSPB7,FAF2,HSPA14,TOR1B,DNAJB5
103	mRNA polyadenylation(GO:0006378)	0.370672	1.20322	0.22093	0.610981	22	22	PCF11,PAPOLG,WDR33,CSTF2,LEO1,ZC3H3,CDC73,SCAF8,SSU72
104	spermatid development(GO:0007286)	0.33509	1.19613	0.200495	0.625231	34	31	PIWIL1,TDRD5,RNF17,LOC101798325,LOC101790824,LOC101791011,RNF8,MEIOC,PYGO1,OSBP2,BRIP1,UBE2J1,CDYL
105	stem cell population maintenance(GO:0019827)	0.333306	1.1958	0.18894	0.620482	32	32	MED15,EIF4ENIF1,ESRRB,LIF,LEO1,ARID1A,MED27,CDC73,TUT4,TET1,MED14,EOMES,CTR9
106	phosphatidylinositol biosynthetic process(GO:0006661)	0.323927	1.19102	0.197674	0.628566	37	37	SYNJ1,MTMR4,MTMR6,PIP5K1A,PLCG2,INPP5F,PI4KA,LOC101802251,LOC113843848,PLEKHA3,SLC27A1,CDS1,VAC14
107	rRNA processing(GO:0006364)	0.264057	1.18961	0.123426	0.626581	85	83	DDX17,PIH1D2,WDR18,EXOSC3,RPF1,UTP14A,GEMIN4,MTERF4,FCF1,NAF1,NOL6,REXO4,RRP9,DDX49,SBDS,DDX47,KRR1,DDX51,UTP18,PES1,CHD7
108	visual perception(GO:0007601)	0.256357	1.18523	0.129534	0.633043	122	110	LOC101798873,OPN4,MYO3A,LOC101801995,USH2A,NYX,PPEF2,LOC106017654,CNGB1,LRAT,ATXN7,MFRP,GUCY2F,PDE6C,IMPG2,RGS9,LOC101793409,KIFC3,NXNL2,RPGR,ADGRV1,PDE6B,PDC,GRK7,LOC101803749,LOC101791108,ATF6,LOC101791202,PCARE,LOC113840033,RRH,GJA3,SPATA7,CABP1
109	histone H3 acetylation(GO:0043966)	0.350013	1.18416	0.220721	0.630297	24	24	BRPF1,JADE1,ING5,BRD1,IRF4,KAT7,TADA1,BRPF3
110	regulation of signal transduction by p53 class mediator(GO:1901796)	0.380071	1.17292	0.223124	0.656895	17	17	ING5,TP53RK,RRS1,NOP2,JMY,TAF13,POU4F2,HIPK4,HIPK1,TAF4B,PHF20
111	negative regulation of intrinsic apoptotic signaling path...(GO:2001243)	0.386115	1.16558	0.262473	0.672658	21	17	HERPUD1,NOC2L,MCL1,BCL2L1,FIGNL1
112	negative regulation of transcription, DNA-templated(GO:0045892)	0.220748	1.16339	0.0825083	0.673612	275	265	TNFRSF4,ANHX,FOXS1,PIAS4,ZNF281,ZBTB21,RIOX1,NR0B2,HINFP,HEXIM1,SFMBT1,ZGPAT,HEY1,EPC1,OVOL2,SIX3,GZF1,BTAF1,HHEX,LOC101796186,NKRF,KLF10,NKX6-2,LOC113843967,FOXG1,SUDS3,EREG,KAT7,POU2F1,IRF1,PATZ1,NKAP,CHMP1A,INPP5K,TRIM33,CIPC,KDM4A,DMAP1,ZNF639,ARID4A,SIN3A,DPF3,MPHOSPH8,SNW1,WWP2,NR1D2,SPEN,TGIF1,PSPC1,TFAP4,BCL6,LOC101796903,LOC101790186
113	innate immune response(GO:0045087)	0.233596	1.16013	0.134503	0.677978	179	170	LOC101798516,LOC101790919,LOC113845682,IRF5,HEXIM1,LOC101790937,NLRC5,LOC101796820,LOC101805457,CARD9,CNPY3,LOC101793943,DTX3L,MAVS,TRAF3,LOC101801768,LOC101798073,TOLLIP,CFI,CACTIN,LOC101791103,IFIH1,LOC101800286,DHX58,ITCH,CGAS,POLR3H,ECSIT,SERINC3,LOC110354256,LOC101798100,SAMHD1,POLR3G,SKP2,LOC101797569,MYD88,TRIM35,LOC101804340,ANKRD17,LOC110353866,WRNIP1,SH2D1A,DHX36,FADD,AKIRIN2,SYK,LOC101…
114	regulation of protein stability(GO:0031647)	0.31863	1.15876	0.239506	0.676137	34	34	USP18,GIPC2,PINX1,SREBF1,USP40,USP19,USP4,CDKN2AIP,SUGT1,STUB1,MOSMO
115	rhythmic process(GO:0048511)	0.306438	1.15343	0.219626	0.686975	39	39	CREM,ADCY1,CIPC,SIN3A,NR1D2,NFYA,PSPC1,LOC101790186,CSNK2A1,ARNTL2,PRKAA1,MAPK8,LOC101791228
116	viral process(GO:0016032)	0.248965	1.15137	0.182825	0.687121	110	106	PARD6A,HCFC2,LOC113842200,CCNT1,RCC1,LOC113841303,KIN,MAVS,RICTOR,MORC3,IFIH1,KDM4A,CAMLG,DHX58,SNW1,LOC113841102,SPEN,PDZD8,LOC113842093,FBXL2,UCKL1,TMEM250,ACOT8,ANKRD17,NUP188,RBL1,NUP54,NUP107,LOC113841966,RNF216,SEH1L,CHD6,LOC101794767
117	cellular response to heat(GO:0034605)	0.306745	1.14834	0.254197	0.690611	59	39	HSF5,TRPV1,LOC101790455,IER5,BAG3,HSPA14,LOC113841488,CLPB,HSPA13,LOC113843499,LOC101791905,HSF1,DHX36
118	regulation of transcription, DNA-templated(GO:0006355)	0.217008	1.14754	0.123711	0.6873	270	262	LIN28B,SALL4,LOC113841474,CREM,ABCG1,LOC101795426,ZNF143,ZNF131,DMBX1,RNF6,HINFP,SPTY2D1,SFMBT2,LOC101790579,SNIP1,ZFX,TERF2IP,LOC101796186,MTERF4,NKX6-2,ESRRB,ZNF341,ZBTB24,LOC101792441,PATZ1,SAP30BP,PRMT7,TAF1D,LOC101805234,STAT3,LOC101799628,L3MBTL2,RLF,REXO4,TRIP4,EVX2,NR1D2,LOC101790522,NFYA,ACVR1B,AKAP17A,PRMT8,RAX,MIXL1,LOC113845387,NR1H3,LOC101802833,MLF1,SATB1,RFX3,PLAG1,LOC113843944,ASC…
119	G1/S transition of mitotic cell cycle(GO:0000082)	0.295806	1.14685	0.232779	0.683715	42	42	HINFP,RCC1,LOC101796186,ORC1,GPR132,CCNE2,USP37,SPDYA,ACVR1B,PIAS1,SKP2,MCM10,CCNE1,IQGAP3,TRIM71,ORC5
120	positive regulation of cytosolic calcium ion concentration(GO:0007204)	0.271348	1.14473	0.193299	0.68437	68	66	CHRNA9,LOC101802461,PTGER2,CXCR5,KNG1,LOC113840913,EDN1,XCR1,RIC3,GNA13,LOC106020679
121	single fertilization(GO:0007338)	0.343663	1.14262	0.262115	0.684938	25	23	UMODL1,LOC101795725,SPAG1,LOC113842516,ADCY3,TRPC7,LOC101799709
122	regulation of inflammatory response(GO:0050727)	0.326921	1.14044	0.248804	0.685783	29	28	USP18,RICTOR,LOC101798037,SHPK,SPATA2,NR1D2,LOC110354256,LOC101798867,SETD6,BCL6,DROSHA
123	cilium movement(GO:0003341)	0.340083	1.1369	0.279545	0.690789	23	22	DNAH3,DNAH7,WDR78,CCDC39,CCDC103,DNAH5,DNAAF5
124	response to lipopolysaccharide(GO:0032496)	0.281279	1.13666	0.251185	0.685949	52	51	LOC101798516,LOC101801315,CD96,NOCT,HNF4A,EDN1,IL23R,JUND,HNRNPA0,JUN,PLCG2
125	ubiquitin-dependent ERAD pathway(GO:0030433)	0.292882	1.13212	0.264151	0.693741	45	43	DNAJB9,JKAMP,YOD1,FAF2,LOC101797326,FBXO2,LOC101803640,SELENOS,LOC101793250,USP19,UBQLN1,HSPA13
126	negative regulation of protein phosphorylation(GO:0001933)	0.29882	1.13023	0.237762	0.694067	39	37	PARD6A,ATG14,ZC3H12A,PPP1R15B,CACTIN,CRKL,CZH9orf72,INPP5K,PAQR3,PPP5C,PRR5L,LOC113841293,LRP6
127	chromatin organization(GO:0006325)	0.244757	1.12772	0.246032	0.696102	117	99	LOC101798932,SFMBT1,RSBN1,LOC101801533,UTP3,TLK2,LOC101803767,BRWD1,LOC101804703,L3MBTL2,CDAN1,LOC113840518,AEBP2,HDAC3,LOC113842116,PHF13,LOC101790681,LOC113842302,RCCD1,L3MBTL3,SATB1,CHD2,L3MBTL1,RBL1,LOC113840904,CHD6,TLK1,ATAD2,CHD9,TET1,SS18L1
128	protein kinase A signaling(GO:0010737)	0.375985	1.1277	0.30839	0.690784	23	16	LOC106020696,GCG,TCP11,LOC113843636
129	metaphase plate congression(GO:0051310)	0.378514	1.12403	0.286026	0.696334	15	15	LOC101805309,LOC101792015,LOC101798325,TRAPPC12,MEIOC,SPICE1
130	ribosome biogenesis(GO:0042254)	0.363069	1.11941	0.316372	0.704988	17	17	NOP56,DHX30,NAF1,MTG2,GNL2,DROSHA
131	protein autoubiquitination(GO:0051865)	0.295383	1.11325	0.28341	0.718087	41	37	LOC101790937,DTX3L,RNF146,CNOT4,ITCH,WWP2,RNF8,LOC101792930,BRCA1,TRIM71,RNF220,STUB1,RNF4,RCHY1,KLHL24,RNF185
132	positive regulation of interferon-beta production(GO:0032728)	0.376824	1.10847	0.336798	0.727426	15	15	MAVS,IRF1,IFIH1,POLR3G
133	non-motile cilium assembly(GO:1905515)	0.295707	1.105	0.296552	0.732431	38	36	BBS10,CCDC13,GORAB,C2CD3,CEP250,POC1A,TMEM80,CENPJ,CSNK1D,INTU,MKS1,TBC1D32
134	negative regulation of protein kinase activity(GO:0006469)	0.299822	1.10405	0.303178	0.7299	33	33	LOC101790919,LOC113845682,LOC101805457,LOC101791103,INPP5K,GADD45A,CEP85,LRP6,TRIB1,CHP1,PRKRIP1,SMCR8,LOC101790479,DUSP19,QARS,PPM1F
135	amino acid transport(GO:0006865)	0.382078	1.10392	0.312639	0.72491	15	15	SLC6A12,SLC7A10,SLC3A1,SLC7A4
136	negative regulation of stress fiber assembly(GO:0051497)	0.36429	1.10186	0.333333	0.725843	17	17	ARHGAP36,FRMD7,INPP5K
137	flagellated sperm motility(GO:0030317)	0.326027	1.09872	0.321663	0.729936	27	26	SLC26A8,CACNA1I,LOC101797785,ADCY3,DNAH1,TCTE1,DNAH5,NME8,TEKT1,TEKT4,DNAJA1
138	cholesterol metabolic process(GO:0008203)	0.291753	1.09187	0.324561	0.745188	38	35	STAR,ABCG1,PCSK9,MBTPS2,SREBF1,NPC1,DISP3
139	protein K48-linked deubiquitination(GO:0071108)	0.365537	1.08733	0.320261	0.753764	15	15	YOD1,USP37,USP33,OTUD7B,TNFAIP3,USP5,USP20,VCPIP1
140	I-kappaB kinase/NF-kappaB signaling(GO:0007249)	0.351201	1.08289	0.342984	0.761897	17	17	SNIP1,CARD9,MAP3K14,REL,TAB3
141	post-embryonic development(GO:0009791)	0.281678	1.0741	0.353349	0.784182	40	39	PYGO2,SZT2,STK36,MORC3,AGO2,GIGYF2,RC3H2,TAPT1,MAPK8IP3,PYGO1,ALDH5A1,CHST13,CHST11,LOC101790479,RAB3A
142	microtubule bundle formation(GO:0001578)	0.315836	1.07175	0.331915	0.786048	24	24	TPPP,LOC101791638,CCDC66,ZNF207,NAV1,CHP1,NCKAP5L,LOC101794806,NCKAP5,PSRC1
143	placenta development(GO:0001890)	0.333545	1.06872	0.34186	0.790252	20	20	MAP3K4,GJB3,ALKBH1,E2F7,MC2R,LHX4,HSP90AB1
144	positive regulation of NIK/NF-kappaB signaling(GO:1901224)	0.313688	1.05979	0.349315	0.813363	26	25	LOC101798516,LOC101796820,EDN1,RC3H1,RC3H2,IL18R1,SPHK1,MYD88,LOC110353866
145	cellular response to cAMP(GO:0071320)	0.285663	1.05864	0.337469	0.811435	35	35	AQP8,LOC101796938,KCNQ1,HCN2,INPP5K,SLC26A6,AANAT,HCN1
146	protein monoubiquitination(GO:0006513)	0.305319	1.04858	0.383249	0.838403	38	24	KBTBD8,UBE2W,NEDD4,KLHL12,HUWE1,FBXL2,ZNF598
147	G protein-coupled receptor signaling pathway, coupled to ...(GO:0007187)	0.324512	1.04456	0.387528	0.845795	23	20	XCR1,HTR2C,CHRM5,MC3R,LOC101802707,HTR5A,LOC101795278,LOC101791362,HTR1D,HTR1A
148	spliceosomal snRNP assembly(GO:0000387)	0.33679	1.04006	0.395556	0.854819	19	19	GEMIN4,PRMT7,DDX20,GEMIN2,RBM22,TGS1,LOC113841276,GEMIN8
149	RNA processing(GO:0006396)	0.285761	1.03835	0.378076	0.854918	34	34	LOC101800468,ZFC3H1,RBM6,RBM39,RBPMS,DDX20,DHX8
150	protein complex oligomerization(GO:0051259)	0.267495	1.03742	0.391089	0.8523	43	43	RASGRP1,NUFIP1,LOC101803570,ACMSD,ZC3H12A,BLM,PPP5C,TRAPPC12,LOC113841293
151	negative regulation of proteasomal ubiquitin-dependent pr...(GO:0032435)	0.344592	1.03595	0.395299	0.851739	16	16	SENP1,GIPC2,TLK2,WAC,OGT
152	cellular response to lipopolysaccharide(GO:0071222)	0.249509	1.03184	0.387755	0.859385	59	57	LOC101792635,STAP1,LOC113845139,IRF8,ZC3H12A,SHPK,CMPK2,CD274,CACTIN,LOC101801160,IL10,GFI1
153	early endosome to late endosome transport(GO:0045022)	0.332882	1.03108	0.409091	0.856232	18	18	PTPN23,RILP,HOOK1,BECN1,KIF16B,FAM160A2,AKTIP,SNX16,WDR81
154	macroautophagy(GO:0016236)	0.266235	1.03074	0.364706	0.851689	43	42	ATG14,MAP1LC3C,PRKAB2,ATG16L1,YOD1,VPS37C,STAM,UBQLN1,SQSTM1,UBXN6,SEC23B,BECN1
155	mitotic metaphase plate congression(GO:0007080)	0.313723	1.02589	0.380734	0.861693	22	22	LOC101792015,PINX1,RRS1,CHMP1A,CDC23,LOC101800252,BECN1,SEH1L,LOC113842236,LOC101798714,PSRC1,RAB11A
156	dephosphorylation(GO:0016311)	0.300516	1.024	0.408072	0.862316	27	27	DUSP8,DUSP12,PGP,LOC101799043,INPP5K
157	fertilization(GO:0009566)	0.354527	1.02364	0.414687	0.857895	16	15	BCL2L1,TDRD12,LOC113841473,TEX11,UBE2Q1,SYCP2,RAD21L1,TTLL5,KLHL10
158	regulation of apoptotic process(GO:0042981)	0.228191	1.01538	0.417303	0.878398	95	87	TNFRSF4,UMODL1,IKZF3,C1H2orf49,CARD10,CARD9,TRAF3,INHBB,TOX3,LOC106017909,USP42,GDF5,PIDD1,WRN,TRAF5,SKP2,RBM25,LOC101799709,SDF2L1
159	regulation of mitotic nuclear division(GO:0007088)	0.277669	1.00889	0.432558	0.894312	33	33	RCC1,LOC101799043,CCNJ,LOC101801987,YWHAH,LOC101801212,CCNE2
160	cellular protein modification process(GO:0006464)	0.266989	1.00647	0.443155	0.896314	38	37	DUSP12,LOC113841736,LIPT1,ICMT,WWP2,FBXO2,FBXL2,SEPHS1,LOC113841596,LOC113841267,LOC113842822
161	positive regulation of protein catabolic process(GO:0045732)	0.25308	1.00616	0.439815	0.891793	46	46	MYLIP,RILP,CREBRF,GGA3,NEDD4,ITCH,ASB11,WWP2,LOC101792930,SMURF1,FZR1,RHBDD1,DDB1,LPCAT1,TNFAIP3,SMURF2,APC2,SEC22B,DTL,GGA1,SORL1
162	autophagosome assembly(GO:0000045)	0.251311	1.00337	0.446115	0.895311	65	51	ATG14,MAP1LC3C,ATG16L1,TP53INP1,RAB33B,KIAA1324,ATG101,UBQLN1,UBXN2A,BECN1,UBXN2B
163	membrane organization(GO:0061024)	0.277594	1.00326	0.444706	0.890236	33	33	GAPVD1,SYNJ1,SGIP1,HIP1R,EPS15L1,BAIAP2L2,STAM,TGOLN2,CHP1,SAR1A,SLC2A8,VAMP4,LRP2,LOC113845647,PIK3C2A
164	positive regulation of fat cell differentiation(GO:0045600)	0.312458	1.00077	0.450734	0.892932	20	20	LOC101802461,NOCT,ZC3H12A,CCDC71L
165	calcium-mediated signaling(GO:0019722)	0.249022	0.998072	0.456311	0.895535	50	48	NMUR1,LOC101790455,CXCR5,EDN1,XCR1,PLA2G4B,PLCG2,TPCN2,ACKR2,LOC101805317,SPHK1
166	transcription initiation from RNA polymerase II promoter(GO:0006367)	0.254876	0.997797	0.453237	0.891028	44	44	MED15,ESRRB,POLR2K,SNW1,GTF2H2,NR1D2,LOC101804644,NR2C1,MED17,MED8,GTF2A1L,TAF5
167	positive regulation of cyclin-dependent protein serine/th...(GO:0045737)	0.33236	0.994017	0.468966	0.897542	15	15	CCNT1,CCNL2,CCNT2,SPDYA
168	positive regulation of multicellular organism growth(GO:0040018)	0.316205	0.991934	0.45898	0.899042	20	19	FOXS1,GPR21
169	bicarbonate transport(GO:0015701)	0.337055	0.989801	0.471366	0.900396	15	15	SLC4A11,SLC26A7,CA5A,SLC26A6,LOC101799376
170	response to virus(GO:0009615)	0.278617	0.986696	0.458853	0.905297	30	29	LOC101798516,RBP4,HYAL2,IFIH1,DHX58
171	negative regulation of viral genome replication(GO:0045071)	0.331617	0.984671	0.475375	0.906252	15	15	LOC101798516,LOC113845139,MAVS
172	negative regulation of transcription by RNA polymerase II(GO:0000122)	0.177836	0.984512	0.508418	0.901543	392	378	LOC101790919,LOC113845682,SALL4,PIAS4,CREM,LOC101800405,ZNF281,KLF3,NR0B2,PER3,HCFC2,HINFP,SIRT7,HEXIM1,LOC101805457,EDN1,HEY1,EPC1,FOXA1,IRF8,CREBRF,INSM1,N4BP2L2,GZF1,LOC101793178,HHEX,LOC101796186,SREBF1,SAP130,LOC113843967,REL,SUDS3,CC2D1B,EED,ZBTB5,LOC101791103,DNAJB4,MAFK,TRIM33,JUND,DMAP1,SUV39H2,SIN3A,NOC2L,SNW1,JUN,DDX20,WWP2,NR1D2,ASCL3,DNAJB5,ZNF608,USP2,SPEN,E2F7,ARID1A,HDAC3,BCL6,LOC…
173	positive regulation of actin filament polymerization(GO:0030838)	0.298251	0.982979	0.480519	0.901243	21	21	RICTOR,CDC42EP4,BAIAP2L2,CDC42EP1,ARF6,BAIAP2L1,C5H15orf62,LOC101794767
174	insulin receptor signaling pathway(GO:0008286)	0.252125	0.981777	0.472422	0.900184	42	42	ATP6V0A4,LOC113843982,BCAR1,SREBF1,IRS4,IRS2,SH2B2,PDK4
175	activation of cysteine-type endopeptidase activity involv...(GO:0006919)	0.263231	0.980687	0.474576	0.898335	37	37	COL4A3,MUL1,ACER2,SENP1,LOC101796820,HIP1R,PIDD1,CASP8AP2,DIABLO,LOC101791905,FASLG,LOC101789899
176	RNA splicing(GO:0008380)	0.206601	0.976762	0.496042	0.905782	120	119	SRRM4,RNPC3,JMJD6,ZRSR2,LUC7L3,PRPF38B,RBM39,PNN,LSM10,CDK12,TARDBP,GEMIN2,PRPF18,DHX8,SUGP2,USP39,AKAP17A,AKAP8L,SRPK1,SON,LOC113841302,SMU1,THOC5,WTAP,RBM25,DDX47,NSRP1,IWS1,SCAF8,BCAS2,PRPF4B,ZNF638,VIRMA,PPP1R8,THOC2,EIF4A3,CDC40,SREK1IP1,SRSF11,LOC113841343,RNPS1,ESRP1,ZPR1,PRPF8,SREK1,ZNF830,CTNNBL1,RRP1B,TTF2,RBM20,RRAGC
177	7-methylguanosine mRNA capping(GO:0006370)	0.327111	0.976329	0.475556	0.902005	15	15	CMTR2,NCBP3,POLR2K,GTF2H2
178	regulation of ventricular cardiac muscle cell membrane re...(GO:0060307)	0.325933	0.975228	0.489451	0.900609	15	15	KCNE3,KCNQ1
179	chaperone cofactor-dependent protein refolding(GO:0051085)	0.291748	0.972297	0.497845	0.90453	24	24	LOC101800405,DNAJB4,HSPA14,TOR1B,DNAJB5,DNAJB12,HSPA13,TOR2A,HSPH1
180	phosphatidylinositol phosphorylation(GO:0046854)	0.275201	0.971537	0.5	0.902076	28	28	EFR3B,IP6K2,PIK3CG,PI4K2B,PI4KA,IP6K1,PIK3CB,PIK3CA,SOCS6,TTC7A,CISH,PIK3C2A,IMPA1
181	regulation of intracellular pH(GO:0051453)	0.315759	0.966192	0.484342	0.913864	17	17	SLC4A11,SLC26A6,SLC9A8,SLC9A4,CHP1,SLC9A6
182	positive regulation of gene expression, epigenetic(GO:0045815)	0.324194	0.963949	0.491071	0.915789	16	16	WBP2,POLR2K,WBP2NL,POLR1B,BAZ1B,POLR1E
183	establishment or maintenance of cell polarity(GO:0007163)	0.291611	0.963126	0.47235	0.913282	23	22	PARD6A,RHOBTB3,PARD6B
184	response to stimulus(GO:0050896)	0.247359	0.96267	0.528017	0.909804	47	41	MYO3A,LOC101801995,USH2A,NYX,LRAT,LOC101793409,RPGR,PDC,PCARE,SPATA7,CABP1
185	positive regulation of DNA-binding transcription factor a...(GO:0051091)	0.233942	0.962276	0.520725	0.906127	60	58	LOC101790919,LOC113845682,ABRA,LOC101805457,EDN1,MAVS,FOXA1,MBTPS2,LOC101791103,IL10,PPRC1,LOC101792930,TRAF5,LRP6,LOC101793940,ARID5B
186	inositol phosphate metabolic process(GO:0043647)	0.286048	0.960582	0.492205	0.906278	24	24	SYNJ1,IP6K2,PLCG2,IPPK,LOC101791078,IP6K1
187	tumor necrosis factor-mediated signaling pathway(GO:0033209)	0.321237	0.959754	0.511677	0.903938	16	16	MAP3K14,TRAF3,TNFSF8
188	sodium ion transmembrane transport(GO:0035725)	0.290205	0.957186	0.531963	0.907028	26	24	LOC101796938,SCNN1G,LOC113844187,HCN1,LOC101799433,SCN8A,NALCN,PKD2L1,ASIC1,SCNN1A,SCNN1D,LOC101798680,SCN4A
189	response to organic substance(GO:0010033)	0.295131	0.955349	0.517699	0.908003	23	22	AMPD1,ABCG1,LOC101805207,JUND,JUN
190	response to cold(GO:0009409)	0.305397	0.949264	0.550538	0.921936	21	19	LOC101794508,TRPM8,LOC101796539
191	regulation of alternative mRNA splicing, via spliceosome(GO:0000381)	0.257196	0.948849	0.495261	0.918412	37	36	SRRM4,DDX17,SRSF5,SRSF6,RBM7,SMU1,WTAP,RBM25,NSRP1,CELF1,EIF4A3,RBM19,RNPS1,CELF6,SRSF1,SREK1
192	retrograde transport, endosome to Golgi(GO:0042147)	0.231486	0.942987	0.578811	0.931141	54	54	LOC101790919,LOC113845682,RHOBTB3,LOC101805457,VPS51,RGP1,LOC101791103,WASHC1
193	ion transmembrane transport(GO:0034220)	0.21402	0.940619	0.579602	0.933518	85	79	STOML3,CHRNA9,ATP6V0A4,LOC113843982,CLCN6,UNC80,GABRD,SGK2,GABRR3,LOC101803823
194	phosphorylation(GO:0016310)	0.317744	0.940132	0.557018	0.930243	16	16	SHPK,TOLLIP,TNK2,PI4KA,PANK3,PIK3CB
195	protein stabilization(GO:0050821)	0.2079	0.937809	0.553299	0.932257	90	87	CALR3,PEX6,MUL1,PER3,RRP8,MCM8,BAG3,HIP1R,BAG2,A1CF,MORC3,PIN1,USP2,USP19,CDC37L1,DVL3,ZNF207,SEC16A,CHP1,USP33,SUGT1,NAA16,CREB1,SAXO1,NLK,COG3,NCLN,LOC101790479
196	mitotic sister chromatid segregation(GO:0000070)	0.290318	0.937409	0.573363	0.928727	21	21	MIS12,INO80,KIF18B,ZNF207,NSL1,SPAG5,RECQL5,LOC101798714,LOC101803441,NEK2
197	positive regulation of translation(GO:0045727)	0.261898	0.936264	0.548235	0.927385	32	32	LOC101800468,BARHL2,PIWIL2,POLDIP3,FXR1,YTHDF3,CPEB3
198	positive regulation of transcription, DNA-templated(GO:0045893)	0.174072	0.936244	0.701031	0.922767	351	320	LOC113843372,EDRF1,ZNF281,GPATCH3,RFX6,RNF6,HINFP,ATMIN,JMJD6,LOC101790937,BRPF1,HNF4A,ABRA,HEY1,ZXDC,EPC1,ING5,DTX3L,OVOL2,LOC101789739,CITED4,LOC101799320,IRF4,TP53INP1,ANKRD49,LOC101796186,SREBF1,ESRRB,KMT2E,TOX3,MYB,YWHAH,BLM,STAT3,RFXAP,INPP5K,RLF,TRIP4,ELF1,WAC,RNF111,LOC113839733,NR1D2,NFYA,MAP2K3,LOC113840518,ARID1A,TFAP4,BRCA1,LOC113842116,PASD1,MED17,WNT6,LOC113842302,TAF8,MAP3K2,NR1H3,…
199	cell division(GO:0051301)	0.175349	0.934608	0.681388	0.923026	289	281	PARD6A,LMLN,LIG4,BRCC3,LOC113843520,PARD6B,CCNT1,RCC1,ABRAXAS2,LOC101805309,ANAPC7,LOC101801609,SYCP1,USP44,MIS12,KLHL42,SMC5,CABLES2,LRRCC1,MAU2,ZFYVE19,CCNT2,TIPIN,MASTL,TEX14,CHMP1A,INO80,LOC101803704,MIS18A,CCNE2,SPOUT1,USP37,SGO2,ZWILCH,RNF8,USP39,ANAPC16,CCSAP,MPLKIP,PHF13,ENSA,CDC23,FZR1,SYCP3,LOC101790681,KIF18B,ENTR1,ACTR8,CCNE1,PKN2,SPICE1,LOC106017805,CENPJ,LOC101801770,CENPT,LOC101794…
200	positive regulation of cell death(GO:0010942)	0.302031	0.93009	0.558242	0.931526	19	19	ACER2,LOC101796820,ZC3H12A,SAP30BP
201	regulation of megakaryocyte differentiation(GO:0045652)	0.300931	0.928038	0.526807	0.932771	18	18	CNOT4,KMT2E,SIN3A,RBBP5,LOC101790434
202	positive regulation of protein targeting to membrane(GO:0090314)	0.283023	0.925989	0.549669	0.934219	19	19	PDZK1,LOC101803599,MIEF1,STOM,CHP1,C2CD5,LOC113841043,FATE1
203	regulation of dendrite morphogenesis(GO:0048814)	0.305643	0.921821	0.573951	0.941653	18	16	LOC101793684,NEDD4
204	feeding behavior(GO:0007631)	0.31314	0.920911	0.550439	0.939663	16	15	LOC101801414,GIGYF2,HTR2C
205	mitochondrion organization(GO:0007005)	0.228242	0.918721	0.607427	0.941174	50	50	CHCHD10,NRF1,AFG1L,LOC101792311,MTFR2,TMEM11,LOC101799215,TFB1M,SQSTM1,RAB38,GDAP1,SIRT3,FXN,AGTPBP1,RAB3A,VPS13C,CEP89,POLG2,RHOT2,ATAD3A,WDR81
206	protein autophosphorylation(GO:0046777)	0.193165	0.910914	0.680441	0.958757	105	104	LOC101798516,MYO3A,MOS,LOC113839743,LOC101797744,CLK1,OXSR1,CDK12,CLK4,CLK3,TRPM7,ATP13A2,ACVR1B,STK16,MAP3K9,PRKX,MAP3K13
207	positive regulation of tumor necrosis factor production(GO:0032760)	0.274691	0.910879	0.592191	0.954273	23	23	RASGRP1,LOC101796820,CARD9,MAVS
208	sphingolipid biosynthetic process(GO:0030148)	0.241268	0.910723	0.616667	0.950105	38	38	ACER2,DEGS2,LOC101796911,SPHK1,SAMD8,KDSR,ACER1,SPTLC2,HACD1,CERS5,ELOVL2,ELOVL4,CERS3
209	B cell differentiation(GO:0030183)	0.275777	0.908731	0.585837	0.950994	26	24	LOC113842971,DNAJB9,RAG1,PLCG2,BCL6
210	defense response to Gram-positive bacterium(GO:0050830)	0.258127	0.907439	0.618721	0.950126	30	29	LOC113843995,LOC101796820,CARD9,TNFSF8,LOC101795471,DROSHA,STAB2,DMBT1,TBK1,LOC101795976,SEH1L
211	positive regulation of insulin secretion(GO:0032024)	0.260318	0.906177	0.600962	0.949227	30	30	NR0B2,RBP4,OGA,GIP,IRS2,GPR68
212	regulation of immune response(GO:0050776)	0.231023	0.905667	0.62069	0.946092	57	47	LOC101791922,LOC113845397,LOC101801768,LOC101798037,SH2B2,LOC101804439,MADCAM1,JAML,LOC110351189,LOC101793739,LOC101804743
213	protein transport(GO:0015031)	0.170859	0.901552	0.780488	0.95303	284	268	LOC113843995,LOC101790273,KIF17,PTPN23,NUPL2,LOC101790937,LIN7C,SENP2,RILP,EXOC8,MYO5B,LOC113844129,VPS51,DTX3L,ATG16L1,LOC101805398,HOOK1,SEC22C,NECAP2,LOC101789571,RHBDF2,LOC101805207,LOC113840459,CHMP1A,WASHC1,LOC101802190,LOC101796382,LOC101791638,UNC50,COG4,GOSR1,BET1L,VPS37C,ARFGAP2,TAP1,UBAP1,VPS33A,CHMP4C,RAB11FIP1,ARRDC4,LOC101790762,ENTR1,DGKD,LOC101802251,LOC113843848,LOC101800252,LOC1…
214	positive regulation of apoptotic process(GO:0043065)	0.183676	0.901297	0.749263	0.949394	153	149	LOC101798516,IP6K2,LOC113845139,ING5,FOXA1,DUSP6,ING3,TP53INP1,ENDOG,SIAH1,HIP1R,SUDS3,ARHGEF18,GNA13,EEF1E1,DCUN1D3,SHQ1,DDX20,LOC113839733,GADD45A,MAP3K9,PIDD1,TFAP4,DIABLO,BCL6,LOC101796903
215	response to progesterone(GO:0032570)	0.291679	0.899794	0.581176	0.948897	20	19	ABHD2,WBP2,SREBF1,WBP2NL,NR1H3
216	replication fork processing(GO:0031297)	0.278229	0.899303	0.61851	0.94586	20	20	DDX11,BLM,RFWD3,WRN,MMS22L,RTEL1,GEN1
217	very long-chain fatty acid biosynthetic process(GO:0042761)	0.300778	0.896637	0.636364	0.948724	15	15	HACD1,ELOVL2,ELOVL4,LOC101800182,LOC101801566,ELOVL7,LOC101794230,HACD4,ELOVL5,LOC113844264,HACD3,ELOVL6,TECRL,TECR,HACD2
218	B cell receptor signaling pathway(GO:0050853)	0.287756	0.895503	0.618391	0.947346	17	17	LIME1,BCAR1,PLCG2,LOC101804340,SYK,BLK
219	cellular response to insulin stimulus(GO:0032869)	0.222812	0.895266	0.647922	0.943712	54	54	CPEB2,LOC101792311,INHBB,CPEB1,SREBF1,RAB8A,IRS2,INPP5K,SRSF5
220	endocytic recycling(GO:0032456)	0.275594	0.895083	0.61194	0.939845	22	21	PTPN23,VPS51,EHD4
221	epidermis development(GO:0008544)	0.274933	0.895005	0.607223	0.935823	22	22	OVOL2,AGPAT2,GJB5,POU2F3,SATB1,GRHL1,LOC113842822
222	regulation of G protein-coupled receptor signaling pathway(GO:0008277)	0.241818	0.893523	0.606635	0.935625	35	35	GRK4,LOC113839743,LOC101797744,DGKQ,RGS12,FRMPD1,GRK6,RGS9
223	negative regulation of fat cell differentiation(GO:0045599)	0.281179	0.89246	0.614894	0.93431	19	19	MSX2,SORT1,JDP2,ZADH2,LOC101800968,GPER1,INSIG1,RORA
224	protein dephosphorylation(GO:0006470)	0.200758	0.885197	0.737533	0.949008	78	77	DUSP8,DUSP12,PTPN3,PGP,PPEF2,MTMR4,MTMR6,LOC101799043,DUSP6,DAPP1
225	cholesterol biosynthetic process(GO:0006695)	0.276618	0.884935	0.620309	0.945611	21	21	HSD17B7,PLPP6,GGPS1,ARV1,DHCR24,PRKAA1,INSIG1
226	somatic stem cell population maintenance(GO:0035019)	0.297067	0.877153	0.631829	0.960955	17	15	SALL4,KLF10,ELF5
227	histone H4 acetylation(GO:0043967)	0.275573	0.876162	0.636364	0.959276	19	19	EPC1,IRF4,ING3,DMAP1
228	intracellular signal transduction(GO:0035556)	0.163549	0.872982	0.895765	0.96284	273	266	LOC113840201,ASB14,MOK,PLCD4,NLRC5,LOC101796820,HASPIN,PLCH2,EDN1,LOC106017654,PATJ,DCLK3,DEPDC7,NEK11,BRAF,LOC101801563,GUCY2F,SGK2,TLK2,MCF2L,MASTL,MAPK4,OXSR1,SH2B2,ASB13,DGKE,MAP3K4,LOC101799089,PLEK2,ASB11,MCF2L2,RGS9,SRPK1,PDZD8,NUAK2,SPATA13,RPS6KA6,MKNK1,STAC,SIK3,SPHK1,DGKZ,PKN2,STK38L,ASB6,AKAP11,NRBP1,ASB2,RPS6KA1,DNMBP,DVL3,PICK1,SDCBP2,TMPRSS6,CLNK,LOC101804257,NIM1K,PRKAA1,ASB10,SYK…
229	response to UV(GO:0009411)	0.262464	0.871776	0.650964	0.96178	22	22	RPAIN,SPRTN,GTF2H2,ERCC3,PRKAA1,MAPK8,RO60,LOC101798344,DTL
230	T cell receptor signaling pathway(GO:0050852)	0.202247	0.871104	0.715405	0.959188	82	73	LIME1,THEMIS,LOC101791922,LOC113845397,ZC3H12A,RC3H1,EIF2B2,PLCG2,RC3H2,NFKBIZ,LOC101804439,LOC110351189,PIK3CB,EIF2B5,LOC101793739,LOC101804743,STK11,CD28,DENND1B,LOC101800842
231	cellular response to UV(GO:0034644)	0.261618	0.868103	0.643182	0.962387	24	23	TP53INP1,NEDD4,INO80,NOC2L,YY1,RHBDD1,SDE2,DHX36
232	female pregnancy(GO:0007565)	0.259568	0.865923	0.680751	0.963897	23	22	LOC101801414,LOC101801861,GIP
233	establishment of protein localization(GO:0045184)	0.260339	0.862332	0.656471	0.968901	22	22	HINFP,USH2A,WBP2,LOC101796186,WBP2NL
234	ion transport(GO:0006811)	0.213847	0.862049	0.734644	0.965529	56	54	SLC17A8,LOC101802145,LOC101796956,LOC101793346,SLC26A7,SLC12A9,SLC9A4,LOC101804258,LOC101803387,SLC22A15,SLC22A7,LOC101804862,LOC101793937,FXN,SLC9A6,SLC25A10,GLRB,CTNS
235	regulation of macroautophagy(GO:0016241)	0.278046	0.855993	0.670404	0.975825	18	18	LOC113843982,NEDD4,ATP13A2
236	axoneme assembly(GO:0035082)	0.283344	0.85555	0.680672	0.972742	17	17	CFAP46,LOC106017654
237	mitotic cytokinesis(GO:0000281)	0.217256	0.851989	0.748815	0.976948	49	42	ZNF365,MAP9,LOC101790455,RHOC
238	transcription-coupled nucleotide-excision repair(GO:0006283)	0.27802	0.851803	0.670886	0.973236	17	17	POLR2K,GTF2H2,PPIE,ERCC3,COPS4,LOC101798344
239	response to peptide hormone(GO:0043434)	0.275748	0.850983	0.708861	0.971026	18	18	AREG,GIP,SREBF1,EREG
240	androgen receptor signaling pathway(GO:0030521)	0.276319	0.847466	0.682327	0.975253	18	18	DDX17,ARID1A,MED17,RNF4,LOC113842159,MED14,DNAJA1
241	positive regulation of B cell proliferation(GO:0030890)	0.261351	0.845458	0.704698	0.975872	20	20	TNFRSF4,PMS2,IRS2,BCL6
242	adult walking behavior(GO:0007628)	0.279777	0.843352	0.684091	0.976745	17	17	LOC113844187,ABHD12,CHD7,FXN,GLRB,CTNS,LOC101798680,ABHD12B,LOC113842970
243	fatty acid biosynthetic process(GO:0006633)	0.238771	0.842247	0.733333	0.975259	31	31	MLYCD,PRKAB2,PRKAG3,MCAT,BRCA1,NR1H3,OLAH,PRKAA1,DEGS1,ABCD3,ACSF3,LOC101793210
244	negative regulation of peptidyl-serine phosphorylation(GO:0033137)	0.290003	0.841319	0.669492	0.97336	15	15	INPP5K,INPP5F,PAQR3
245	positive regulation of cell cycle(GO:0045787)	0.256489	0.84026	0.708134	0.971808	22	22	CCNJ,CCNE2,IL10,LOC113840190,LRP6,CCNE1,ANKRD17
246	positive regulation of NF-kappaB transcription factor act...(GO:0051092)	0.206887	0.83611	0.761446	0.97701	55	54	LOC101798516,LOC101796820,IL18RAP,RIPK4,TERF2IP,TAB3,RAB7B,PIDD1,TRAF5,MAP3K13,IL18R1,SPHK1
247	lipid transport(GO:0006869)	0.241473	0.834973	0.699774	0.975571	28	26	SPNS3,VPS51,PRELID3A,PDZD8,STOML1,TSPO2,APOLD1,SIGMAR1,STARD6,ESYT3
248	ciliary basal body-plasma membrane docking(GO:0097711)	0.223903	0.832228	0.763855	0.977332	38	38	SCLT1,CEP250,CCP110,CEP152,ALMS1,CEP97,CEP192,CENPJ,TTBK2,LOC106019577,LOC101803001,PLK4,MKS1
249	intraciliary transport involved in cilium assembly(GO:0035735)	0.259385	0.829014	0.724832	0.980409	19	19	KIF17
250	complement activation, classical pathway(GO:0006958)	0.267781	0.828422	0.713024	0.977799	18	18	LOC101798073,CFI,MBL,C5,LOC101804340,LOC101792161
251	regulation of actin cytoskeleton organization(GO:0032956)	0.218538	0.827767	0.778271	0.975362	37	37	CDK10,RHOC,RICTOR,MLST8,HIP1R
252	GPI anchor biosynthetic process(GO:0006506)	0.245132	0.823227	0.752193	0.981042	24	24	PIGZ,PIGW,PIGO,PIGQ,PIGC
253	cell cycle(GO:0007049)	0.158499	0.81611	0.965517	0.99188	222	215	LMLN,LIG4,BRCC3,CCNT1,LOC101801484,ANAPC7,LIN9,CDT1,TXLNG,USP44,TERF2,KLHL42,CABLES2,SIAH1,LRRCC1,CCNT2,TLK2,MAPK4,PIN1,CHTF18,LOC101803704,MIS18A,MRPL41,SUV39H2,SPOUT1,RNF8,USP39,ANAPC16,CCSAP,MPLKIP,USP2,CASP8AP2,BRCA1,FZR1,ENTR1,WTAP,ACTR8,LIN54,PKN2,CDC73,CENPT,SDE2,E4F1,ZC3HC1,LOC101796914,CDK11A,RBL1
254	negative regulation of cysteine-type endopeptidase activi...(GO:0043154)	0.238866	0.812123	0.750617	0.995805	24	24	HERPUD1,PTGER2,LAMP3
255	ovarian follicle development(GO:0001541)	0.278744	0.811275	0.722343	0.993655	15	15	EIF2B2,BCL2L1,LOC113839733,EIF2B5
256	positive regulation of cell growth(GO:0030307)	0.202992	0.808507	0.817308	0.995265	46	46	LOC101792311,ADNP2,INO80,ZNF639,JUN,LOC101793542,LOC101803640,SPHK1,CDKN2AIP,BRAT1
257	protein sumoylation(GO:0016925)	0.237253	0.808472	0.736726	0.991472	43	27	PIAS4,SENP1,LOC113840459,IFIH1
258	circadian rhythm(GO:0007623)	0.231548	0.806313	0.760291	0.991923	29	28	MTNR1A,KLF10,SREBF1,AANAT,PASD1
259	mitotic spindle assembly(GO:0090307)	0.225822	0.800383	0.769723	0.999376	30	29	MAP9,ABRAXAS2,TUBGCP6,TUBGCP5,LOC101800252,CEP192,SPICE1,ZNF207
260	ceramide biosynthetic process(GO:0046513)	0.255467	0.798351	0.731544	0.999288	18	18	DEGS2,SMPD4,CERS2,SAMD8,DEGS1,SPTLC2,CERS5,CERS3
261	cardiac muscle contraction(GO:0060048)	0.268601	0.797275	0.74359	0.99759	15	15	KCNQ1,MAP2K3,TCAP,NKX2-5,LOC101799433
262	response to glucocorticoid(GO:0051384)	0.241206	0.793757	0.763466	1	24	23	AREG,TAT,PDCD7,GPR83,IL10
263	regulation of ion transmembrane transport(GO:0034765)	0.178576	0.788036	0.912821	1	91	84	CLCN1,LOC101796938,CACNA1I,HCN2,LOC113844187,NEDD4,LOC101798238,KCNJ4,TPCN2,WWP2,LOC101796710,KCNH8,KCNK10,LOC101802711,CLIC5,SCN8A,LOC113842281,LOC101805170,NALCN
264	negative regulation of cell cycle(GO:0045786)	0.258101	0.780599	0.791209	1	17	17	ZBTB17,CHMP1A,LOC101796903,GMNN,RPS6KA2,FOXK1
265	phospholipase C-activating G protein-coupled receptor sig...(GO:0007200)	0.208871	0.775835	0.825806	1	35	35	LOC101802461,NMUR1,LOC113840913,LOC106020679,LOC101791078,HTR2C,GPR139,GRPR
266	peptidyl-serine phosphorylation(GO:0018105)	0.170212	0.775272	0.903704	1	80	79	LOC113840201,RICTOR,DCLK3,DGKQ,CLK1,SGK2,TLK2,MORC3,MASTL,LOC101799089,LOC101802293,PRKX,MKNK1,PKN2,STK38L,TTBK2
267	negative regulation of mitotic cell cycle(GO:0045930)	0.262737	0.773677	0.778261	1	16	16	HNF4A,PTPN3,DGKZ,TRIM35
268	DNA damage response, signal transduction by p53 class med...(GO:0006977)	0.254619	0.773263	0.795506	1	18	18	CNOT4,LOC113845650,LOC101803054,E2F7,PIDD1
269	peptidyl-threonine phosphorylation(GO:0018107)	0.212582	0.770308	0.832184	1	32	32	CDK10,CLK1,OXSR1,ACVR1B,LOC101802293,TTBK2,CSNK1D,TBK1,MAPK8,CHEK1,NLK
270	positive regulation of protein phosphorylation(GO:0001934)	0.180067	0.764745	0.91133	1	62	61	ATG14,RASGRP1,SENP2,FGF19,MAVS,PIN1,LOC101796903,SQSTM1,KDR,BRAT1,DVL3
271	intracellular transport(GO:0046907)	0.258393	0.764662	0.792793	1	17	15	LOC113840459,RASSF9,SPIRE1,SDCBP2,LOC113841765,APPBP2,AFTPH
272	negative regulation of MAP kinase activity(GO:0043407)	0.250931	0.76299	0.778723	1	17	17	HYAL2,INPP5K,PAQR3,PTPRJ,SPRY4,TSC2,SORL1,SPRY3
273	negative regulation of translation(GO:0017148)	0.197995	0.762132	0.901869	1	43	43	LOC101798516,CNOT10,EIF4ENIF1,GIGYF2,EIF4E2,FXR1,CAPRIN2,CPEB3,PATL2,LOC110353866,DHX36
274	negative regulation of double-strand break repair via hom...(GO:2000042)	0.240215	0.75977	0.820734	1	20	18	RADX,KLHL15,POLQ,HELB,LOC106017265,LOC113840983,LOC113841234,RECQL5
275	negative regulation of Wnt signaling pathway(GO:0030178)	0.216208	0.752445	0.852495	1	29	28	RNF43,LOC101804850,SIX3
276	regulation of cyclin-dependent protein serine/threonine k...(GO:0000079)	0.228276	0.750175	0.815145	1	22	22	CCNJ,CNPPD1,BLM,CCNE2
277	toxin transport(GO:1901998)	0.234535	0.749783	0.830549	1	20	20	MEP1B,CD274,TRIP4,ARID1A,MTMR12,CCT4,DNAJA1,GGA1,LOC101802919
278	actin filament polymerization(GO:0030041)	0.226553	0.747015	0.843956	1	22	22	ARHGAP36,TTC17
279	circadian regulation of gene expression(GO:0032922)	0.202971	0.737312	0.871622	1	31	31	PER3,NOCT,LOC101802293,USP2,CLOCK,PASD1,OGT,CARTPT,CSNK1D
280	negative regulation of phosphatase activity(GO:0010923)	0.200989	0.736299	0.892774	1	35	34	CSRNP2,LOC101800056,CNST,PPP1R26,SH2D4A,CEP192,SYTL2,CHP1,FKBP15,SFI1,ZCCHC9,SLC7A14,CSRNP3
281	regulation of mitochondrial membrane potential(GO:0051881)	0.245297	0.735037	0.807018	1	16	16	MUL1,LOC101792311,BCL2L1
282	regulation of protein phosphorylation(GO:0001932)	0.228443	0.732423	0.859524	1	20	19	ATG14
283	spliceosomal complex assembly(GO:0000245)	0.243156	0.724744	0.820961	1	16	16	ZRSR2,GEMIN2,USP39
284	negative regulation of protein ubiquitination(GO:0031397)	0.206757	0.718669	0.886256	1	27	27	SENP2,PINX1,BAG2,USP4,OGT,SPOPL,CHP1,TNFAIP3,DNAJA1,N4BP1,SMAD7,LOC106020685,LOC101792624,NXN,PRKCE
285	defense response to Gram-negative bacterium(GO:0050829)	0.219214	0.714427	0.857809	1	25	24	LOC113843995,IL23R,OPTN,LOC101795471,DROSHA
286	protein heterooligomerization(GO:0051291)	0.189867	0.711203	0.930716	1	42	40	IKZF5,PPP5C,LOC113841293,SQSTM1,LOC101790278,PRKAA1,TMCC1,IKZF4,GLRB,LOC113841200,TSC2,PRKCZ,RIPK1,ITPR3,STXBP3,NUP58
287	T cell differentiation(GO:0030217)	0.228486	0.710858	0.887417	1	18	18	LOC113842971,PATZ1,CHD7,FADD,PRR7
288	positive regulation of protein ubiquitination(GO:0031398)	0.194992	0.710704	0.901961	1	35	34	SENP2,SPRTN,RNF111,PAXIP1,LOC101793250,UBQLN1,SPHK1,LOC101800857
289	activation of JUN kinase activity(GO:0007257)	0.223354	0.71022	0.88009	1	22	21	MUL1,MAP3K9,MAP3K2,MAPK8IP3
290	lipid catabolic process(GO:0016042)	0.175165	0.708932	0.938534	1	52	50	PLCD4,PLCH2,LOC101798383,PLB1
291	regulation of mRNA stability(GO:0043488)	0.195465	0.69666	0.922395	1	29	29	EXOSC3,DCP1A,RC3H1,ZC3H14,FXR1
292	energy homeostasis(GO:0097009)	0.204584	0.69146	0.909302	1	25	25	SGIP1,LOC101796539,NR1D2,MEX3C,PIK3CA,MLXIPL,PRKAA1,MRAP2
293	positive regulation of p38MAPK cascade(GO:1900745)	0.229407	0.685527	0.863326	1	16	16	ZC3H12A,MAP3K4,GADD45A
294	keratinocyte differentiation(GO:0030216)	0.227543	0.685517	0.90393	1	16	16	EREG,PIP5K1A,INTU,ACER1,SFN,CERS3
295	endoplasmic reticulum organization(GO:0007029)	0.227611	0.683919	0.886918	1	16	16	TOR1B,LOC101797528,SEC16A,GAK,TMCC1
296	acyl-CoA metabolic process(GO:0006637)	0.218308	0.677529	0.903153	1	18	18	HNF4A,ACOT8,LOC101792790,ACOT12,LOC101793210,LOC101796891,LOC101797844,OXSM,LOC101792571,LOC101792898,LOC110353087,ACOT11,LOC101796694,ACOT7,GPAT4,ACOT9,ACSL6,LOC101793832
297	protein localization to Golgi apparatus(GO:0034067)	0.214641	0.662656	0.913793	1	18	18	RAB33B,PAQR3,OPTN,CSNK1D,GAK,ARFRP1,RIPOR1,SORL1,LOC101804941
298	cellular response to organic substance(GO:0071310)	0.212574	0.658683	0.923423	1	17	17	IL5RA
299	positive regulation of cytosolic calcium ion concentratio...(GO:0051482)	0.201016	0.658114	0.905405	1	22	22	GPR65,EDN1
300	negative regulation of transforming growth factor beta re...(GO:0030512)	0.174197	0.6569	0.965596	1	36	36	MTMR4,LEMD3,PIN1,SMURF1,CIDEA,BAMBI,WFIKKN1,ONECUT3,CHST13,STUB1,SKIL,SMURF2,CHST11
301	synaptic transmission, glutamatergic(GO:0035249)	0.213905	0.654724	0.956818	1	18	17	SLC17A8
302	regulation of autophagy(GO:0010506)	0.174078	0.65328	0.966587	1	35	35	LAMP3,CZH9orf72,TPCN2,FBXL2,RMC1,USP33,SMCR8,LOC101792295,RRAGD,WDR24,ULK1
303	homeostasis of number of cells within a tissue(GO:0048873)	0.221198	0.650478	0.920993	1	16	15	GIGYF2,ILDR2,CSF1,IL20RB,CD7,KLHL10,VPS54,SASH3,LOC106015872,GATA2,BCL2,EXOC5,LOC101790071,PTH,LOC101789439
304	regulation of cell differentiation(GO:0045595)	0.19277	0.64786	0.949309	1	25	24	FZD5,LIF,PLEKHB2,PLEKHB1,LOC101799414
305	neuronal action potential(GO:0019228)	0.20227	0.64523	0.949474	1	20	20	CACNA1I,LOC113844187,LOC101799433,SCN8A,KCNMB4,GPER1
306	microtubule-based process(GO:0007017)	0.186414	0.6402	0.959276	1	26	25	TUBB1,DNAL4,LOC101804425,TUBE1,TUBD1
307	regulation of G2/M transition of mitotic cell cycle(GO:0010389)	0.179091	0.630431	0.947368	1	30	30	CEP250,CCP110,CEP152,ALMS1,CEP192,CENPJ,LOC106019577,LOC101803001,PLK4
308	vesicle fusion(GO:0006906)	0.188939	0.629124	0.965278	1	23	23	SNAP47,GOSR1,STX19,STX11,C2CD5,LOC113842969
309	negative regulation of insulin receptor signaling pathway(GO:0046627)	0.210851	0.626154	0.930876	1	16	16	GPR21,INPP5K,NCOA5,RPS6KB1,CISH,TSC2,PRKCZ
310	endosome organization(GO:0007032)	0.18065	0.623756	0.973684	1	26	26	RNF26,HOOK1,VPS18,PI4K2B,TMEM127,SQSTM1
311	MyD88-dependent toll-like receptor signaling pathway(GO:0002755)	0.203471	0.622233	0.922907	1	17	17	TAB3,MAP3K1,MYD88,TNIP1
312	positive regulation of cysteine-type endopeptidase activi...(GO:0043280)	0.1867	0.609476	0.952381	1	21	21	LOC101796820,LOC113839733,LOC101791905,GPER1,SOX7,NOD1,PPM1F
313	toll-like receptor signaling pathway(GO:0002224)	0.201616	0.608172	0.944325	1	16	16	TRAF3,MYD88,LOC101795904
314	regulation of lipid metabolic process(GO:0019216)	0.155898	0.597443	0.982927	1	42	42	HELZ2,SIN3A,NR1D2,PASD1,GRHL1,SLC27A1,TGS1,NCOA6,LOC101791991,ACER1,CHD9,LACTB,ADGRF5
315	response to amino acid(GO:0043200)	0.193374	0.593603	0.966592	1	18	18	EDN1,GIP
316	positive regulation of proteasomal ubiquitin-dependent pr...(GO:0032436)	0.145413	0.589145	0.994832	1	49	49	RNF144B,LOC101802293,LOC101793542,RNF217,PIAS1,TRIB1,LOC101792819,CSNK1D,ARIH2,STUB1,RCHY1,DET1,USP5,RNF19B,LOC113841701,FBXO22,SMAD7,SOCS5
317	maturation of SSU-rRNA from tricistronic rRNA transcript ...(GO:0000462)	0.187479	0.588444	0.954649	1	18	18	TSR1,UTP3,TBL3
318	positive regulation of dendrite extension(GO:1903861)	0.197369	0.581308	0.948661	1	18	16	MUL1
319	mitochondrial translation(GO:0032543)	0.159117	0.573506	0.983607	1	30	30	MTERF4,MRPL16,LOC101801182,LOC101797878,MRPS2,PTCD3,GFM2,MRPL2,NOA1,MRPS14,MRPS11
320	protein targeting to mitochondrion(GO:0006626)	0.189672	0.569918	0.97479	1	15	15	MTERF4,TIMM17A,TIMM13,GDAP1
321	apoptotic signaling pathway(GO:0097190)	0.168405	0.56956	0.988636	1	27	25	SENP1,DIDO1,LOC113841029
322	protein ADP-ribosylation(GO:0006471)	0.172559	0.559875	0.983982	1	25	20	LOC113840088,LOC101794054,SIRT3,PARP6,LOC113844746,PARP9,LOC101798744
323	cAMP biosynthetic process(GO:0006171)	0.190091	0.556525	0.982222	1	17	16	ADCY1,ADCY3
324	ATP-dependent chromatin remodeling(GO:0043044)	0.183264	0.543887	0.976415	1	16	16	INO80,ARID1A,SMARCD2,SMARCB1,LOC101796404,LOC113841486,SMARCA5,CHD4,LOC101794614,LOC106020308,ACTL6A,SMARCE1,PBRM1,SMARCA1,MBD3,SMARCC1
325	positive regulation of protein serine/threonine kinase ac...(GO:0071902)	0.168207	0.526294	0.989083	1	18	17	LOC101800857,SLC27A1,HSP90AB1,HIGD1A,SYAP1
326	regulation of gene silencing by miRNA(GO:0060964)	0.172649	0.498002	0.995789	1	15	15	POLR2K,AGO2
327	protein localization(GO:0008104)	0.125473	0.496375	1	0.998643	48	48	GRASP,CEP250,CDAN1,BCL6,AKAP10,MAPK8IP3,AKAIN1,AMN,TRAK2,CLIC5
328	regulation of neurogenesis(GO:0050767)	0.136103	0.488453	1	0.996368	30	27	HEY1,LOC101805234,LOC101799414,CHD7,HEYL,LOC101799035,JADE2,LOC101795178,WNT3
329	epithelial cilium movement(GO:0003351)	0.144927	0.443425	1	0.995916	19	18	STK36,DNAH1,SPAG17,LOC113841731,LOC106020683,LOC113843290,LOC113843635,LOC113841754
330	JNK cascade(GO:0007254)	-0.152839	-0.462464	0.998148	0.996067	19	19	TNFRSF19,LOC101800996,LOC113843279,FGF12
331	gamma-aminobutyric acid signaling pathway(GO:0007214)	-0.171502	-0.504472	0.989247	0.994026	17	17	GNAI2,LOC101790397,GABRG2,GABRB3,LOC101802277
332	release of sequestered calcium ion into cytosol(GO:0051209)	-0.180408	-0.507723	0.986867	0.995336	15	15	ERO1A
333	receptor-mediated endocytosis(GO:0006898)	-0.149598	-0.511941	0.994575	0.996546	30	30	LRP1B,LOC101792718,DNAJC6,MASP1,TMEM108,PI4KB,WASF1,LOC101799484,LOC113841113,CTTN,DNM1,CLTCL1
334	response to morphine(GO:0043278)	-0.178698	-0.511984	0.990942	0.998265	17	16	PENK,DRD3,LOC101792010,PLCG1,LOC113844914
335	RNA metabolic process(GO:0016070)	-0.18084	-0.513094	0.991007	0.999845	15	15	POLR2L,HNRNPM,HNRNPR,HNRNPA3,POLR2D,POLR2J
336	long-term memory(GO:0007616)	-0.185268	-0.528339	0.981343	0.999216	16	16	ADCY8,GRIA1,LOC101804940,CAMK4
337	autophagy of mitochondrion(GO:0000422)	-0.174498	-0.532501	0.978648	1	22	21	MAP1LC3B,FUNDC2,ATG3,ATG5,WDR45B,ATG13
338	activation of GTPase activity(GO:0090630)	-0.137494	-0.544571	1	0.99967	64	63	RALGAPA1,TBCK,ADPRH,TBC1D22A,ARHGAP24,DOCK7,NDEL1,GRTP1,RCC2,SDC4,PLEKHG4,NTRK3,TBC1D15,SIPA1L1,RABGAP1L,EVI5,TBC1D5,TBC1D7
339	protein localization to organelle(GO:0033365)	-0.191527	-0.548379	0.97048	1	15	15	BICD1,CSRP3,VPS35,COG7,RAB3IP,CNTLN
340	reactive oxygen species metabolic process(GO:0072593)	-0.18627	-0.552204	0.967568	1	19	18	NDUFS3,NDUFS4,NNT,LOC110351624
341	positive regulation of DNA repair(GO:0045739)	-0.177245	-0.567566	0.982847	0.99895	26	25	EYA3,MGMT,EYA4,RPS3,BABAM2,EYA1,EYA2
342	sphingolipid metabolic process(GO:0006665)	-0.204797	-0.602149	0.934901	0.988723	17	16	LOC106020238,TEX2,LOC113844510,ST8SIA1,LOC101797312,SPTLC1,LOC101796401,SERINC1,SERINC5
343	phagocytosis(GO:0006909)	-0.196882	-0.611179	0.940433	0.986536	22	22	LEPR,ANXA11,NCF4,ITGB2,CDC42SE2
344	negative regulation of GTPase activity(GO:0034260)	-0.210749	-0.612755	0.944954	0.987567	16	16	TTC8
345	negative regulation of Ras protein signal transduction(GO:0046580)	-0.211371	-0.617144	0.946593	0.987183	17	16	RASA3,TRIM67,MFN2,LOC101802994,SPRY2,MAPKAP1
346	protein tetramerization(GO:0051262)	-0.214589	-0.617616	0.957875	0.988697	17	16	CCL26
347	protein targeting to peroxisome(GO:0006625)	-0.195045	-0.623395	0.953069	0.987477	23	23	LONP2,ACOX2,GNPAT,HSD17B4
348	protein palmitoylation(GO:0018345)	-0.204947	-0.625713	0.926063	0.988064	19	19	ZDHHC9,ZDHHC21,LOC106014761,ZDHHC8,ZDHHC7,HHAT,ZDHHC14,ZDHHC6,ZDHHC3
349	insulin secretion(GO:0030073)	-0.208232	-0.631731	0.942808	0.986606	22	20	CAMK2G,PARK7
350	mesoderm development(GO:0007498)	-0.222276	-0.632012	0.920354	0.988191	16	15	ACVR1,HCK,IRX1,SMAD4,FOXC2,INHBA
351	spleen development(GO:0048536)	-0.217198	-0.637658	0.932836	0.986596	17	17	HOXB4,POLB,TCF21,BCL2,NKX3-2,BARX1,PBX4,TGFB3,TGFB2
352	cilium assembly(GO:0060271)	-0.140143	-0.646139	0.998447	0.983176	161	148	IFT122,FOPNL,DZIP1L,LOC113843333,DNAAF1,IFT46,NME5,PARVA,KIF24,EHD3,DCDC2,MAK,IFT74,TCTN2,IFT20,IFT140,TMEM67,TMEM231,CEP19,NEK1,FBF1,CFAP410,CLUAP1,BBS9,WDR35,FAM92A,SNX10,ACTR3,PCNT,CFAP20,ATP6V1D,ARL6,ARL3,RAB3IP,POC1B,LOC101803251,WWTR1,GSN,IFT80,TTC8
353	glycogen metabolic process(GO:0005977)	-0.221967	-0.652035	0.916817	0.980946	17	17	PPP1R3A,IL6ST,UGP2
354	vesicle docking involved in exocytosis(GO:0006904)	-0.200796	-0.654759	0.940966	0.980864	25	25	LOC101793831,RAB15,SCFD1,PLEK,RAB10,CPLX2,RAB3C,SCFD2,NRXN1
355	Golgi to plasma membrane protein transport(GO:0043001)	-0.196751	-0.657675	0.921053	0.980496	26	25	RAB26,SPTBN1
356	cell maturation(GO:0048469)	-0.216767	-0.669055	0.914132	0.973892	19	19	PPARG,LHX6,ID2,EPAS1,CTNNB1
357	phosphatidic acid biosynthetic process(GO:0006654)	-0.23784	-0.676204	0.896057	0.969725	17	16	PLD1,GPD1L,AGPAT4,AGPAT5,GNPAT
358	synaptic vesicle exocytosis(GO:0016079)	-0.229019	-0.680364	0.886076	0.968068	20	18	DNAJC5,CPLX1,SYT2,APBA2,RIMS1,SYT6,CPLX2,SYT1,SYT9
359	chloride transmembrane transport(GO:1902476)	-0.202194	-0.683575	0.900175	0.966974	29	27	ANO6,ANO1,SLC1A3
360	transcription by RNA polymerase II(GO:0006366)	-0.160418	-0.68835	0.966159	0.964447	97	96	POLR2D,GTF2F2,DTX1,POLR2J,RTF1,TRPS1,GTF2I,GABPA,CCNH,GTF2IRD1,EPAS1,EGR2,LOC101797459,NFATC3,SUPT3H,MEIS2
361	chromatin remodeling(GO:0006338)	-0.181083	-0.689207	0.949919	0.965442	51	51	ACTR6,SMARCA1,DR1,SCMH1,ATRX,SMARCC1,TOP1,NPM3,HMGB1,HMGB2,INO80C,HMGB3,NPM1,NUDT5,SMYD1
362	respiratory gaseous exchange(GO:0007585)	-0.230294	-0.691268	0.889094	0.965258	18	17	MAN1A2,MAN2A1,NDST1,LOC101793887,PBX3
363	intraciliary transport(GO:0042073)	-0.230771	-0.692783	0.886726	0.965579	18	18	IFT27,IFT52,IFT81,IFT46,MAK,IFT20,IFT140,CLUAP1,IFT80
364	protein import into nucleus(GO:0006606)	-0.182894	-0.695923	0.943709	0.964307	51	50	NUP155,NUP133,NUP93,PTTG1IP,TMCO6,FAM53A,PRICKLE1,MBTPS1,PPP3CA,IPO7,RAN,IPO8,PIK3R1,IPO11,LOC101799424,LOC101797646
365	BMP signaling pathway(GO:0030509)	-0.187351	-0.700888	0.921273	0.961268	45	44	BMPR2,LOC101799153,BMPR1A,TWSG1,BMP4,SMAD4,GDF7,GREM2,GDF6,BMP6,GDF2,FSTL1,TMEM100
366	ribosomal small subunit biogenesis(GO:0042274)	-0.238735	-0.701202	0.855263	0.962718	18	17	RPS7,RPS16,RPS28,NPM1
367	positive regulation of JUN kinase activity(GO:0043507)	-0.247423	-0.703027	0.853565	0.962648	18	15	LOC101800996,LOC113843279,ZEB2,FZD4
368	positive regulation of protein kinase activity(GO:0045860)	-0.199518	-0.704928	0.902527	0.962503	39	37	LOC113843472,LOC101802220,LCP2,MMD,LOC113839596,DAB1
369	regulation of mitotic cell cycle(GO:0007346)	-0.23907	-0.706904	0.833955	0.962212	17	16	IQGAP1,GBF1,AFAP1L2,INTS13
370	response to insulin(GO:0032868)	-0.204414	-0.70766	0.876977	0.963136	31	31	FOXO1,LOC101800948,ABCC8,IGFBP3,HADHA,LYN,EGR2,SLC2A1,HADH
371	protein catabolic process(GO:0030163)	-0.22804	-0.70893	0.902214	0.96359	23	22	CTSD,PSMC3,UCHL3,CLPX,BACE1,BACE2
372	aerobic respiration(GO:0009060)	-0.236809	-0.709407	0.86194	0.964849	18	17	LOC101796232,PMPCB,NDUFS7,LOC113845343,MDH2
373	ribosomal large subunit assembly(GO:0000027)	-0.23866	-0.713351	0.859615	0.962401	18	18	TRAF7,MDN1,RPL5,RSL24D1,RPLP0,MRPL20,RPF2,RPL12,RPL3,RPL24
374	clathrin-dependent endocytosis(GO:0072583)	-0.230714	-0.715924	0.869718	0.961343	20	20	AP2A2,DLL1,DNM1,LOC101793731,CLTCL1
375	tRNA processing(GO:0008033)	-0.242952	-0.715927	0.852459	0.96313	18	18	TRMT11,POP4,RPP30,LSM6,RPP40,FARS2
376	cellular response to cytokine stimulus(GO:0071345)	-0.217139	-0.717579	0.87276	0.963037	27	27	LOC113843492,PTPN5,ITGA4,DPYSL3,PID1,MME
377	canonical Wnt signaling pathway(GO:0060070)	-0.195475	-0.718047	0.914286	0.96429	44	44	FZD9,WNT4,FZD1,SFRP1,WNT2B,SFRP4,FZD4,CTNNB1,SFRP2
378	cellular response to glucose stimulus(GO:0071333)	-0.214246	-0.723882	0.885362	0.959607	30	30	FN1,FOXO6,SERPINF1
379	negative regulation of cell differentiation(GO:0045596)	-0.253412	-0.723944	0.828096	0.961326	15	15	SKI,HOPX,SKOR1,DLL1,WNT4,LOC101799424
380	protein K11-linked ubiquitination(GO:0070979)	-0.243003	-0.726206	0.834572	0.960481	18	18	UBE2D3,UBE2E3,UBE2C,ANAPC4,UBE2E2
381	unsaturated fatty acid biosynthetic process(GO:0006636)	-0.256962	-0.728118	0.827523	0.959948	15	15	ELOVL2,ELOVL4,LOC101799800,LOC101800182,LOC101801566,SCD5,ELOVL7,LOC101794230,FADS1,ELOVL5,LOC113844264,SCD,LOC101789732,ELOVL6,FADS2
382	regulation of neuron projection development(GO:0010975)	-0.250003	-0.734557	0.83054	0.953782	17	17	ACAP3,PTEN,ZNF804A,MARK1,NDEL1,ULK4,NCS1,RHOA
383	neurogenesis(GO:0022008)	-0.209163	-0.735787	0.867257	0.954083	36	34	BTBD1,PRDM6,IRX1,DCHS1,VXN,PRDM12,FAT4,SPOCK1,FGF2,CHAC1
384	clathrin coat assembly(GO:0048268)	-0.250049	-0.737869	0.853571	0.953091	18	18	LOC101793731,NSG2,CLTCL1
385	exocytosis(GO:0006887)	-0.181778	-0.739257	0.913681	0.953156	69	69	SCAMP1,STX3,NSF,EXOC5,SNAP25,LOC101794077,EXOC1,LOC113840032,RALA,SCAMP5,TNFAIP2,LOC101800424,WASHC3,MYH10,CHGB,GCGR,STXBP6,CCL26
386	humoral immune response(GO:0006959)	-0.26097	-0.743074	0.835968	0.949996	15	15	BMI1,LOC101805205,MEF2C
387	G2/M transition of mitotic cell cycle(GO:0000086)	-0.192218	-0.744202	0.892617	0.950319	54	54	CALM2,LCMT1,HAUS3,CALM1,PLCB1,FBXL7,PCNT,DYNC1I2,PRKAR2B,KAT14,CDK1,CDK14
388	T cell costimulation(GO:0031295)	-0.261801	-0.747951	0.81383	0.947112	17	16	CAV1,CD24,PDCD1LG2,CARD11,ICOSLG,HHLA2
389	positive regulation of smoothened signaling pathway(GO:0045880)	-0.239775	-0.748411	0.830716	0.948293	24	23	NDST1,SHOX2,SCUBE1,IFT80
390	long-chain fatty-acyl-CoA biosynthetic process(GO:0035338)	-0.249932	-0.750182	0.818505	0.947659	19	19	HACD1,ELOVL2,ELOVL4,ACSF3,LOC101800182,ACSBG1,LOC101801566,ELOVL7,LOC101794230,ELOVL5,ACSL3,ACSL5,ACSL4,LOC113844264,ELOVL6,TECR,HACD2,ACSL6,ACSL1
391	stress-activated protein kinase signaling cascade(GO:0031098)	-0.206767	-0.755888	0.875648	0.941649	42	42	NEK1,PAK3,TNIK,MAP2K5,RHOA,LOC113839620,NRK,MAP4K4,STK3
392	endosomal transport(GO:0016197)	-0.21196	-0.757109	0.847788	0.941699	39	39	LOC101791907,NSG2,BLOC1S2,DCLK1
393	cAMP-mediated signaling(GO:0019933)	-0.253995	-0.760282	0.812044	0.939097	17	17	RAPGEF2,RAPGEF4,GHRHR,LOC113842204,AHR,ADCY2,AKAP6,ADGRG6,EIF4EBP2,NDUFS4,ADCYAP1R1
394	T cell activation(GO:0042110)	-0.258129	-0.76294	0.794545	0.937007	17	17	ICOSLG,AZI2,HSPD1,CD2
395	lysosome localization(GO:0032418)	-0.25622	-0.764353	0.804659	0.936638	19	18	PLEKHM2,ARL8B,MAP6,TMEM106B,NDEL1,LOC101797519,BLOC1S2
396	regulation of Rho protein signal transduction(GO:0035023)	-0.195094	-0.76474	0.885906	0.93786	59	55	VAV2,KANK1,PREX2,FGD5,ITSN1,PLEKHG4,PREX1,EPS8,FGD3,CAVIN4,VAV1,ARHGDIB,FARP1,ARHGEF6,CDC42SE2
397	neuropeptide signaling pathway(GO:0007218)	-0.197106	-0.767816	0.874576	0.935216	63	61	PENK,GALR2,NXPH3,OPRL1,CRCP,GPR149,LOC101802295,OPRD1,SCG5,SORCS2,NPY,TAC1,SSTR5,SORCS1
398	negative regulation of cell growth(GO:0030308)	-0.189884	-0.776774	0.877483	0.923264	72	72	BMPR2,PHB,ENPP1,NDUFS3,NF2,EAF2,SMAD4,LOC101802900,LOC101802994,WT1,DCBLD2,INHBA,ACVRL1,RRAD,GDF2,RERG,CRLF3,EI24,TGFB2,DNAJC2,SERPINE2,WNT11
399	response to organic cyclic compound(GO:0014070)	-0.234058	-0.777846	0.790941	0.923377	29	29	ACSL1,KCNC2,ABCC3,LOC101802378,LYN,SLC7A11,COMT
400	negative regulation of autophagy(GO:0010507)	-0.252767	-0.783583	0.79021	0.916069	22	22	EIF4G2,DAP
401	regulation of synaptic plasticity(GO:0048167)	-0.242676	-0.784681	0.76	0.916134	24	24	EIF4EBP2,RIMS1,JPH3,RIMS4,ADGRB1,SIPA1L1,FGF14
402	negative regulation of Notch signaling pathway(GO:0045746)	-0.262787	-0.787584	0.747368	0.913298	19	18	DLK1,NEURL1,DLL4,CHAC1
403	positive regulation of G1/S transition of mitotic cell cy...(GO:1900087)	-0.276803	-0.791514	0.760077	0.908581	15	15	LOC101799070,UBE2E3,PLCB1,UBE2E2,ADAMTS1
404	positive regulation of cell-cell adhesion(GO:0022409)	-0.268088	-0.792802	0.720971	0.908277	17	17	MYO10,LOC101803870,LEF1,CX3CL1,CD24,KIF26B,LOC101800841
405	mitotic cell cycle(GO:0000278)	-0.187363	-0.793015	0.872232	0.90973	86	84	SKA2,PPP2R2C,LOC113843472,LOC101802038,AZI2,CCNI2,LOC101802220,LOC113839923,FBXL7,LOC101797289,PLK1,CCNI,CLTCL1,LOC101804924,CENPW,NEK3
406	regulation of actin filament polymerization(GO:0030833)	-0.255243	-0.794958	0.75	0.908282	20	20	ARHGAP40,PREX1,ARHGAP28,ARHGAP18,PAK3,FAM206A
407	sodium ion transport(GO:0006814)	-0.216918	-0.796437	0.805556	0.907757	42	40	LOC101798011,SLC5A8,SLC8A3,SLC38A4,FGF13
408	negative regulation of extrinsic apoptotic signaling path...(GO:2001237)	-0.284238	-0.80146	0.726592	0.901026	15	15	SCG2,IGF1
409	hair follicle development(GO:0001942)	-0.279812	-0.80911	0.715356	0.889397	18	16	ZDHHC21,FZD3,LOC101799153,TNFRSF19,LDB2,LGR4
410	response to heat(GO:0009408)	-0.251325	-0.810062	0.753176	0.889548	24	24	PSIP1,CX3CL1,PEBP1,LRP11,HSPB1,LOC101798148,HSPB2,PIRT,IGF1
411	keratinization(GO:0031424)	-0.279623	-0.811014	0.736162	0.889655	15	15	PKP4,LOC101797392,LOC101801676,LOC101801879
412	transforming growth factor beta receptor signaling pathway(GO:0007179)	-0.21193	-0.815569	0.776667	0.883231	58	57	ACVR1,FNTA,PARD3,BMPR2,BMPR1A,CX3CL1,TWSG1,PTPRK,LOC101796527,SMAD4,NRROS,DUSP22,ACVRL1,TGFB3,TGFB2,ITGB5,COL1A2,ACVR2A
413	gastrulation(GO:0007369)	-0.288834	-0.816983	0.728972	0.882443	16	16	EXT1,SUPT20H,RACK1,LOC101799976,TGFBR2,ACVR1,POGLUT1,ARL6
414	ribosomal large subunit biogenesis(GO:0042273)	-0.261551	-0.81828	0.727273	0.881903	19	19	NOP16,RPF2,GTF3A,SDAD1,RPL14,NPM1
415	ATP hydrolysis coupled proton transport(GO:0015991)	-0.264026	-0.821569	0.714789	0.877941	21	21	ATP6V1E1,ATP6V1C1,ATP6V1C2,ATP5MC1,ATP6V0D2,ATP5MC3,ATP6AP1,ATP6V0E1
416	negative regulation of neuron apoptotic process(GO:0043524)	-0.208557	-0.833366	0.748808	0.858146	64	64	NRBP2,CHL1,RHOA,MEF2C,CRLF1,LOC101802962,IGF1,FYN,NDNF
417	inner ear morphogenesis(GO:0042472)	-0.246375	-0.834412	0.730703	0.857864	31	30	COL11A1,ALDH1A3
418	negative regulation of I-kappaB kinase/NF-kappaB signaling(GO:0043124)	-0.261467	-0.835004	0.70639	0.858537	23	23	TNIP3,RIOK3,USP10,PPM1B,OTUD7A,TANK,RHOA
419	protein export from nucleus(GO:0006611)	-0.284965	-0.837345	0.700397	0.855791	17	17	RANBP3L,EGR2,XPO6
420	Ras protein signal transduction(GO:0007265)	-0.243723	-0.842049	0.712281	0.84847	29	29	G3BP2,SHTN1,RALB,RASGRP3,NTN1,MRAS
421	cellular response to oxidative stress(GO:0034599)	-0.236961	-0.842659	0.704467	0.849011	39	38	PENK,LONP1,FOXO1,PNPT1,ETV5,RBM11,MGMT,RWDD1,SELENON,PYCR1,MSRB3,SLC7A11,ERO1A,PARK7,FOXO6
422	response to calcium ion(GO:0051592)	-0.246539	-0.84346	0.718919	0.849119	31	30	PEBP1,LOC113841684,SLC6A1,ENTPD6,KCNMA1,PPP3CA,ANXA11,PDE1C,FGG
423	negative regulation of insulin secretion(GO:0046676)	-0.281384	-0.844426	0.684783	0.84898	19	19	ABCC8,LOC101789439,LOC101801831,CHGA,HADH,IGF1
424	lysosome organization(GO:0007040)	-0.256673	-0.844785	0.706406	0.849996	27	27	HEXA,TMEM106B,LOC101799857,VPS35,MBTPS1,GNPTAB,HEXB,ARSB,CLN6
425	adaptive immune response(GO:0002250)	-0.209808	-0.84806	0.749591	0.845316	66	64	LOC101797616,ALCAM,CAMK4,PAG1,FYN,JAM3
426	focal adhesion assembly(GO:0048041)	-0.283656	-0.848973	0.685252	0.845188	18	18	PEAK1,RCC2,PTPRK,LOC101796527,SORBS1,CTTN,ACTN2
427	negative regulation of T cell proliferation(GO:0042130)	-0.294086	-0.85013	0.669829	0.84461	17	16	SDC4,PDCD1LG2,NDFIP1,PDE5A
428	positive regulation of calcium ion transport(GO:0051928)	-0.264464	-0.850686	0.683656	0.84519	25	24	CCL26,LOC113845138
429	vesicle-mediated transport(GO:0016192)	-0.194259	-0.851019	0.799342	0.846244	108	108	SPIRE2,GGA2,LOC101793831,CCZ1,ARF5,RAB39B,SYT2,GOLT1B,SYT7,NSF,TVP23A,ARF4,RAB32,ARL1,CACFD1,LOC113840032,RAB10,SFT2D1,ARF1,YIPF1,RAB1A,SYT6,CPNE1,RAB2A,SYT1,CPNE3,ERGIC2,ARFGAP3,SYT9,AP2B1,ARL6,ARFGAP1,ADAMTS9,SYT4,YIPF5,CNIH1,ARL5B,AP3S1,BVES
430	activation of protein kinase activity(GO:0032147)	-0.228912	-0.851037	0.692053	0.84797	45	45	NEK1,PAK3,TNIK,EMP2,ATG13,MAP2K5,NRK,MAP4K4,TGFB2,STK3
431	G protein-coupled receptor signaling pathway(GO:0007186)	-0.173723	-0.851857	0.868163	0.847954	279	247	DRD3,UTS2B,PREX2,GPR157,OPRL1,RAMP1,CX3CL1,S1PR1,LOC101794077,LOC101794123,GPR35,LOC101803193,GNAZ,P2RY13,ITSN1,LOC101797591,ADCY8,GNB1L,RGS11,PREX1,GNG12,PDE3B,PTGFR,GRK5,FGD3,PLCB4,RGS4,PIK3R6,ADGRD2,OPRD1,LOC101805205,CASR,PIK3R5,PDE1A,GPR61,LOC101800424,LOC101794407,APOC3,MTNR1B,RXFP2,ADGRD1,LOC101800921,LOC101790005,S1PR3,GCGR,GNG2,ATRNL1,LOC101795151,GNG10,RAMP3,LOC101800022,GPR34,LOC101797…
432	regulation of signal transduction(GO:0009966)	-0.307018	-0.854148	0.65704	0.845088	15	15	GPC4,GPC6,MGLL,GPC1
433	nervous system process(GO:0050877)	-0.235992	-0.854415	0.694805	0.846293	42	40	LOC101802647,GABRP,GABRG2,GABRB3,CHRNG,LOC101802277,LOC101793841,CHRNA3,CHRNB4,CHRNA7,CHRNA1
434	signal transduction by protein phosphorylation(GO:0023014)	-0.237996	-0.854702	0.69338	0.847447	38	38	NEK1,PAK3,TNIK,CAB39L,MAP2K5,NRK,MAP4K4,TGFB2,STK3
435	cytokine-mediated signaling pathway(GO:0019221)	-0.233785	-0.855128	0.70483	0.848357	45	43	IL31RA,GREM2,IL6ST,RHOU,F3,LOC101793887,CRLF1,IL20RA,PTPRZ1
436	response to estradiol(GO:0032355)	-0.252772	-0.859746	0.66129	0.840723	29	28	MBD3,SLC6A1,ABCC3,PTGFR,ADCYAP1R1,CTNNB1,POSTN
437	fibroblast growth factor receptor signaling pathway(GO:0008543)	-0.240515	-0.861312	0.683587	0.839302	41	40	SHCBP1,POLR2D,FLRT2,POLR2J,FAT4,NDST1,SPRED1,FGF16,FGF2,FGF7,FGF12,FLRT3
438	exonucleolytic nuclear-transcribed mRNA catabolic process...(GO:0043928)	-0.288633	-0.862476	0.661972	0.838696	21	19	DIS3,HBS1L,LOC113840225,EXOSC8,LOC101798127,CNOT6,LSM6,LOC113843488,LOC101803915
439	carbohydrate transport(GO:0008643)	-0.289545	-0.864336	0.64433	0.836587	16	16	SLC35A1,SLC37A3,SLC37A2,SLC2A12
440	multicellular organism growth(GO:0035264)	-0.236921	-0.865423	0.701518	0.836197	42	41	SLC1A2,ANKRD11,UNC79,TMED2,LOC101789439,HOXA5,ATRX,LOC101792124,PKDCC,GPD2,NDUFS6,CDKN1C,WWTR1,TTC8
441	cytoskeleton organization(GO:0007010)	-0.205404	-0.867208	0.735057	0.834216	90	87	LOC113843992,FGD3,CFAP410,MAEA,OBSL1,LOC113841776,MAP3K20,TNIK,WASF3,RHOU,RHOA,CNTNAP1,LOC101800424,PALLD,SEMA6A,SH3D19,CAP2,SVIL,DOCK1,LOC101792676
442	negative regulation of JNK cascade(GO:0046329)	-0.296804	-0.867247	0.635359	0.835916	17	17	PAFAH1B1,DUSP3,SFRP4,AIDA
443	cellular response to organic cyclic compound(GO:0071407)	-0.281106	-0.867868	0.644809	0.836443	20	19	HAND2,MGMT,P2RY13,RAP1B,LOC101800424,SLC16A1,CCL26
444	developmental growth(GO:0048589)	-0.284199	-0.868484	0.651934	0.836991	19	19	TBCE,BMPR1A,LOC101793805,EIF4H,SMAD4,GAS1,HOXA11,ADM
445	regulation of growth(GO:0040008)	-0.232658	-0.868602	0.668977	0.838516	45	44	AES,TGFB2,MORF4L1,HOXB13,IGSF11,GAP43
446	centrosome localization(GO:0051642)	-0.290078	-0.870369	0.637383	0.836614	22	17	KIF5B,BICD2,NDE1,NDEL1,IFT20,INTS13,PLXNA2
447	oligodendrocyte development(GO:0014003)	-0.284885	-0.87677	0.644809	0.82495	19	19	EIF2B3,LPAR1,ID2,HDAC10,WASF3,ZNF488,LYN,CD9
448	cellular response to epidermal growth factor stimulus(GO:0071364)	-0.25872	-0.878435	0.658273	0.823213	29	29	IQGAP1,LOC101789439,EEF1A1,LOC101792010,DUSP3,ZFP36L2,PLCG1,VILL
449	negative regulation of chromatin silencing(GO:0031936)	-0.260395	-0.883113	0.650086	0.814968	43	29	LOC101790011,LOC101789635,LOC110351446
450	regulation of microtubule cytoskeleton organization(GO:0070507)	-0.272564	-0.884928	0.622391	0.812871	24	24	BICD1,MAP6,LOC101791978,DIXDC1,PHLDB2,PAFAH1B1,RHOA,EPHA3
451	response to estrogen(GO:0043627)	-0.277107	-0.885039	0.64991	0.81439	23	23	TBL1X,CD24,KCNMA1,TRIM25,LOC113842125,ARSB,DTYMK,COMT
452	cholesterol homeostasis(GO:0042632)	-0.24484	-0.887377	0.652027	0.811101	41	40	LOC101792736,CD24,NPC2,TMEM97,EPHX2,LPL,COMMD1,RALY,LIMA1,CAV3,APOC3,SCARB1,NR5A2
453	in utero embryonic development(GO:0001701)	-0.20851	-0.888039	0.68109	0.811425	93	92	IFITM2,LOC101790678,RRN3,CCNK,ACVRL1,BTF3,RDH10,MBNL1,MYH10,CTNNB1,LOC101797052,TMEM100,LOC113841883,RCN1
454	cerebellum development(GO:0021549)	-0.272639	-0.889731	0.64	0.809507	25	24	ENPP1,NLGN4X,LHX5,LMX1A,GDF10,PTPRS,MYO16
455	regulation of small GTPase mediated signal transduction(GO:0051056)	-0.223845	-0.89035	0.680532	0.809968	71	65	CHN2,ARHGAP31,ARHGAP32,LOC113842836,LOC113840996,TAGAP,VAV2,RHOQ,ITSN1,ARHGAP5,ARHGAP40,PREX1,ARHGAP28,ARHGAP18,ARHGAP19,SRGAP3,FGD3,SIPA1L1,RHOU,RACGAP1,CHN1,RALBP1,RHOJ
456	positive regulation of T cell proliferation(GO:0042102)	-0.288123	-0.892685	0.615799	0.806748	24	21	PRKCQ,LOC113841477,PDCD1LG2,CARD11,LOC113841475,IL6ST,CCL26
457	excitatory postsynaptic potential(GO:0060079)	-0.305998	-0.892692	0.616608	0.808498	17	17	RAB3GAP1,GRID2,SEZ6,LOC101790227,ADORA2A,ADORA1,LOC101799484,LOC113841113,PPP3CA
458	negative regulation of fibroblast proliferation(GO:0048147)	-0.306706	-0.893145	0.615108	0.809332	16	16	LOC106014932,IL8
459	positive regulation of viral genome replication(GO:0045070)	-0.31615	-0.893311	0.6121	0.810732	15	15	SRPK2,LARP1,PPID,LOC113843488,LOC101803915,NR5A2
460	immune response(GO:0006955)	-0.206621	-0.894193	0.702572	0.81056	101	95	LOC113841475,NCF4,FAS,LOC106020465,IRAK1BP1,FTH1,BMP6,LCP2,ACKR4,CD36,C1QBP,CXCL14,FYB1,AQP9,LOC106014932,IL8,IL15,LOC101800940
461	apoptotic process(GO:0006915)	-0.179788	-0.894497	0.740316	0.811736	315	294	PDCD5,PRUNE2,CRADD,FAF1,PPID,BLCAP,LOC113842219,THOC1,STK17A,GDF7,RPS3,UBE2D3,AIMP2,CASP3,ATG5,BCL2L13,FGFR2,ROCK1,PRKCB,AIMP1,LOC101800996,NME3,CLPTM1L,LOC113843992,GRK5,LOC101790121,BNIP2,CDCA7,LOC113843279,TAX1BP1,HIPK3,FGFR3,SVIP,NCKAP1,PRELID1,LOC110351624,PDCL3,BABAM2,DRAM1,OPA1,DRAM2,GDF6,RALB,WWOX,EBAG9,CKAP2,AVEN,GULP1,C1QBP,NCF1,MEF2C,SEMA6A,ELMO1,LOC101800358,EGLN3,SH3GLB1,GSDMA,LOC101…
462	cellular protein localization(GO:0034613)	-0.273547	-0.896523	0.581756	0.809208	25	25	NIPBL,FRMD6,RAP2A,PRKCI,PRPF19,HEPACAM,LAMTOR3,AP1AR,LOC101793805,LOC113839596,LOC101791907
463	regulation of membrane potential(GO:0042391)	-0.211287	-0.897084	0.666667	0.809801	90	88	ASIC2,RIMS1,CHRNB2,RIMS4,LOC101802647,GABRP,GABRG2,GABRB3,POPDC3,KCNMA1,CHRNG,LOC101802277,LOC101793841,KCNT1,CHRNA3,CACNA1G,CAV3,CHRNB4,KCNH6,PIEZO2,CHRNA7,BVES,CHRNA1,KCNK2,ACTN2
464	negative regulation of BMP signaling pathway(GO:0030514)	-0.262375	-0.897718	0.628623	0.810235	32	31	VWC2,TWSG1,SKOR1,IRX1,NOG,HTRA1,BMPER,GREM1,HTRA3
465	membrane fusion(GO:0061025)	-0.318529	-0.898655	0.591078	0.809855	15	15	OPA1,DNM1L,USO1,CTBP1
466	protein phosphorylation(GO:0006468)	-0.185546	-0.900427	0.738938	0.807686	233	227	LOC101802786,CDC42BPB,PEAK1,STK25,PPP3CB,MAK,TEC,IGFBP3,CSNK1A1,LOC101804940,CDKL2,BMP2K,STK17A,CSNK1G3,PRKAR1B,CSNK1G2,NEK1,MAP3K20,ILF3,MAPK11,CCNI2,TNIK,PTPRA,HIPK3,NRBP2,CCNH,PIK3C3,PASK,ACVRL1,LOC101800424,RSRC1,PLK1,FAM20C,CCNI,CDK1,ST3GAL1,PIK3R1,NRK,MAP4K4,TGFB2,DCLK1,CAMK2D,LAMA1,NEK6,CDK19,CAMK4,COQ8A,APP,NEK3,STK3,FYN,LOC101791570,WNT11,LOC113845138
467	response to endoplasmic reticulum stress(GO:0034976)	-0.255725	-0.903086	0.603448	0.80352	35	35	MBTPS1,PPP2CB,TMTC3,SCAMP5,SRPX,PIK3R1,ERP44,ERO1A,THBS4,FAM129A
468	axon extension(GO:0048675)	-0.268521	-0.903862	0.600713	0.803722	29	29	LOC101796523,LOC113840233,VCL,USP9X,POU4F3,TRARG1,LOC101799484,AUTS2,LOC113841113,FBRSL1,SEMA5B,CYFIP1,DCX,DCLK1
469	regulation of protein localization(GO:0032880)	-0.255944	-0.910718	0.623446	0.790055	37	37	RACK1,DNAJB2,BCL2,TRAF7,RSL1D1,PLEKHM2,DZIP1L,WASL,TMEM231,MYCBP2,VIP,MMD,LOC113842102,TTC8
470	extrinsic apoptotic signaling pathway in absence of ligand(GO:0097192)	-0.325492	-0.912245	0.583019	0.78849	15	15	BOK,EYA2,KITLG,FOXO6
471	positive regulation of I-kappaB kinase/NF-kappaB signaling(GO:0043123)	-0.2243	-0.913855	0.629893	0.786796	76	74	LOC113841778,TNFRSF19,EEF1D,CARD11,CTH,TRIM13,NDFIP2,PRKCB,TIFA,TRIM25,TMEM9B,JMJD8,PELI2,CD74,RHOA,MTDH,ROR1,ATP2C1,CTNNB1,MID2,GPRC5B,FYN
472	regulation of cytosolic calcium ion concentration(GO:0051480)	-0.279088	-0.914177	0.570909	0.787876	26	25	ATP2B1,TRPC6,ADCY8,TMEM64,YWHAE,ATP2B2,TRPC4,LOC101803972
473	regulation of multicellular organism growth(GO:0040014)	-0.31585	-0.916044	0.568807	0.785493	16	16	APP,IGF1
474	chondroitin sulfate biosynthetic process(GO:0030206)	-0.323334	-0.91769	0.566038	0.783587	15	15	CHST9,CSGALNACT1,XYLT1,CHST7,CHST15
475	heart morphogenesis(GO:0003007)	-0.28483	-0.918254	0.598182	0.783971	24	24	LOC101793805,DCHS1,FLRT2,FAT4,PITX2,COL5A1,TGFB2,ALDH1A2
476	negative regulation of TOR signaling(GO:0032007)	-0.297805	-0.9225	0.593466	0.776014	22	22	NPRL3,DEPTOR,TNFAIP8L1,LOC101802012,TBC1D7
477	aging(GO:0007568)	-0.241011	-0.922722	0.589878	0.777321	54	53	LOC101790227,PCK1,KYNU,PENK,LONP1,KMO,CX3CL1,PEBP1,TRPC6,MBD3,RNPEP,KCNMA1,CNP,SOD2,CDKN1C,ATP6AP1,COL4A2,LOC113844914,FOXO6,SERPINF1
478	positive regulation of dendritic spine development(GO:0060999)	-0.300935	-0.923718	0.568773	0.776731	20	20	MAPK6,NEURL1,NLGN1
479	smoothened signaling pathway(GO:0007224)	-0.244433	-0.924469	0.57541	0.776693	56	54	TCTN2,IFT20,TMEM231,LOC113843492,CLUAP1,HHAT,BOC,CDON,LOC101803251,HHIP,PTCHD1,IFT80
480	sensory perception of pain(GO:0019233)	-0.301953	-0.926786	0.589015	0.773234	21	21	DLG2,KCND2,MME
481	neurotransmitter secretion(GO:0007269)	-0.319685	-0.927634	0.555347	0.773122	18	16	CASK,NRXN1
482	response to amphetamine(GO:0001975)	-0.306298	-0.931937	0.531073	0.76491	20	20	ADORA2A,DRD3,CALM2,HPRT1,CALM1,DBH
483	post-translational protein modification(GO:0043687)	-0.213527	-0.93478	0.595745	0.760138	109	107	MBTPS1,NUB1,RAB1A,KLHL2,ASB12,CAND1,UCHL3,OBSL1,ASB9,FBXL7,GOLM1,EPAS1,PSMA6,FSTL1,LOC110353496,KLHL5,LMO7,SCG3,SCG2,PSMA4,FBN1,DCAF6,CKAP4,LTBP1,RCN1
484	potassium ion transport(GO:0006813)	-0.267902	-0.935456	0.579137	0.76046	36	35	KCNJ1,LOC101804235,SLC12A5,LRRC52,LOC101796828,LOC101789865,NSF,LOC113840032,LOC101803171,KCNN2,LOC101793029,KCNS2,KCNS1,KCNG3,KCNJ6,KCNG1
485	lipid metabolic process(GO:0006629)	-0.243677	-0.936595	0.575	0.759643	51	51	CPNE1,CNEP1R1,CPNE3,ENPP6,SLC16A1,PLCL1,GDPD5,JAZF1,MGLL,PLPP1
486	cell cycle arrest(GO:0007050)	-0.234133	-0.936908	0.581667	0.760745	62	61	MTBP,PPP2R3B,BRINP2,MTURN,INHBA,MAP3K20,CAB39L,SVIP,VASH1,CDKN1C,BRINP1,GAS1,TGFB2,EIF4G2,GAS2
487	chaperone-mediated protein folding(GO:0061077)	-0.301412	-0.937516	0.542279	0.761087	20	19	TOR1A,SGTA,P3H1,PPID,HSPB1,CRTAP,UNC45B
488	cell communication(GO:0007154)	-0.299038	-0.937598	0.546816	0.762685	23	21	FRAS1,FREM2,LOC101802925,SLC8A3,GJD4,GJA5
489	neural tube closure(GO:0001843)	-0.246231	-0.938192	0.552632	0.763141	47	47	LOC113840898,COBL,SUFU,LOC101791320,IFT172,IFT57,FZD3,SHROOM3,IFT122,LMO4,LOC113841774,ST14,MTHFD1,TMED2,SDC4,PRICKLE1,PLXNB2,RPS7,RALA,CLUAP1,KIF20B,MTHFD1L,ZEB2,ADM
490	positive regulation of Notch signaling pathway(GO:0045747)	-0.30159	-0.938382	0.527337	0.764551	23	23	DLL1,PDCD10,POGLUT1,TSPAN14,TSPAN5,DLL4
491	calcium ion transmembrane transport(GO:0070588)	-0.264896	-0.939037	0.539405	0.764751	38	37	CACNA1G,TRPC4,CACNA1S,SLC8A3,ANO6,ATP2C1,ASPH
492	cation transport(GO:0006812)	-0.288599	-0.942574	0.552045	0.758306	25	24	LOC113842517,LOC101796551,ASIC2,ANO10,TRPC6,TMEM63C,LOC113843778,ANO6,ANO1,PIEZO2
493	embryonic organ development(GO:0048568)	-0.333884	-0.945786	0.538324	0.752367	15	15	BMPR1A,PBX4,MBD3,RAD23B,TGFB2,PDGFC
494	intermediate filament cytoskeleton organization(GO:0045104)	-0.329096	-0.948177	0.522569	0.748635	17	16	FAM83H,DST,SYNM,LOC113842960,MACF1,INA,TOR1A,PPL,CSNK1A1,LOC101801676,LOC101801879
495	regulation of establishment of cell polarity(GO:2000114)	-0.304236	-0.952967	0.521179	0.739474	22	22	KRIT1,RACK1,LOC113840898,LOC101791320,LOC113841774,KANK1,ROCK1,RAP1B,CDH5,KIF20B,SHTN1,RIPOR2
496	potassium ion import(GO:0010107)	-0.318502	-0.956056	0.519928	0.734126	19	18	KCNJ3,KCNJ15,ATP1A1,KCNJ5,KCNJ8,ATP1B1,KCNJ1,SLC12A5,ATP1B3,LOC101790697,LOC101803973,LOC101803171,KCNJ6
497	cell chemotaxis(GO:0060326)	-0.280326	-0.956559	0.531842	0.734666	35	31	LOC101793891,HMGB1,ACKR4,HOXB9,SEMA5A,LOC101800940
498	protein glycosylation(GO:0006486)	-0.246751	-0.957797	0.529118	0.733509	54	52	GBGT1,GCNT7,B3GALT1,B3GNT9,ST6GAL2,B3GNT5,SERP1,ST3GAL3,FUT10,EXTL2,ALG5,LOC101791983
499	cellular response to hydrogen peroxide(GO:0070301)	-0.272954	-0.961075	0.534759	0.7275	36	35	HDAC2,PARK7,AQP1,PDGFD
500	liver development(GO:0001889)	-0.270037	-0.96677	0.518717	0.715919	37	37	NKX2-8,UPB1,ALDOB,MAN2A1,ENPP1,SLCO2B1,LOC101802378,WNT4,AK4,SEC63,CADM1
501	positive regulation of peptidyl-serine phosphorylation(GO:0033138)	-0.269852	-0.968816	0.5	0.713028	39	39	NTRK3,PDCD10,PTGS2,OPRD1,MAD2L2,LOC101797616,MAPKAP1,RAMP3,NRXN1
502	cellular response to drug(GO:0035690)	-0.279625	-0.971488	0.5	0.708506	34	32	ADIPOQ,RAP2A,CRHBP,ASIC2,CX3CL1,PPP3CB,LOC101802994,PPP3CA,DPEP1,RAP1B,PPM1E,LOC113844815,LOC101800921,MEF2C,HTR1B
503	positive regulation of autophagy(GO:0010508)	-0.302447	-0.971562	0.488455	0.710051	25	24	HMGB1,DHRSX,TP53INP2,MTDH,MID2
504	fatty acid metabolic process(GO:0006631)	-0.265828	-0.971736	0.492119	0.711409	40	39	PNPLA8,NDUFS6,GPAM,ACSF2,PRKAR2B,GNPAT,LYPLA1,CRYL1,GGT5
505	determination of left/right symmetry(GO:0007368)	-0.266891	-0.973026	0.510924	0.710283	42	42	NKX3-2,IFT172,ACVR1,DPCD,IFT74,DYNC2LI1,IFT140,DLL1,BICC1,PITX2,ARL6,DNAI1,PCSK5,ACVR2A,ALG5
506	odontogenesis of dentin-containing tooth(GO:0042475)	-0.328029	-0.974928	0.511384	0.707775	19	18	HDAC2,CTNNB1,LOC113844914
507	protein folding(GO:0006457)	-0.242307	-0.975238	0.5	0.708784	71	69	PDIA5,ERP44,ERO1A,CWC27,PPIC,DNAJC1,FKBP9,LOC113844914
508	microtubule cytoskeleton organization(GO:0000226)	-0.235512	-0.976481	0.505983	0.707643	75	73	DOCK7,MAP6,DISC1,TBCE,PARD3,MAP7D2,PHLDB2,MID1,TTL,ULK4,TACC2,OBSL1,LOC101802038,PARD3B,EML4,CNP,PCNT,LOC101797289,MAP1A,EML1,GAPDH,BCCIP,CRMP1,LOC101804924
509	regulation of glucose metabolic process(GO:0010906)	-0.334534	-0.977959	0.485929	0.705886	17	17	C1QTNF8,IGFBP3,PDK3,LCMT1,C1QTNF12,IGFBP4
510	endocytosis(GO:0006897)	-0.232627	-0.977965	0.478405	0.707621	88	86	HEATR5A,RAB1A,CSNK1G3,STON1,AP2M1,CSNK1G2,CSNK1G1,DENND1A,SNX10,LOC101793731,PIK3C3,SNX2,RHOU,RABGAP1L,DNM1L,LOC113839596,LOC101791907,RALBP1,APP,RHOJ,EHBP1,GHR
511	glucose metabolic process(GO:0006006)	-0.287182	-0.98135	0.492228	0.701346	31	31	GALM,PDK3,PGM2,PGM1,DCXR,SERP1,GAPDH,FBN1,PGM5
512	fatty acid beta-oxidation(GO:0006635)	-0.29979	-0.984077	0.475524	0.696853	27	27	LOC101799721,PEX2,ECHS1,SLC25A17,CROT,ADIPOQ,HIBCH,ECI1,ACAT2,HADHA,CPT2,DECR1,HADH,HSD17B4,ECHDC2
513	positive regulation of JNK cascade(GO:0046330)	-0.270582	-0.988208	0.469115	0.689138	39	39	WNT16,DUSP22,PLCB1,SH3RF3,NCF1,LOC101791907,MAP4K4,STK3
514	positive regulation of interleukin-6 production(GO:0032755)	-0.324713	-0.988449	0.456483	0.690281	20	20	ISL1,LOC101789439,HSPD1,HMGB1,ADORA2B,C1QTNF4,LOC101797616
515	potassium ion transmembrane transport(GO:0071805)	-0.249429	-0.989658	0.45302	0.689248	65	62	TMEM175,KCNK12,KCNC2,KCNN2,LRRC55,SLC9A5,LOC101793029,KCNS2,KCNS1,KCNN3,KCNG3,LRRC38,KCNH6,KCND2,KCNG1,SLC1A3,KCNK2
516	histone deacetylation(GO:0016575)	-0.32499	-0.990269	0.472727	0.689663	19	19	LOC113841448,TBL1XR1,SALL1,PRDM5,HOPX,BRMS1L,PHB,TBL1X,MSL3,HDAC10,HDAC2,MORF4L1
517	chromosome segregation(GO:0007059)	-0.256064	-0.992059	0.459829	0.687249	52	52	SPC25,SKA2,LOC113843472,NDC80,LOC101802220,LOC101797519,CIAO2B,TOP2A,NUP37,CIAO2A,NEK6,CENPW,SLC25A5
518	vesicle docking(GO:0048278)	-0.336296	-0.992591	0.459259	0.687652	17	17	STX3,EXOC5,TSNARE1,STX7,STX12,NDRG4
519	cartilage development(GO:0051216)	-0.279923	-0.994201	0.475382	0.685502	39	38	NOG,BMP3,BMP6,WNT5A,TGFB2,CNMD,SULF1,SULF2,PTN
520	autophagy(GO:0006914)	-0.243296	-0.99655	0.47182	0.681647	75	73	FOXO1,RAB12,DRD3,VPS41,ITGB4,ATG4C,RAB1A,ATG5,TECPR2,LOC101793310,USP13,SRPX,USP10,DRAM1,PIK3C3,DRAM2,LIX1,RAB39A,TBC1D5,EI24,ARSB,CLTCL1,PARK7,DAP
521	cellular response to mechanical stimulus(GO:0071260)	-0.313807	-0.99717	0.433506	0.681911	22	22	ENPP1,CNN2,CRADD,TMEM150C,HABP4,FAS,LOC113844815,BMP6,PIEZO2,AQP1
522	protein O-linked glycosylation(GO:0006493)	-0.326148	-0.997956	0.446018	0.681769	20	20	A4GNT,TRAK1,LOC113841366,GALNT18,FKTN,ST6GALNAC2,POMGNT1,POGLUT1,PGM3,EOGT,POMT1
523	response to bacterium(GO:0009617)	-0.262084	-0.999727	0.461947	0.679432	48	48	RGS1,UPK1B,ADIPOQ,HMCN1,WASL,BANK1,ERAP1,KLHL6,SLC17A5,DGKB,MACROD2,LPL,NAALADL2,LOC101805157,VILL,ADAMTS9,NCF1,ACOD1,MYO1F,LOC101802933,NEXN,OCIAD2
524	osteoclast differentiation(GO:0030316)	-0.338781	-1.00278	0.45975	0.674038	18	18	NFATC1,EFNA2,LOC101793441,SNX10,LOC101805205,GLO1,CTNNB1
525	peptidyl-tyrosine phosphorylation(GO:0018108)	-0.311381	-1.0045	0.420315	0.672004	25	25	TEC,LOC101792124,AFAP1,PKDCC,EPHB2,LOC101797327,FYN
526	anatomical structure morphogenesis(GO:0009653)	-0.273068	-1.00591	0.437288	0.670547	45	45	EYA4,DCHS1,TRIM13,FOXC2,PITX2,FOXD1,FOXD3,MAB21L1,EYA1,CPM,S1PR3,SOX13,FOXE1
527	social behavior(GO:0035176)	-0.285208	-1.00977	0.429565	0.663433	34	33	TH,ATXN1L,SHANK3,EIF4EBP2,LOC101799484,CNTNAP2,PPP3CB,GNB1L,LOC113841113,NLGN4X,LOC101791068,BRINP1,PTCHD1,NRXN1
528	vasculogenesis(GO:0001570)	-0.292961	-1.01537	0.427289	0.651731	35	34	TGFBR2,GJC2,HEG1,EGFL7,HEY2,GJC1,ACKR3,WT1,ITGB8,HAS2,GDF2,FZD4,TMEM100,ADM
529	stem cell differentiation(GO:0048863)	-0.341248	-1.01747	0.445471	0.648763	18	18	HOXA7,A2M,LOC101801552
530	blastocyst hatching(GO:0001835)	-0.351907	-1.01841	0.425725	0.648169	15	15	HS3ST6,SMIM14,CMTM3,PLPP4
531	adult behavior(GO:0030534)	-0.334678	-1.02256	0.419295	0.640084	19	19	SLC10A4,SHANK3,PCDH17,SLC1A2,LOC101799484,CNTNAP2,FGFBP3,GABRG2,NLGN4X,SLC7A11,NRXN1
532	memory(GO:0007613)	-0.286262	-1.02564	0.401724	0.634682	38	38	ATXN1L,SHANK3,ATAD1,EIF4EBP2,JPH3,ABCC8,LOC101791068,LMX1A,PLCB1,SYT4,SLC8A3,DBH,KCNK2,FGF13
533	lamellipodium assembly(GO:0030032)	-0.302799	-1.02604	0.416816	0.635474	29	29	KIT,VAV2,S1PR1,ABLIM2,WASF3,CYFIP1,PTPRO,CDH13
534	negative regulation of DNA binding(GO:0043392)	-0.368409	-1.02608	0.413793	0.637038	15	15	LEF1,CTNNBIP1,ID2,HABP4,CPNE1,MDFI,HDAC2
535	negative regulation of neuron death(GO:1901215)	-0.333348	-1.02818	0.413793	0.634001	22	21	CHGA,CD34,CCL26,SERPINF1
536	regulation of RNA splicing(GO:0043484)	-0.342299	-1.02836	0.406654	0.635252	18	18	RBFOX1,MBNL1,AFF2,RBM38,AHNAK2
537	establishment of cell polarity(GO:0030010)	-0.319289	-1.02891	0.424825	0.63569	24	24	KIF26B,UST,PARD3B,LOC101793891,NEK3,JAM3
538	cytolysis(GO:0019835)	-0.354048	-1.03343	0.417122	0.626787	16	15	MMD,LYZ,LOC101798606
539	skin development(GO:0043588)	-0.329297	-1.03513	0.40636	0.624586	23	22	COL5A1,ADAMTS2,COL5A2,PTN
540	positive regulation of phosphatidylinositol 3-kinase acti...(GO:0043552)	-0.367636	-1.03808	0.390681	0.619406	15	15	LYN,LOC113839596,LOC101791907
541	regulation of cell proliferation(GO:0042127)	-0.257738	-1.03983	0.395	0.616833	81	64	LHX5,CDCA7,PTGS2,SPRY2,DUSP22,MMP7,NDRG1,DBH,TGFB3,EGLN3,SLC7A11,TGFB2,NR5A2,TNC
542	protein-containing complex assembly(GO:0065003)	-0.271154	-1.03995	0.40885	0.618182	52	51	PARD3,RIMS1,WIPF1,PPID,AIMP2,ZW10,SKAP2,LAMC1,TEAD1,SSBP4,WASF3,MPP6,DLGAP3,SLC9A3R2,LOC101805181,SLC2A1,EPRS
543	dendritic spine development(GO:0060996)	-0.362807	-1.04042	0.395349	0.618735	15	15	ARF4,LOC101802786,EPHB2,LOC101793891,LOC113845138
544	negative regulation of ERK1 and ERK2 cascade(GO:0070373)	-0.304151	-1.04191	0.381125	0.617093	31	31	PHB,PSCA,SMAD4,PTPRR,DUSP3,DUSP26,SPRY2,SPRED1,LYN,SEMA6A,LOC106017738,TIMP3
545	nuclear-transcribed mRNA catabolic process, nonsense-medi...(GO:0000184)	-0.268046	-1.04247	0.376761	0.617494	53	53	NCBP1,RPL29,RPS14,EIF4G1,RPL27,RPL35,RPS10,RPL38,RPL36,RPS16,RPL3,RPS11,RPS28,RPS25,RPL31,RPL24,RPL9,RPS15A,RPL19,PARN,PABPC1
546	long-term synaptic potentiation(GO:0060291)	-0.324307	-1.04289	0.414234	0.618206	26	26	SLC8A3,SERPINE2,GFAP,NLGN1
547	peptidyl-tyrosine autophosphorylation(GO:0038083)	-0.365117	-1.04953	0.397683	0.604432	17	17	FRK,LOC113842134,LOC101795926,SLA,HCK,TEC,LYN,YES1,FYN
548	regulated exocytosis(GO:0045055)	-0.36639	-1.0496	0.390374	0.605928	15	15	RAB11B,SYNGR3,DNAJC5,CRHBP,VPS41,RIMS1,TMED10,RAB26
549	somitogenesis(GO:0001756)	-0.312866	-1.04965	0.378657	0.607463	33	30	BMPR1A,PAX1,DLL1,LOC110354299,POGLUT1,HES4,ZEB2,TGFB2,PLXNA2,PTN
550	multicellular organism development(GO:0007275)	-0.211222	-1.0499	0.308989	0.608464	335	301	CPZ,EDIL3,CNOT1,LCLAT1,HAND1,SPATA6,PHC1,LOC113843472,MBNL3,HHAT,JPH2,SPRY2,FZD1,SFRP1,LOC101802220,LDB2,PITX1,FOXD1,MDK,CSRP2,PRRX1,GTF2IRD1,EVI5,GRIP2,ADAMTS9,PRRX2,FAM3C,AES,LOC101803926,ARVCF,QKI,WIF1,EBF1,ANO1,LOC101790674,DKK3,ZAR1,UNC5C,WLS,EBF3,PPDPF,PTP4A1,POMT1,TWIST2,HOXD13,MEOX2,MRAS,LOC113844165,SHISA3,DKK2,LOC101795019,EGFL6,PI15,ANGPTL2,SFRP2,CHRDL1,CREB3L1,WNT11,TMEFF1,SHISA2,PDGFD
551	Notch signaling pathway(GO:0007219)	-0.253201	-1.05021	0.355987	0.609387	75	74	PERP,LOC110354299,DTX1,FAT4,MIB2,HES4,SUSD5,NEURL1,DLL4,LOC101793646,S1PR3,TMEM100,GMDS,APP,TIMP4,ZNF423,CHAC1,DNER
552	cell fate commitment(GO:0045165)	-0.319849	-1.05074	0.375887	0.60978	25	25	WNT4,WNT16,WNT2B,WNT9A,GAS1,SOX13
553	skeletal muscle cell differentiation(GO:0035914)	-0.352129	-1.05219	0.375465	0.607976	18	18	EGR2,ANKRD1,SMYD1,KLHL41
554	positive regulation of stress fiber assembly(GO:0051496)	-0.308246	-1.05396	0.375218	0.605737	33	32	WNT4,PPM1E,RHOA,RGCC,LIMCH1,WNT11,EVL
555	response to hormone(GO:0009725)	-0.345398	-1.05611	0.377698	0.602459	22	21	LOC101802900,FOXC2,NOS2,LYN,TUB,RERG,TIMP3,TIMP4
556	acute-phase response(GO:0006953)	-0.341931	-1.05635	0.390826	0.6036	33	20	LOC101802378,SAA2,LOC101800358,FN1,LOC113840895
557	adenylate cyclase-activating G protein-coupled receptor s...(GO:0007189)	-0.254911	-1.05722	0.337209	0.603297	79	78	DRD1,ADGRB1,ADCY9,PTGFR,ADGRD2,VIP,LGR4,ADGRL3,LOC101803098,ADORA2B,CALCR,PTHLH,PTH1R,RXFP2,ADGRD1,GCGR,ADGRG2,RAMP3,ADM,MC5R
558	calcium ion regulated exocytosis(GO:0017156)	-0.338897	-1.05872	0.373882	0.6016	21	21	SYT2,SYT7,RIMS1,PPP3CB,SYT6,SYT1,SYT9,SYT4,SDF4
559	activation of MAPK activity(GO:0000187)	-0.293825	-1.05938	0.360714	0.601806	39	39	HGF,GFRAL,PDE6G,PLCE1,SHC2,TP73,ITGA1,LPAR1,STK39,KARS,KIT,LOC101789439,NTRK3,LOC101793841,CD74,MAP2K5,CD81,C1QTNF2,CHRNA7,IGF1
560	ventricular septum development(GO:0003281)	-0.357559	-1.0605	0.377049	0.600851	17	17	MATR3,NPRL3,LOC110353496,TBX5,LTBP1
561	neuron apoptotic process(GO:0051402)	-0.338189	-1.06193	0.370787	0.59905	22	22	GRIK2,AIFM1,LOC101798011,FAM162A,GAPDH,NGFR
562	protein homotetramerization(GO:0051289)	-0.281612	-1.06793	0.357388	0.586931	45	45	LOC101803171,CTH,ACOT13,LOC101802994,KCNMA1,HPRT1,DECR1,PCBD1,GPX3,DNM1L,DCXR,ALDH1A3,EVL,ACTN2
563	phospholipid biosynthetic process(GO:0008654)	-0.32168	-1.07271	0.337522	0.577903	27	27	SERINC1,PLD1,GPAM,AGPAT4,HEXB,AGPAT5,GNPAT,SERINC5
564	positive regulation of telomerase activity(GO:0051973)	-0.362937	-1.07543	0.375681	0.573375	17	17	PARN,PKIB,CTNNB1,GREM1
565	cochlea development(GO:0090102)	-0.380492	-1.07778	0.378987	0.569855	15	15	HEY2,SOBP,IFT20,DCHS1,GABRB3,PAFAH1B1,KCNK2
566	regulation of insulin secretion(GO:0050796)	-0.328461	-1.07791	0.35368	0.571204	27	26	SYT9,SLC16A1,SLC8B1,ICA1,SSTR5,CCL26
567	neuromuscular junction development(GO:0007528)	-0.349399	-1.07904	0.352837	0.570316	20	19	LOC101799806,UNC13B,PDZRN3,NRDC,KY,UNC13C,DOK7,AGRN,COL4A1
568	synaptic vesicle endocytosis(GO:0048488)	-0.315795	-1.07941	0.338409	0.571183	30	30	SNAP91,SYT2,LOC101799484,ITSN1,CD24,LOC113841113,NLGN4X,RAB27B,DENND1A,SYT1,AMPH,CLTCL1,NLGN1
569	positive regulation of BMP signaling pathway(GO:0030513)	-0.346194	-1.08298	0.341865	0.564749	21	21	ACVRL1,GDF2,NEO1,SULF1,ZNF423
570	gluconeogenesis(GO:0006094)	-0.349067	-1.08547	0.354128	0.56062	21	21	LOC101798440,GOT2,ALDOB,PGK1,SLC25A1,LOC101802994,GPD2,GOT1,TPI1,GPI
571	anterograde axonal transport(GO:0008089)	-0.348305	-1.08568	0.342491	0.561837	22	22	SPG7,TRAK1,AP3D1,DTNBP1,BLOC1S6,AP3M2,AP3S2,RAB21,AP3M1,BLOC1S2,AP3S1
572	regulation of dopamine secretion(GO:0014059)	-0.37569	-1.08804	0.333333	0.558237	19	16	DTNBP1,SYT2,SYT7,DRD3,SYT6,SYT1,SYT9,SNCA,SYT4
573	adenylate cyclase-modulating G protein-coupled receptor s...(GO:0007188)	-0.307718	-1.08879	0.311958	0.558277	40	37	ADORA2A,DRD3,ADRA2A,LOC101794077,LOC101794123,GNAZ,LOC101797591,GRK5,GNAT2,PTH1R,LOC113843136,GCGR,CNR1,LOC113844914,CHRM4
574	morphogenesis of an epithelium(GO:0002009)	-0.372315	-1.08903	0.349727	0.559412	16	16	FRAS1,FREM2,SOX8,TBX5,TBX4,HOXB13
575	intrinsic apoptotic signaling pathway in response to DNA ...(GO:0008630)	-0.381782	-1.09075	0.345196	0.557139	31	16	BOK,CRIP1,PIK3R1,EI24
576	dorsal/ventral pattern formation(GO:0009953)	-0.336648	-1.09304	0.350909	0.553662	25	24	TBX20,IRX2,AIDA,HOXA11,HHIP,IRX3
577	blood vessel development(GO:0001568)	-0.314061	-1.09953	0.324958	0.54101	33	32	COL5A1,FZD4,MEF2C,LOC101797327,COL1A2,ALDH1A2
578	oxidation-reduction process(GO:0055114)	-0.265119	-1.10097	0.29053	0.539291	77	77	NDUFB10,PGD,PTGES,TXN,LOC101803238,ME3,LOC101791665,LOC113839621,CZH5orf63,HIGD2A,TXNDC17,PRXL2C,NCF4,NDUFC1,CDO1,AKR1D1,PXDN,LOC113839620,NDUFB5,NDOR1,PDIA5,STEAP4,MGST1,LOC101797037,LOC101794631,ALDH1A1
579	neuron development(GO:0048666)	-0.309898	-1.10272	0.308378	0.536957	38	37	TENM3,DPYSL3,MEF2C,TGFB2,PBX3,TENM4
580	regulation of translation(GO:0006417)	-0.323422	-1.10576	0.299827	0.532015	32	31	RPL38,RPS3,CNOT9,CNOT6,QKI,CYFIP1,DNAJC1,APP,FOXO6
581	positive regulation of cold-induced thermogenesis(GO:0120162)	-0.312656	-1.11378	0.274783	0.516226	39	37	CPT2,DECR1,EPAS1,LOC101798148,MFAP2,DBH,HADH,PDGFC,G0S2
582	negative regulation of apoptotic process(GO:0043066)	-0.22725	-1.11525	0.224964	0.514624	259	255	LOC101794123,PTMA,MDM2,EVI2B,AAMDC,EEF2K,LOC113839621,RNF7,PPID,BMP4,EPHA6,PPIF,WT1,LOC113843519,FGFR2,NTRK3,PTGFR,HIGD2A,DPEP1,GRK5,MAEA,BIRC2,IL31RA,EPHB2,PDCD10,HIPK3,FGFR3,VIP,HSPD1,LIMS2,LOC101793891,CD74,BABAM2,LOC101799119,GLO1,IL6ST,PDXK,AMIGO2,AVEN,MTDH,LOC113839620,RXFP2,YME1L1,LOC101800358,PIK3R1,PDGFRA,ROR1,LOC101790674,HDAC2,NRK,MAP4K4,FN1,CTSH,LOC101797327,HHIP,ANKRD1,TWIST2,DAD1,AQ…
583	phospholipid transport(GO:0015914)	-0.368966	-1.11774	0.306738	0.511135	18	18	STARD10,OSBPL5,PITPNC1,NPC2,OSBPL8,PRELID1,SCARB1,PRELID2
584	thymus development(GO:0048538)	-0.376477	-1.11784	0.306985	0.512477	18	18	CTNNB1,TYR,FOXE1
585	heart looping(GO:0001947)	-0.326954	-1.12132	0.29517	0.506579	32	31	IFT52,TGFBR2,SUFU,LOC101798615,IFT172,IFT57,CER1,TMED2,DLL1,CLUAP1,TBX1,PITX2,TBX20,NDRG4,MEF2C,ALDH1A2
586	negative regulation of inflammatory response(GO:0050728)	-0.314769	-1.12439	0.254054	0.501495	39	38	METRNL,WFDC1,ACOD1,NDFIP1,TNFAIP6,SERPINF1,C1QTNF3
587	actin filament bundle assembly(GO:0051017)	-0.350264	-1.12617	0.261618	0.499393	25	25	EPS8,ACTN1,MYO1B,LIMA1,RHOA,DPYSL3,AIF1L,PLS3
588	lens development in camera-type eye(GO:0002088)	-0.381686	-1.12621	0.308989	0.500854	19	18	WNT2B,CDON,UNC45B,CRYAB
589	chemical synaptic transmission(GO:0007268)	-0.247909	-1.12648	0.221519	0.501829	143	138	UNC13B,CDH8,CHRNA4,GJC2,GRM5,HTR7,PENK,SNAP91,CHRNA2,LOC101790697,LOC101789766,APBA2,GJC1,CHRM3,SLC1A2,CHRNB2,LOC113841684,PGK1,LOC101802647,GRIA1,SLC6A1,GABRP,GABRG2,GRIK2,UNC13C,GABRB3,RAPSN,CHRNG,PAFAH1B1,LOC101802277,GRIA2,LOC101793841,CNP,SYN2,CHRNA3,CACNA1G,CHRNB4,USP14,DLG2,GRIA4,DTNA,CHRNA7,FGF12,CTNNB1,TAC1,KCND2,HTR1B,LOC106017738,CHRNA1,NRXN1,GJD2
590	response to mechanical stimulus(GO:0009612)	-0.339263	-1.12707	0.285714	0.502162	29	27	ASIC2,CX3CL1,ENPP1,PPL,LRP11,BDKRB1,RHOA,PIEZO2,PSPH,KCNK2,MEIS2,POSTN
591	positive regulation of endothelial cell migration(GO:0010595)	-0.362812	-1.13032	0.28125	0.49688	23	22	ADGRA2,NRP2,PRKCA,SMOC2,ATOH8
592	positive regulation of peptidyl-tyrosine phosphorylation(GO:0050731)	-0.307693	-1.13051	0.268041	0.498048	42	42	CD81,FGF7,LOC101797616,YES1,KITLG,IGF2,THBS4,GHR
593	neuromuscular process controlling balance(GO:0050885)	-0.333397	-1.13283	0.284698	0.49473	30	30	HEXB,CNTNAP1,IGDCC3,MYH10,EI24,NRXN1,ALDH1A3
594	positive regulation of synaptic transmission(GO:0050806)	-0.378098	-1.13551	0.269949	0.490528	18	18	LOC101789766,LGI1,RIMS1,CX3CL1,RIMS4,GRIK2,NCS1,CLSTN2,CLSTN1
595	fat cell differentiation(GO:0045444)	-0.308613	-1.13681	0.241852	0.489318	43	43	TBL1X,ERAP1,LOC101793805,GDF7,GRK5,BBS9,OSBPL8,PLCB1,METRNL,GDF6,EGR2,SDF4,STEAP4,TTC8,C1QTNF3
596	cell differentiation(GO:0030154)	-0.220695	-1.13695	0.136364	0.490565	424	386	OSGIN1,LOC113842062,HOPX,NDRG3,RFNG,MYT1,KIT,HTATIP2,ODF2,HEY2,FOXO1,NHLH2,DAZAP1,UHRF2,SMOC1,ETV5,THRB,TWIST1,RBM11,SRPK2,KAZALD1,FHL1,LOC113841158,LOC113843416,MEIG1,HAND2,CAV1,TDRD9,TLL2,GTSF1,PTMA,MAK,ETV4,COL19A1,TWSG1,HERC4,DLL1,THSD7A,PGF,TSNAXIP1,LOC101792124,EPHA6,MOSPD1,RPS7,FLT4,RPL4,RAI14,CPLX2,TMTC3,PKDCC,FGFR2,FOXC2,NTRK3,LOC110354299,SPATA6,CAND1,BZW2,CAVIN4,EPHB2,GORASP2,DLK1,KIF2…
597	embryo development ending in birth or egg hatching(GO:0009792)	-0.360004	-1.13757	0.284698	0.490699	21	21	LOC113842387,OSR2,LOC101800358,TGFB2,NR5A2
598	platelet-derived growth factor receptor signaling pathway(GO:0048008)	-0.382463	-1.1381	0.280977	0.491094	18	18	PDGFC,PDGFD
599	protein heterotetramerization(GO:0051290)	-0.390588	-1.13949	0.303136	0.48965	21	18	FARSB,CD74,PDSS2,NLGN1,NRXN1
600	response to starvation(GO:0042594)	-0.379445	-1.1407	0.291667	0.488676	19	19	LOC101794077,LRP11,LOC101802378,GNPAT,FSTL1,TBC1D5,GCGR
601	erythrocyte differentiation(GO:0030218)	-0.358356	-1.14376	0.268519	0.483886	27	22	RPS14,KIT,DYRK3,CASP3,HSPA9,PLCB1,LOC113842743,EPAS1,LYN,SFXN1
602	behavioral fear response(GO:0001662)	-0.378676	-1.14697	0.290553	0.478859	18	18	BCL2,PENK,EIF4G1,GRIK2,BRINP1,LYPD1,GNG7
603	anterior/posterior pattern specification(GO:0009952)	-0.285108	-1.14724	0.232899	0.479855	66	65	HOXA6,HOXD10,BMPR2,SCMH1,HOXA5,HOXB8,BARX1,PBX4,HOXC9,HOXB5,HOXC5,HOXA7,HOXC8,HOXB6,CDON,HOXA11,EMX2,HOXB7,PCSK5,HOXB9,ACVR2A,HOXC10
604	positive regulation of excitatory postsynaptic potential(GO:2000463)	-0.384852	-1.14827	0.267631	0.47925	17	17	NLGN1,NRXN1
605	cellular calcium ion homeostasis(GO:0006874)	-0.298129	-1.14844	0.245217	0.480442	54	54	DRD3,CSRP3,CX3CL1,ATP2B1,CAV1,PTH,LOC101799857,GRIK2,PRKCB,LOC101793841,CASR,ATP2B2,HEXB,LOC101800424,SLC8A3,CHRNA7,RGN,ATP2C1,LOC101796243,CCL26
606	negative regulation of cold-induced thermogenesis(GO:0120163)	-0.332065	-1.15512	0.257092	0.468131	29	29	ACOT11,RHEB,LOC101790397,ADIPOQ,NRDC,DOCK7,PGAM5,ADAMTS5,ACOT13,NOVA1,LGR4,PLCL1,NPR3,LAMA4,ZNF423,HOXC10
607	calcium ion import(GO:0070509)	-0.402208	-1.15731	0.273874	0.465267	16	16	CASR,CACNA1G,ANXA6,TRPC4,LOC113841779,CASK
608	positive regulation of exocytosis(GO:0045921)	-0.4049	-1.15945	0.283054	0.462391	15	15	CADPS2,RAB27B,NCS1,CADPS,ATP6AP1,FGG
609	negative regulation of osteoblast differentiation(GO:0045668)	-0.370245	-1.16131	0.242424	0.460179	22	22	SUFU,OSTN,LIMD1,TOB1,HDAC8,NFATC1,ID2,TWSG1,TMEM64,RANBP3L,GDF10,LOC101790674,TWIST2,GREM1
610	proteolysis(GO:0006508)	-0.259775	-1.16224	0.170579	0.459878	131	120	PHEX,HGFAC,ANPEP,VASH1,TRHDE,MMP17,DPP7,MMP7,CPQ,BACE1,ADAMTS9,LGMN,YME1L1,CTSH,LVRN,MMP16,ENPEP,GGT5,FAP,BACE2,PCSK2,PEPD,HTRA3,MME
611	negative regulation of cell proliferation(GO:0008285)	-0.25021	-1.16531	0.134731	0.455068	182	177	PDCD5,PTPRK,LOC101796527,DLL1,CTBP2,MTBP,SMAD4,LOC101802900,IL1RL1,AIMP2,LOC113841361,CBFA2T3,MXD4,LOC101801831,SKAP2,INHBA,CDH5,FTH1,ADAMTS8,LYN,FGF2,LOC113843488,LOC101798148,NEURL1,SFRP4,LOC101803915,RXFP2,SMYD2,DLL4,TGFB3,CLMN,NPM1,RERG,TGFB2,RGCC,TBX5,CTNNB1,SERPINE2,CD9,ALDH1A2,MYO16,PODN,STK3,CDH13,MYOG,ASPH,DPT
612	protein methylation(GO:0006479)	-0.391543	-1.16642	0.271881	0.454208	18	18	FAM98B,ILF3,LCMT1,CAMKMT,PRMT3,LOC101802407
613	regulation of exocytosis(GO:0017157)	-0.363589	-1.16749	0.237828	0.453508	24	23	RAPGEF4,LGI3,LOC113842204,LOC101793831,RAB15,NSF,LOC113840032,RAB10,CPLX2,RALA,RAB21,RAB3C,RAB26
614	phosphatidylinositol-mediated signaling(GO:0048015)	-0.370204	-1.16854	0.251736	0.452795	23	23	NPR3,CA8,PIRT,LOC113839799
615	Rab protein signal transduction(GO:0032482)	-0.30725	-1.17031	0.217247	0.450911	54	51	RAB15,RAB20,RAB39B,RAB12,RAB32,RAB10,RAB40B,RAB1A,RAB43,RAB18,RAB27B,RAB21,RAB2A,RAB3C,LOC101803788,RAB30,RAB28,RAB37,RAB39A,RAB26,RAB4A
616	phospholipid translocation(GO:0045332)	-0.386318	-1.17184	0.249084	0.449113	22	20	PQLC1,ATP8B2,LOC113841593,ATP10A,ATP11B,ATP11C,LOC101800696
617	regulation of endocytosis(GO:0030100)	-0.363422	-1.17304	0.228374	0.448223	26	25	ARFGAP1,SYT4,RAB4A,LOC106017738,CDH13
618	axonogenesis(GO:0007409)	-0.295287	-1.17569	0.195876	0.444493	58	57	LOC101796523,LOC113840233,PLPPR4,BCL2,LOC101793831,SNAP91,DOCK7,NKX2-8,NTNG2,PARD3,SLITRK4,RAB10,LOC101789439,PAK3,SLIT1,SLITRK2,CNP,SHTN1,MAP1A,NTNG1,PTPRZ1,APP,CTNNA2
619	actin cytoskeleton organization(GO:0030036)	-0.271785	-1.18222	0.170347	0.433048	103	101	ROCK1,IQSEC3,LOC101801209,FGD3,PAFAH1B1,IQSEC1,DAAM1,SDAD1,RHOU,RHOA,KLHL17,PALLD,CORO2B,ARPC1A,SPECC1L,DAAM2,LOC113839596,ELMO1,LOC101791907,XIRP1,MRAS,RHOJ,ACTN2
620	branching involved in blood vessel morphogenesis(GO:0001569)	-0.403417	-1.18239	0.251376	0.434181	16	16	TBX20,GDF2,DLL4,CTNNB1,COL4A1
621	cerebral cortex development(GO:0021987)	-0.368947	-1.18344	0.22604	0.433642	24	24	ENPP1,CNTNAP2,GNG12,TACC2,TRAPPC9,FAT4,PLCB1,NPY,PTPRS,CDON,CDH2
622	cellular iron ion homeostasis(GO:0006879)	-0.368339	-1.18431	0.228464	0.433384	23	23	SMAD4,CAND1,LOC101805444,BMP6,ATP6AP1,NDFIP1,ACO1
623	signal transduction(GO:0007165)	-0.232827	-1.18596	0.0837989	0.431865	379	371	PITPNC1,GEM,PTPRK,LOC101802647,ADCY8,LOC101796527,GRIA1,LOC101804940,PGF,PDCD1LG2,LRRN2,THOC1,GABRP,SH3BP5,GABRG2,APPL2,ARHGAP40,RASL11B,LOC101792010,CDC42EP3,ARHGAP28,APBB1IP,GABRB3,ARHGAP19,SRGAP3,AIMP1,ICOSLG,CHRNG,LOC113843992,SKAP2,GNB1,CLIC3,LOC101790121,LOC101802277,GRIA2,SERGEF,GNB4,LOC101793841,RASSF8,PPP2R5A,LOC106020465,CCN4,CHRNA3,TRHDE,PLCB1,RANBP1,IQGAP2,PLCG1,PCNT,IPO8,DIRAS2,SMPD3…
624	Rho protein signal transduction(GO:0007266)	-0.319094	-1.19437	0.177817	0.416913	45	44	ARHGAP5,CDC42EP3,ROCK1,RAC1,EPS8,RHOU,RHOA,ARHGDIB,LOC113839596,LOC101791907,LOC106017738,COL1A2,RHOJ,CDH13,NGFR
625	regulation of synaptic vesicle exocytosis(GO:2000300)	-0.339124	-1.19692	0.184669	0.413696	37	37	DTNBP1,APBA2,ADORA2A,RIMS1,RIMS4,PRKCB,NCS1,CALM2,CALM1,NRN1,ADORA2B,BACE1,LOC113841779,CASK
626	positive regulation of intracellular protein transport(GO:0090316)	-0.384228	-1.19743	0.198529	0.414134	21	21	PDCD10,KIF20B,PCNT,OAZ2,LOC101791907,ASPH
627	epithelial cell differentiation(GO:0030855)	-0.368374	-1.19898	0.224638	0.412491	26	24	LOC101793676,CNN3,TAGLN,NR5A2,COL4A1
628	animal organ morphogenesis(GO:0009887)	-0.324519	-1.20055	0.194872	0.411029	46	46	FGF16,NRP1,AES,GATA5,SEMA6A,IGF2,PDGFC,EVL
629	non-canonical Wnt signaling pathway(GO:0035567)	-0.438673	-1.20107	0.234962	0.411411	15	15	FZD9,FZD1,SFRP1,SFRP4,FZD4,SFRP2
630	positive regulation of cell adhesion(GO:0045785)	-0.400526	-1.20263	0.226054	0.409884	20	19	STX3,CYTH3,CX3CL1,PPP3CA,DUSP26,C1QBP,PRKCA,CCL26
631	retina layer formation(GO:0010842)	-0.406631	-1.20298	0.221172	0.410666	18	16	TSPAN12,DSCAML1,MEGF11,REEP6,SDK2,SDK1,WNT2B,FJX1,PTPRM
632	neuron differentiation(GO:0030182)	-0.302831	-1.20341	0.161983	0.41135	68	68	SMARCA1,WNT8A,ELAVL4,S1PR1,ID2,TRPC6,NLGN4X,CASP3,VXN,WNT4,TRAPPC9,WNT16,NRBP2,ATP2B2,ITM2C,RTN1,WNT2B,HOXC8,WNT9A,MEF2C,HDAC2,EMX2
633	anatomical structure development(GO:0048856)	-0.409626	-1.20729	0.216514	0.40524	19	18	LOC101796734,EYA1,EYA2,LOC101799424,LOC113843811
634	coronary vasculature development(GO:0060976)	-0.41606	-1.20762	0.22007	0.40607	17	16	PLXND1,PRICKLE1,NDST1,LOC110353496,MYH10,PCSK5,LTBP1
635	camera-type eye development(GO:0043010)	-0.340732	-1.20775	0.18264	0.407256	37	36	TWSG1,TMEM231,WT1,GPD2,CDKN1C,MAB21L1,FBN1,FBN3,FBN2,MAB21L2,RCN1
636	positive regulation of proteolysis(GO:0045862)	-0.400368	-1.20832	0.241503	0.40759	18	18	HDAC2,CLN6,ASPH
637	protein secretion(GO:0009306)	-0.34334	-1.20834	0.183888	0.409026	33	33	LMF1,LOC101793831,RAB15,TVP23A,TMEM167A,RAB10,LOC101792010,CBLN1,COPG1,PAFAH1B1,RAB3C,PLCG1,SCG2,FGG
638	positive regulation of phagocytosis(GO:0050766)	-0.387229	-1.209	0.216458	0.409336	22	22	TUB,LOC101800841,PTX3
639	inflammatory response(GO:0006954)	-0.261453	-1.21054	0.106583	0.407759	168	160	LOC101794359,BDKRB1,LXN,LOC113840919,AFAP1L2,AIMP1,PTGFR,TRIL,PARP4,TLR1-A,PTGS2,NDST1,LOC106020465,CDO1,HMGB1,BMP6,LOC101800424,PLGRKT,TPST1,LOC101803495,MIF,NCF1,LOC101800921,ACOD1,NFATC3,LOC101800358,SCG2,STAB1,S1PR3,MGLL,GGT5,PARK7,LY86,C3AR1,CAMK4,TNFAIP6,LOC113839799,LOC106014932,IL8,CCL26,LOC101802909,LOC110351183
640	cell redox homeostasis(GO:0045454)	-0.32863	-1.21311	0.162752	0.404134	46	44	GLRX5,KRIT1,GLRX3,TXNDC11,GLRX2,TMX2,PRDX6,PRDX1,TXNRD3,TXNL1,TXNRD1,TXN,PDIA6,GLRX,DNAJC10,TMX3,TXNDC16,PDIA5,ERP44,ERO1A,TXNDC12,PRDX4,TXNDC5
641	adenylate cyclase-inhibiting G protein-coupled receptor s...(GO:0007193)	-0.353681	-1.21598	0.173832	0.400125	33	33	GNAI2,HTR1E,ADCY2,GPR176,LPAR1,RIC8A,OPRL1,S1PR1,GNAZ,ADCY8,LOC101796401,GNAI3,OPRD1,RXFP2,S1PR3,SSTR5,NPR3,AKAP12
642	cornification(GO:0070268)	-0.408166	-1.21739	0.21755	0.398678	19	19	LOC101797113,PKP4,LOC101797392,PPL,LOC101801676,PERP,LOC101801879
643	defense response to bacterium(GO:0042742)	-0.320621	-1.21807	0.170732	0.398864	50	44	ADAMTS5,LOC113843042,RAB1A,NOS2,LOC101796082,LOC110351448,LOC101797338,MMP7,NCF1,LYZ,LOC101798606,LOC101800358,STAB1,MPEG1,IL4I1
644	visual learning(GO:0008542)	-0.377648	-1.22382	0.160428	0.389455	25	25	NDRG4,DBH,SLC7A11,APP,MEIS2
645	regulation of MAPK cascade(GO:0043408)	-0.341152	-1.22689	0.174912	0.385117	40	39	CD24,BMP4,GDF7,ULK4,PAK3,INHBA,SPRED1,GDF10,BMP3,GDF6,BMP6,GDF2,TGFB3,TGFB2,MMP2
646	pattern specification process(GO:0007389)	-0.355479	-1.22723	0.177852	0.385876	33	33	ACVR1,SHROOM3,NRG3,RFNG,BMPR2,BMPR1A,PAX1,MID1,DCHS1,LFNG,ACVRL1,EYA1,TBX5,ACVR2A,HOXD12,ASPH
647	negative regulation of epithelial cell proliferation(GO:0050680)	-0.362415	-1.22764	0.175407	0.386526	31	30	PEX2,LOC113842960,A4GNT,IFT52,IFT172,IFT57,LOC113840168,MCC,IFT122,NKX2-8,PBLD,IFT74,RIDA,MTSS1,LOC101801209,CDKN1C,TGFB2,IFT80
648	protein N-linked glycosylation(GO:0006487)	-0.400006	-1.22824	0.207836	0.386915	21	21	MGAT5B,TMEM258,ALG6,ENTPD5,PGM3,B3GALT1,MGAT4B,RPN2,ST3GAL1,DAD1,ALG5
649	cognition(GO:0050890)	-0.369308	-1.22899	0.198246	0.387082	27	26	SOBP,LOC101793805,TUSC3,SLC1A4,JAKMIP1,RP9,LOC101793841,CHL1,CYFIP1,CHRNA7,PTCHD1
650	regulation of cell shape(GO:0008360)	-0.28456	-1.23196	0.113782	0.383045	110	108	PLXNB2,CDC42EP3,ARHGAP18,EPS8,FGD3,CFAP410,PLXNC1,WASF3,SVIP,RHOU,HEXB,VILL,RHOA,LOC101800424,LOC113839596,CYFIP1,LOC101791907,MYH10,FN1,P2RY1,LOC113840895,LOC101792919,BVES,RHOJ,PALMD,SEC23A,FYN,GAS2,PLXNA2,CDC42SE2
651	neuroblast proliferation(GO:0007405)	-0.431983	-1.23366	0.21875	0.381253	15	15	FZD9,PLXNB2,PAFAH1B1,RACGAP1,EML1,HHIP,IGF1
652	cellular response to dexamethasone stimulus(GO:0071549)	-0.435109	-1.23579	0.210811	0.378936	16	16	FOXO1,USP8,CX3CL1,EIF4EBP1,AQP1,SERPINF1
653	brain development(GO:0007420)	-0.271599	-1.23785	0.0917431	0.376519	143	140	S1PR1,CNTNAP2,LOC101793805,NDUFS4,RIDA,SCTR,BMI1,MBD3,IRX1,LOC101794462,PLXNB2,RAB18,LOC101791068,RPL4,MACROD2,POU3F3,LOC101797202,LOC101795218,LOC101803788,IRX2,PLCB1,LOC113844155,ADGRL3,FGF2,KLHL17,B3GNT5,NDRG4,NEURL1,SYT4,AK4,AGRN,SLC7A11,EML1,CNTN4,DCX,AFF2,ROBO2,CD9,IRX3,COL4A1,CADM1,PTN,FABP7
654	Wnt signaling pathway(GO:0016055)	-0.27202	-1.23846	0.113354	0.376791	130	128	CSNK1A1,VPS35,NKD1,RSPO4,CCNY,FZD9,HMGXB4,CSNK1G3,CPZ,SHISA6,BRD7,CSNK1G2,WNT4,AMER3,CSNK1G1,GRK5,WNT16,TNIK,RTF1,CCN4,WWOX,WNT2B,WNT5A,WNT9A,AES,FZD4,DAAM2,WIF1,APCDD1,DKK3,WLS,SOSTDC1,CDK14,DKK2,CPE,RSPO3,RSPO2,WNT11
655	leukocyte migration(GO:0050900)	-0.418032	-1.24794	0.195212	0.360863	19	19	ITGA4,JAM2,CD34,DBH,LOC101805181,JAM3
656	retina development in camera-type eye(GO:0060041)	-0.35402	-1.248	0.147059	0.362167	36	35	IFT140,DLL1,RNPEP,LAMC3,RD3,RPL24,TGIF2,TUB,MYH10,DCX,LAMA1,SERPINF1
657	protein homooligomerization(GO:0051260)	-0.279512	-1.24871	0.0885668	0.362378	125	122	DNM1L,ANXA6,KCNS2,KCNS1,GPHN,C1QTNF2,KCNG3,DPYSL3,SCUBE1,KCTD3,LOC101794579,KCND2,KCNG1,LOC113844737,KCNV1,KCTD16,BVES,NLGN1,THBS4,CRYAB
658	neural tube development(GO:0021915)	-0.401509	-1.24991	0.175	0.361584	23	23	TGFB2,ALDH1A2,PLXNA2,PTN
659	response to nutrient(GO:0007584)	-0.390455	-1.25019	0.177331	0.362382	24	24	ADIPOR2,SLC27A4,ADIPOQ,LOC101794077,ACSL1,LOC101802378,GNPAT,ARSB,GCGR,BCKDHB
660	cellular response to calcium ion(GO:0071277)	-0.323006	-1.25044	0.139535	0.363243	55	54	CRHBP,SYT2,SYT7,CPNE7,IQGAP1,EEF2K,SYT6,PPIF,CPNE1,DPEP1,SYT1,CPNE3,SYT9,SYT4,MEF2C,CPNE4,CPNE2,NLGN1,NRXN1,ASPH
661	positive regulation of mitotic cell cycle(GO:0045931)	-0.407741	-1.25082	0.184783	0.364026	21	20	LOC101789439,TTL,DUSP3,EIF4EBP1,PRKCA,SMOC2,APP,MEIS2
662	peptidyl-L-cysteine S-palmitoylation(GO:0018230)	-0.4281	-1.25218	0.194444	0.362856	17	17	ZDHHC9,ZDHHC21,LOC106014761,GOLGA7,ZDHHC7,ZDHHC14,ZDHHC20,ZDHHC6,ZDHHC3,ZDHHC22
663	digestive tract development(GO:0048565)	-0.437231	-1.25323	0.19708	0.362183	15	15	KIT,ITGB4,CLMP,DCHS1,FAT4,LGR4,PDGFC
664	positive regulation of MAP kinase activity(GO:0043406)	-0.393895	-1.25401	0.167539	0.362117	23	23	IQGAP1,FGF18,CD24,PDCD10,PIK3R6,PIK3R5,PDE5A,KITLG,PDGFC,PDGFD
665	response to activity(GO:0014823)	-0.433569	-1.25415	0.173913	0.363355	16	15	BMP6,COL4A2,FN1,HADH,LOC101797500
666	wound healing(GO:0042060)	-0.35792	-1.25585	0.152778	0.361565	35	34	LOC101803817,PPL,F13A1,DCBLD2,LOC101799119,ELK3,FGF2,ITGA9,TGFB2,LOC106014932,IL8
667	blood coagulation(GO:0007596)	-0.320639	-1.25616	0.138047	0.362497	62	60	DTNBP1,RCOR1,AKAP1,DOCK9,MMRN1,BLOC1S6,ADORA2A,PROZ,EHD3,TFPI2,LMAN1,F13A1,LNPK,PRKAR1B,LOC113843992,GP1BB,PAPSS2,ANXA8L1,DOCK11,THBD,F3,PRKAR2B,ANO6,PROS1,SERPINE2,ENTPD1,DOCK1,F10,SERPIND1
668	lung alveolus development(GO:0048286)	-0.400501	-1.25946	0.162409	0.357748	22	22	TCF21,PHF14,ATXN1L,HOPX,BMPR2,MAN1A2,MAN2A1,HOXA5,SELENON,LOC101792124,TMTC3,PKDCC,LOC113841692,SLC7A11,TNS3
669	protein peptidyl-prolyl isomerization(GO:0000413)	-0.432812	-1.26595	0.154399	0.347523	17	17	PPID,PPIF,PPIG,CWC27,PPIC
670	carbohydrate metabolic process(GO:0005975)	-0.316416	-1.26918	0.0963455	0.343295	68	66	SLC35A1,LOC113839621,CHID1,LOC101798644,TALDO1,GNPDA1,GLB1,GPD1L,PHKG1,GBGT1,PGM3,GLO1,MDH2,MDH1,LOC113843488,GALK2,LOC113839620,AMDHD2,LOC101803915,LDHB,POMT1,GBE1,LDHA,LOC101803082
671	actomyosin structure organization(GO:0031032)	-0.400562	-1.26982	0.1529	0.34357	24	24	LOC101801218,FRMD6,LURAP1,EPB41L1,EPB41L4A,CDC42BPB,EPB41L2,CNN2,PHACTR1,CNN3,FRMD3,LIMCH1
672	cell proliferation(GO:0008283)	-0.274784	-1.27249	0.0796875	0.34037	160	157	USP8,POLA1,KANK1,DAZAP1,UHRF2,HLCS,LOC101792564,PAX1,PTMA,PDAP1,NAA60,LARP1,MRPS27,BMP4,LOC113842219,APPL2,SMAD4,BCAT1,ENTPD5,TACC2,RAP1B,HDGFL3,LOC101790121,DLGAP5,ZFP36L2,USP13,LOC113839923,CD74,FBXL7,RRN3,EVI5,TOP2A,WNT2B,PDXK,FGF2,LOC101791980,CD34,YME1L1,NCF1,POC1B,LOC101800358,MYH10,ASCC3,LOC101792370,MORF4L1,ENPEP,LOC101799424,DTYMK,LOC113843811,GNG2,ACVR2A,TGFBI,TYR,IGF1
673	positive regulation of glucose import(GO:0046326)	-0.38971	-1.27446	0.154128	0.338343	26	26	ADIPOR2,ADIPOQ,PRKCI,SLC1A2,RHOQ,CAPN10,PTH,LOC101789439,SORBS1,OSBPL8,C1QTNF2,PIK3R1,C1QTNF12,IGF1
674	hormone-mediated signaling pathway(GO:0009755)	-0.399274	-1.27673	0.15035	0.33544	23	23	UCN3,RXFP1,GHSR,ADIPOR2,OSTN,TSHR,PPARG,CRHBP,THRB,LOC101794077,LOC101789439,LGR4,LOC101803098,RXFP2,GCGR,NR5A2
675	negative regulation of gene expression(GO:0010629)	-0.292692	-1.27908	0.0816993	0.33298	115	114	CPNE1,ITGB8,PDCD10,CILP,WDR35,OPRD1,TBX20,ACVRL1,LOC101800424,LOC113843488,LOC101803915,AES,CD34,MEF2C,STC2,DLL4,TCF4,NDFIP1,AFF2,ANKRD1,IGF1,FYN,NRXN1,ATOH8,OLFM1,CREB3L1,SERPINF1,C1QTNF3,CRYAB
676	cell development(GO:0048468)	-0.364118	-1.28133	0.115044	0.330612	37	34	BMP4,GDF7,INHBA,GDF10,BMP3,GDF6,BMP6,GDF2,GATA5,TGFB3,TGFB2,MAF
677	transmembrane receptor protein tyrosine kinase signaling ...(GO:0007169)	-0.356602	-1.2814	0.115917	0.331918	39	39	NTRK3,LOC101801209,IL31RA,LCP2,LYN,ROR1,LOC101797327,YES1,ANGPTL1,PTPRT,FYN
678	positive regulation of MAPK cascade(GO:0043410)	-0.340857	-1.28238	0.112069	0.331686	46	46	BNIP2,NDST1,PELI2,JCAD,LOC113839596,CDON,LOC101791907,CDH2,CTNNB1,NENF,IGF2,IGFBP4
679	Golgi to plasma membrane transport(GO:0006893)	-0.406658	-1.28369	0.141284	0.330795	23	23	LOC101793831,ARF5,GOPC,EXOC5,ARF4,EXOC1,OSBPL5,RAB10,VPS35L,ARF1,COMMD1,RAB3IP,STXBP6
680	COPII vesicle coating(GO:0048208)	-0.386623	-1.28395	0.140468	0.331854	29	29	SCFD1,NSF,LOC113840032,LMAN1,GRIA1,RAB1A,MCFD2,TRAPPC9,USO1,LOC101797052,LOC113841883
681	cellular response to estradiol stimulus(GO:0071392)	-0.420458	-1.28633	0.151737	0.329344	19	19	LOC101791068,LOC101802378,AIFM1,RAMP3,MYOD1,MYOG
682	positive regulation of cytokinesis(GO:0032467)	-0.377535	-1.28955	0.133218	0.325356	32	30	LOC113841774,DRD3,PKP4,KIF23,KIF20B,CENPV,RHOA,RACGAP1,LOC113839596,LOC101791907,SSTR5,SVIL
683	intracellular protein transport(GO:0006886)	-0.265026	-1.28976	0.0319149	0.326445	237	234	KLC1,STX3,RAB12,NSF,TMED7,GRTP1,BCAP29,VPS26C,ARF4,SNX33,VPS41,RAMP1,RIMS1,RAB32,TMED2,ARL1,LOC113840032,RAB10,SNX6,RAB40B,AP2A2,VPS35,TMED3,ARF1,COG7,SAR1B,RAB1A,RAB43,RAB18,AP3M2,FAM91A1,SIL1,AP2M1,RAB27B,TBC1D15,COPG1,AP3S2,RAB21,CTTN,AP3M1,RAB2A,TSNARE1,RAB3C,LOC101803788,RAB30,RAB28,COPB1,STX7,CD74,LOC101793731,STX12,SNX2,SCG5,RABGAP1L,EVI5,AP2B1,RAB37,ARL6,RAB39A,TMED10,ARFIP1,COPB2,ASPSCR1…
684	pancreas development(GO:0031016)	-0.432592	-1.28993	0.168519	0.327552	18	17	ISL1,LOC113843492,LOC101801831,CTNNB1,ALDH1A2,MEIS2
685	protein targeting to membrane(GO:0006612)	-0.373373	-1.29107	0.10772	0.327106	33	33	PARD3,GOLGA7,ATG4C,ZDHHC7,ATG3,ZDHHC14,ZDHHC20,ZDHHC6,RAB3IP,NCF1,ZDHHC3,SEC63,ZDHHC22
686	retinol metabolic process(GO:0042572)	-0.459402	-1.29297	0.161654	0.325527	18	15	RDH10,ALDH1A2,ALDH1A3,ALDH1A1
687	response to nicotine(GO:0035094)	-0.413277	-1.29343	0.136602	0.326179	22	22	LOC113843492,CHRNG,LOC101793841,CHRNA3,CHRNB4,LYPD1,SLC7A11,CHRNA7,CHRNA1
688	phosphatidylinositol 3-kinase signaling(GO:0014065)	-0.438243	-1.29855	0.148496	0.318744	18	18	PIK3R6,PIK3R5,C1QBP,PIK3R1,MYO16,IGF1
689	response to toxic substance(GO:0009636)	-0.36783	-1.29862	0.0996503	0.320087	36	35	SLC6A1,EPHX2,AIFM1,BLMH,WDR35,CNP,EPHX1,LOC101800414,LYN,LOC101800424,LOC101800358,SLC7A11,CCL26
690	regulation of cell migration(GO:0030334)	-0.336189	-1.2998	0.105175	0.319523	58	56	TMSB4X,LOC101804347,RCC2,PLXND1,LAMA3,DOCK10,PLXNB2,LOC113843519,RAC1,PLXNC1,LDB2,RHOA,LAMA2,LOC113841592,LAMA1,SERPINE2,LOC101792919,LOC113843234,LAMA4,PLXNA2,LOC101791570,NEXN
691	positive regulation of focal adhesion assembly(GO:0051894)	-0.450964	-1.30425	0.157598	0.313341	16	15	IQGAP1,LIMS1,ROCK1,WNT4,VEGFA,NRK,MAP4K4
692	regulation of canonical Wnt signaling pathway(GO:0060828)	-0.423831	-1.30524	0.154265	0.312979	20	20	WNT8A,LOC101794123,IFT20,CCNY,AMER3,WNT2B,DAAM2,CDK14,RECK
693	response to hydrogen peroxide(GO:0042542)	-0.430857	-1.30756	0.15614	0.310684	20	20	PPP2CB,LOC101792010,PLCG1,PARK7,LOC113844914,FYN,CRYAB
694	motor neuron axon guidance(GO:0008045)	-0.461499	-1.30979	0.125468	0.308332	15	15	LOC101804347,ETV4,SLIT1,EGR2,CHN1,SEMA3A,ALCAM
695	heart development(GO:0007507)	-0.296634	-1.30982	0.0590062	0.309695	118	117	GATA5,MEF2C,LOC101800358,TGFB2,FGF12,FBN1,TBX5,XIRP1,DNAI1,PCSK5,FLRT3,GJA1,BVES,PDLIM3,SMYD1,ADM,ALPK3,PTN
696	outflow tract morphogenesis(GO:0003151)	-0.449729	-1.31149	0.148673	0.307988	17	16	HEY2,BMPR2,BMPR1A,PLXND1,LOC101793805,MEF2C,EYA1
697	establishment of mitotic spindle orientation(GO:0000132)	-0.4441	-1.31256	0.126866	0.307619	18	18	NDE1,NDEL1,SPDL1,ZW10,PAFAH1B1,NDC80,GPSM2,BCCIP
698	embryonic digit morphogenesis(GO:0042733)	-0.362529	-1.31469	0.092869	0.305516	41	40	BMPR1A,LOC101794123,IFT140,TMEM231,LNPK,SMAD4,LMBR1,IMPAD1,MAP3K20,FREM2,OSR2,HOXA11,HDAC2,CTNNB1,HOXD12
699	regulation of translational initiation(GO:0006446)	-0.429797	-1.31475	0.135135	0.306871	20	20	LOC101794193,EIF2AK4,NCBP1,EIF4G1,EIF4G3,EIF4EBP2,EIF3B,MIF4GD,EIF5B,EIF4G2
700	intra-Golgi vesicle-mediated transport(GO:0006891)	-0.439402	-1.31722	0.143872	0.304203	18	18	COPG1,COG2,COPB1,COG5,COPE,COPB2
701	protein processing(GO:0016485)	-0.394605	-1.31942	0.112963	0.302123	31	31	RNPEP,CPZ,LONP2,PIK3C3,SRGN,ADAMTS2,CPM,MMP16,CPXM2,PCSK5,CPE
702	skeletal system morphogenesis(GO:0048705)	-0.409486	-1.32007	0.118397	0.302509	24	24	LOC101790678,HOXC8,HHIP,TBX4,LOC101798185,RFLNB
703	roof of mouth development(GO:0060021)	-0.370083	-1.32319	0.109185	0.298651	40	39	BMPR1A,MSC,LOC101792124,GABRB3,PKDCC,LOC113840919,FRAS1,NPRL3,INHBA,OSR2,LOC101803495,MEOX2,FOXE1,ASPH
704	cell morphogenesis(GO:0000902)	-0.383998	-1.32331	0.12693	0.299882	35	33	NCKAP1,RP2,RHOA,TFCP2L1,CYFIP1,TGFB2,CAP2,GREM1,PTPRO
705	regulation of cilium assembly(GO:1902017)	-0.470812	-1.32658	0.137037	0.296147	15	15	SYNE2,LOC113841296,LOC101804221,MAPK15,DCDC2,DYNC2LI1,IFT20,IFT140,ATG3,ATG5,VDAC3
706	positive regulation of protein localization to plasma mem...(GO:1903078)	-0.393627	-1.327	0.112281	0.29682	33	32	LOC101793441,SORBS1,AGR2,RER1,DPP10,PIK3R1,SPTBN1,RAMP3,STAC3
707	positive regulation of gene expression(GO:0010628)	-0.283964	-1.32725	0.0375375	0.297777	165	163	NFATC1,TMED2,C1QTNF8,ID2,ETV4,LOC101803817,PDCD5,VPS35,FAM98B,RPS7,LIMS1,NTRK3,PTGFR,ADAM19,ITGB8,AGR2,MAPK11,PDCD10,WNT16,VIP,TBX20,CASR,GABPA,ESR1,OSR2,LOC101800424,SFRP4,CD34,MEF2C,DLL4,ACTA2,CTSH,RGCC,ANKRD1,ALDH1A2,PID1,RAMP3,LOC106014932,IL8,NRXN1,ATOH8,OLFM1,MYOM1,WNT11,CCL26
708	dendrite morphogenesis(GO:0048813)	-0.381921	-1.32774	0.0949033	0.298388	35	34	MAP6,TMEM106B,PREX2,RBFOX2,ELAVL4,LOC101802786,DCDC2,HPRT1,FAM206A,SDC2,DCX,FARP1,DCLK1,FYN,CTNNA2
709	cellular amino acid metabolic process(GO:0006520)	-0.461802	-1.32825	0.131769	0.298982	15	15	KYAT3,GOT1,GGT5,PEPD
710	glucose homeostasis(GO:0042593)	-0.330466	-1.32829	0.0730519	0.300384	65	65	CAV3,SLC16A1,SLC8B1,LOC113843136,DBH,ASPSCR1,MCU,FBN1,GCGR,SSTR5,PARK7,CNR1,GPRC5B,FOXO6
711	cell-cell adhesion mediated by cadherin(GO:0044331)	-0.405273	-1.3319	0.107926	0.29588	24	24	CDH5,CDH15,LOC101793646,CDH2,CDH4,CDH20,CDH13,CDH11
712	embryonic cranial skeleton morphogenesis(GO:0048701)	-0.446872	-1.33293	0.135472	0.295724	19	18	IRX5,TBX15,PDGFRA,MMP16,LOC101799424
713	positive regulation of inflammatory response(GO:0050729)	-0.392993	-1.33317	0.106007	0.296783	26	26	LOC113844815,LOC101800424,CDK19,GPRC5B,LOC106014932,IL8
714	cellular response to retinoic acid(GO:0071300)	-0.384276	-1.33325	0.102253	0.298161	34	33	CX3CL1,HAND2,RIPPLY3,BRINP2,TBX1,LYN,BRINP1,YES1,ALDH1A2,AQP1,LOC101792676,SERPINF1
715	negative regulation of cell migration(GO:0030336)	-0.335472	-1.33386	0.0869565	0.298711	66	64	PTPRK,LOC101796527,DAG1,SRGAP3,WNT4,DPEP1,OSBPL8,DUSP3,MCTP1,DPYSL3,CDH2,TBX5,RAP2C,SULF1,PODN,LIMCH1,PTPRT,RECK,FOXO6,WNT11
716	synaptic transmission, cholinergic(GO:0007271)	-0.468147	-1.33428	0.111927	0.299511	15	15	CHRNG,LOC101793841,CHRNA3,CHRNB4,LYPD1,CHRNA7,CHRNA1
717	hematopoietic progenitor cell differentiation(GO:0002244)	-0.382557	-1.3355	0.100365	0.298752	35	35	INHBA,SSBP4,SMPD3,AGPAT5,C1H12orf29,SLC8A3,EML1,LOC101799579,LOC101798959,PTPRZ1,LOC101801992
718	negative regulation of cell death(GO:0060548)	-0.357573	-1.336	0.0942761	0.299434	46	46	MGMT,LRPAP1,CCN2,VPS35,SMAD4,AGR2,WNT16,CCN4,LOC113844815,RHOA,ADCYAP1R1,PACRG,PARK7,TXNDC12,WNT11,CCL26,CCN3
719	MAPK cascade(GO:0000165)	-0.318692	-1.33621	0.0575296	0.30059	80	78	IL31RA,MAP3K20,TNIK,NRG4,SPRED1,YWHAE,PPM1L,MLKL,FGF16,LOC101800424,CAMK2G,FGF7,MEF2C,LOC101793887,NRK,SCG2,MAP4K4,RASGRP3,LOC101797616,SPTBN1,CCL26
720	actin cytoskeleton reorganization(GO:0031532)	-0.356452	-1.33636	0.0865562	0.301927	46	46	ANTXRL,DTNBP1,RAP2A,NPHS2,KIT,PLEK,MKLN1,MYH9,PARVA,S1PR1,CAPN10,AUTS2,CDC42BPB,RALA,EPS8,FBRSL1,CTTN,TNIK,SIPA1L1,RHOA,FGF7,PDLIM4,AGRN,PHACTR1,ATP2C1
721	actin filament organization(GO:0007015)	-0.339364	-1.33763	0.0720412	0.301393	62	62	MYO1B,DBN1,EMP2,RHOU,CAV3,RHOA,TMSB15B,CTNNA1,LOC106019618,LOC113839596,MAD2L2,LOC113841592,LOC101791907,RHOJ,PDLIM3,EVL
722	response to cytokine(GO:0034097)	-0.410063	-1.33948	0.117978	0.299815	26	26	IL6ST,LOC101800358,ALDH1A2,LOC101804095,TIMP3,TIMP4,LOC113844914,CCL26
723	positive regulation of cell proliferation(GO:0008284)	-0.277993	-1.34333	0.0139535	0.2948	221	213	ESM1,FGFR2,NTRK3,CNOT6,PTGFR,GRK5,TPD52,IL31RA,COL18A1,PDCD10,SSBP4,CCNI2,TTK,LOC101793841,FGFR3,KIF20B,HPSE2,EMP2,LOC113841692,IL6ST,LYN,OSR2,LOC113843488,CD81,CDCA7L,LOC101803915,RPS15A,CCNI,FGF7,BNC1,TGFB3,LOC101800358,MAB21L1,WWTR1,HDAC2,TNS3,TGFB2,CTSH,CHRNA7,CDC20,S1PR3,CRLF1,ALDH1A2,GREM1,IGF2,SLC25A5,ADM,LOC101797500,CRIP2,MAB21L2,PTN,PDGFC,PDGFD
724	neuron projection morphogenesis(GO:0048812)	-0.365287	-1.3488	0.0890909	0.287319	44	44	RAC1,CTTN,SLIT1,TNIK,KIF20B,SHTN1,RHOA,CNTNAP1,KIRREL3,NRK,MAP4K4,MYO16,NEK3,THBS4
725	iron ion homeostasis(GO:0055072)	-0.412918	-1.34972	0.103571	0.287268	25	25	TF,EPAS1,HMOX1,STEAP1,SFXN1,NEO1,STEAP4,BDH2
726	positive regulation of neuron migration(GO:2001224)	-0.464977	-1.35089	0.110517	0.286689	17	17	LOC113840898,NIPBL,LOC101791320,LOC113841774,LOC101793805,LOC101794359,KIF20B,SHTN1,SEMA6A,SEMA3A
727	SMAD protein signal transduction(GO:0060395)	-0.386561	-1.35199	0.0933977	0.286459	35	34	BTBD11,MAGI2,BMP4,SMAD4,GDF7,INHBA,GDF10,BMP3,GDF6,BMP6,GDF2,TGFB3,TGFB2,ATOH8
728	neuromuscular synaptic transmission(GO:0007274)	-0.437447	-1.35217	0.102334	0.287729	21	21	ETV5,CHRNB2,CD24,CHRNG,CHRNA3,CHRNB4,DTNA,CHRNA1,STAC3
729	positive regulation of epithelial cell proliferation(GO:0050679)	-0.432776	-1.35457	0.0956522	0.28531	22	22	MAP2K5,OSR2,FGF7,EYA1,IGF1,CCL26
730	positive regulation of epithelial cell migration(GO:0010634)	-0.442666	-1.35542	0.120527	0.285467	20	19	LOC101792010,LOC113843992,GLIPR2,PLCG1,VILL,TGFB2,CTSH,DOCK1
731	cell migration(GO:0016477)	-0.304066	-1.36161	0.0128	0.276902	132	131	LURAP1,NRDC,ACVR1,PRKCI,LIMD1,LOC101798188,VAV2,NDEL1,SH3KBP1,ST14,ARF4,S1PR1,CDC42BPB,PEAK1,IQGAP1,ITGB4,HOXA5,PTPRK,CD24,LOC101796527,DCHS1,RAB1A,LOC113843992,LAMC1,ITGB8,PTPRF,NCKAP1,LAMB1,LIMA1,GPC6,EMP2,LOC113841692,RHOA,COL5A1,PALLD,ITGB2,ELMO1,TNS3,TGFB2,ENPEP,CDH2,LOC101799424,ITGB5,ITGB1,LOC113840895,DOCK1,ADAMTS12,ITGBL1,FOXE1,EPHA3
732	male gonad development(GO:0008584)	-0.370452	-1.36319	0.0709571	0.275894	44	43	RXFP2,HOXA11,TGFB2,KITLG,CSDE1,PRDX4,LOC101797500,SRD5A2
733	positive regulation of protein kinase B signaling(GO:0051897)	-0.346727	-1.36796	0.0595041	0.269808	62	62	F3,FGF16,FGF2,MTDH,C1QBP,FGF7,RASD2,RAMP3,F10,IGF2,STK3,NRXN1,SEMA5A
734	lung development(GO:0030324)	-0.37063	-1.36863	0.0713101	0.270307	43	43	BMPR1A,FGF18,CRISPLD2,RIDA,TMTC3,LOC113840919,PHEX,EPAS1,FGF2,LOC101803495,ADAMTS2,SIM2,HSD11B1,TGFB2,TBX5,TBX4,ALDH1A2
735	mitochondrial electron transport, NADH to ubiquinone(GO:0006120)	-0.46846	-1.37696	0.112523	0.259079	16	16	NDUFB6,NDUFA8,LOC101800441,NDUFB9,NDUFV2,NDUFS6,NDUFA10
736	ossification(GO:0001503)	-0.354011	-1.38	0.054386	0.255814	55	52	BMP6,LOC101803926,FN1,IGSF10,MMP16,GPM6B,CLEC3B,COL11A1,COL5A2,PTN,LRRC17
737	protein localization to plasma membrane(GO:0072659)	-0.322068	-1.38076	0.0355987	0.256153	94	92	EXOC5,PACS2,TRARG1,RAMP1,LOC113839633,TMED2,EHD3,RAB10,IFT20,DCHS1,EFR3A,FAM126A,RAB3C,TNIK,DPP6,KCNIP4,TSPAN14,EMP2,CAV3,TSPAN5,DPP10,LOC113841779,FYB1,LOC101796591,CDH2,SPTBN1,TTC8,RAMP3,ZDHHC22,SEC23A,FGF13,ACTN2
738	embryonic limb morphogenesis(GO:0030326)	-0.400964	-1.38248	0.0686106	0.255043	30	30	SHOX2,MBNL1,TBX5,TBX4,FBN3,GREM1,FBN2,HOXC10
739	Fc-gamma receptor signaling pathway involved in phagocyto...(GO:0038096)	-0.468555	-1.38464	0.0851064	0.253115	17	17	HCK,VAV2,WIPF1,ARPC3,LOC113843992,NCKAP1,ARPC1A,ELMO1,DOCK1,PLPP4
740	positive regulation of axon extension(GO:0045773)	-0.436324	-1.38782	0.0831858	0.249786	22	22	RPL4,SHTN1,LOC101798148,CYFIP1,ISLR2,NTN1
741	cellular response to nerve growth factor stimulus(GO:1990090)	-0.475681	-1.3883	0.0868762	0.250528	17	17	USP8,MAGI2,ARPC3,RPS3,ACAP2,NTRK3,FOXO6,STMN2
742	dendrite development(GO:0016358)	-0.453165	-1.38991	0.0939227	0.249575	21	20	PAK3,MAP1A,HDAC2,APP,DAB1
743	positive regulation of tyrosine phosphorylation of STAT p...(GO:0042531)	-0.412424	-1.39119	0.0750408	0.249158	30	29	IL6ST,LYN,ARL2BP,HDAC2,CRLF1,IGF1,FYN,CCL26
744	glycolytic process(GO:0006096)	-0.476199	-1.39259	0.105461	0.248398	15	15	GAPDH,ENO1,ALDOC,TPI1,GPI
745	response to wounding(GO:0009611)	-0.411069	-1.39571	0.076661	0.245295	30	30	SLC1A2,CX3CL1,PEBP1,ITGB4,AIMP1,ZFP36L2,VASH1,FGF7,FN1,TGFB2,GFAP,SULF2
746	protein N-linked glycosylation via asparagine(GO:0018279)	-0.485895	-1.39933	0.101604	0.241269	16	16	STT3B,VCP,DDOST,NUDT14,ST6GAL1,UGGT1,TUSC3,LOC101793310,STT3A,ALG5,UGGT2
747	positive regulation of protein secretion(GO:0050714)	-0.412782	-1.39943	0.0692718	0.242499	29	29	DNM1L,MYH10,TGFB2,FGG,IGF1,MYOM1
748	response to oxidative stress(GO:0006979)	-0.37042	-1.40063	0.0598291	0.242081	49	48	PPIF,IDH1,PTGS2,RCAN1,ATOX1,GPX8,SDHAF3,GPX3,HMOX1,PXDN,NDUFA12,CYGB,LOC101802933,PRDX4,LOC101794631,GPX7
749	cell surface receptor signaling pathway(GO:0007166)	-0.314276	-1.40128	0.0299213	0.24256	118	111	ADGRA2,ADGRD2,MLKL,ADGRL2,TSPAN14,ADGRL3,CD82,CD36,CALCR,TSPAN5,PTH1R,ADCYAP1R1,ADGRD1,TSPAN9,ADGRA1,SEMA6A,CRHR2,VIPR2,TSPAN18,GCGR,LAMA1,CD9,ADGRG2,TSPAN7,FYN,LOC101791570,EVL
750	chemotaxis(GO:0006935)	-0.375922	-1.40522	0.0680272	0.237751	48	45	LOC101797061,LOC101800424,ACKR4,CMTM7,PLGRKT,PDGFRA,RALBP1,C3AR1,RIPOR2,LOC113839799,CMTM3,LOC101800940
751	cellular response to leukemia inhibitory factor(GO:1990830)	-0.348138	-1.40625	0.0314685	0.237725	66	66	SRM,INA,PRDM5,ILDR1,PARP16,PTP4A3,LOC101792736,MSC,CTBP2,CTH,LOC101790524,RPS16,EPS8,DTX1,TRIM25,PDCD10,WDR35,SNX10,LAPTM5,PFKP,BSPRY,NRP2,FZD4,EGLN3,MRAS,NR5A2,SLC25A5,MPC1
752	Golgi organization(GO:0007030)	-0.346091	-1.41061	0.0306947	0.232701	80	80	TMED2,ARL1,LOC101794121,LMAN1,GBF1,ATP8B2,TMED3,COG7,RAB1A,RAB43,ZW10,COG2,OBSL1,GORASP2,RAB2A,RAB30,DYM,GORASP1,TMED10,SURF4,LOC101791907,CLTCL1,USO1,RINT1,LOC101800696,SEC23A,ACTN2
753	cellular response to hypoxia(GO:0071456)	-0.382567	-1.41318	0.062069	0.230563	47	44	PTGS2,OPRD1,EPAS1,AQP3,LOC101794407,SLC8A3,FAM162A,RGCC,ERO1A,KCND2,AQP1,FOXO6,KCNK2,NDNF
754	protein localization to cilium(GO:0061512)	-0.4499	-1.41541	0.0734266	0.228807	21	21	IFT122,ARF4,IFT20,IFT140,BBS9,WDR35,SNX10,TULP4,ATP6V1D,ARL6,TUB
755	protein targeting(GO:0006605)	-0.397034	-1.41603	0.0702703	0.229326	34	34	HOMER3,GPHN,LAMP2,YWHAZ,LOC106017738,CACNG3,NLGN1,AKAP12
756	mitochondrial respiratory chain complex I assembly(GO:0032981)	-0.405218	-1.41728	0.057725	0.229067	36	36	NDUFB10,NDUFB6,NDUFB4,NDUFS4,NDUFA8,NDUFS7,NDUFB1,ACAD9,LOC101800441,NDUFB9,NDUFC1,NDUFS6,LOC101792431,NDUFA10,NDUFB5,NDUFA5
757	regulation of presynapse assembly(GO:1905606)	-0.499267	-1.41863	0.107527	0.228524	15	15	EIF4G1,NTNG2,VPS35,CBLN1,SLITRK2,GPC4,LRFN5,NRXN1
758	negative regulation of microtubule depolymerization(GO:0007026)	-0.450528	-1.42293	0.0746004	0.223905	22	22	MID1,CLIP2,HDGFL3,EML4,LOC101790890,MAP1A,STMN2,FGF13
759	hemopoiesis(GO:0030097)	-0.409578	-1.42462	0.0440367	0.223074	34	33	LOC101803817,TWSG1,DLL1,LOC113842219,ZFP36L2,PGM3,KIRREL3,CD34,TGFB2,LOC106014932,CRIP2,IL8
760	branching involved in ureteric bud morphogenesis(GO:0001658)	-0.433878	-1.42686	0.0634058	0.221617	25	25	PBX4,PGF,DCHS1,SMAD4,WT1,WNT4,FAT4,EYA1,HOXA11,NPNT,CTNNB1,GREM1
761	response to drug(GO:0042493)	-0.343775	-1.42886	0.0276873	0.220237	86	81	CX3CL1,LOC113840251,ABCC8,ACSL1,PGF,HADHA,LOC101802295,LOC101802378,PARP4,INHBA,BLMH,HMGB2,RHOA,LYN,GNPAT,MMP7,ADCYAP1R1,PTPRM,AK4,LOC101800358,FN1,EI24,TGFB2,EMX2,HADH,AQP1,DAB1,TIMP4,LOC101797500,COMT
762	proteasomal protein catabolic process(GO:0010498)	-0.472494	-1.4332	0.0774775	0.215945	20	19	PSMA2,VCP,ATE1,PSMB4,PSMA5,PRPF19,PSMB7,PSMB2,PSMB1,PSMA7,PSMA3,LOC101793310,PSMA1,PSMA6,PSMA4
763	dendritic spine morphogenesis(GO:0060997)	-0.506808	-1.43701	0.0866426	0.212455	17	16	DOCK10,PAK3,EPHB2,LOC101793891,LOC113843136,LOC113839596,LOC101791907,CNR1
764	synapse assembly(GO:0007416)	-0.406665	-1.43726	0.0599315	0.213527	38	37	LOC101799484,PLXND1,SDK1,VPS35,LOC113841113,ADGRL3,GNPAT,GPHN,KIRREL3,CDH2,FARP1,FLRT3,NLGN1,NRXN1
765	positive regulation of smooth muscle cell proliferation(GO:0048661)	-0.424853	-1.4439	0.0606618	0.205953	29	29	LOC113839620,CAMK2D,C3AR1,SULF1,CDH13,CCL26,PDGFD
766	neutrophil degranulation(GO:0043312)	-0.340557	-1.44995	0.0179153	0.199107	94	92	IQGAP1,LOC101798586,PDAP1,CRISPLD2,VPS35L,CNN2,NPC2,PGM2,CAND1,CPNE1,CPNE3,ATP11B,IQGAP2,STBD1,LTA4H,LOC106020629,HEXB,GYG1,ANO6,AMPD3,DERA,ARSB,MYO1F,ERP44,ASAH1,LOC101801992,TNFAIP6,PRDX4,CKAP4
767	tissue development(GO:0009888)	-0.490906	-1.4502	0.0638686	0.200125	18	18	BARX1,MBD3,LOC101791068,WT1,BARX2,GATA5,PTF1A,LAMA1,NR5A2
768	positive regulation of Wnt signaling pathway(GO:0030177)	-0.472501	-1.45041	0.0586081	0.201189	21	21	ZEB2,WLS,SULF1,SULF2,RSPO2
769	response to ischemia(GO:0002931)	-0.493322	-1.45294	0.0729167	0.19952	18	18	LOC101802786,EEF2K,PPIF,AIFM1,RCAN1,FN1,BVES,NDNF,LOC113845138
770	positive regulation of pathway-restricted SMAD protein ph...(GO:0010862)	-0.423191	-1.45376	0.0531915	0.199897	34	33	BMPR2,BMPR1A,TWSG1,BMP4,SMAD4,GDF7,INHBA,TTK,GDF10,BMP3,GDF6,BMP6,ACVRL1,GDF2,TGFB3,TGFB2,ACVR2A
771	adult locomotory behavior(GO:0008344)	-0.424081	-1.45654	0.0491803	0.197738	31	31	HOXD10,TBCE,PREX2,ID2,HOXB8,EPS8,PAFAH1B1,CNP,OPRD1,CHL1,PBX3,FGF12,PARK7,APP,TMOD1
772	substrate adhesion-dependent cell spreading(GO:0034446)	-0.481696	-1.45907	0.0538033	0.195946	19	19	RADIL,PARVA,PEAK1,RAB1A,LAMC1,LAMB1,ITGA4,FZD4,BVES
773	face morphogenesis(GO:0060325)	-0.502458	-1.46673	0.0649351	0.188142	19	18	NIPBL,TGFBR2,LEF1,ANKRD11,LOC101793805,LOC101789439,CRISPLD2,TGFB3,ASPH,MMP2
774	eye development(GO:0001654)	-0.481434	-1.46774	0.064632	0.188246	20	20	RAB18,CPAMD8,LOC101803788,FREM2,BMP6,ADAMTS18,TGFB2,MAB21L2,MEIS2
775	neuron migration(GO:0001764)	-0.356628	-1.46935	0.0228385	0.187564	77	75	RAC1,FBRSL1,PAFAH1B1,FBXO45,ASTN1,TBX20,SPOCK1,ADGRL3,CHL1,KIRREL3,MATN2,MYH10,DCX,CTNNB1,DCLK1,LOC101802962,FYN,NDNF,FGF13
776	negative regulation of protein catabolic process(GO:0042177)	-0.486914	-1.46981	0.0415162	0.188393	19	19	ADGRB1,MYCBP2,AZIN1,LOC113842102,MAD2L2,SERPINE2,LOC101801992,FYN
777	cellular response to growth factor stimulus(GO:0071363)	-0.493725	-1.47167	0.0551471	0.187266	20	18	OPRD1,CPNE3,MAP2K5,CTNNB1,DTYMK,ANKRD1
778	negative regulation of signal transduction(GO:0009968)	-0.372065	-1.47258	0.0252101	0.187449	62	61	EPHA6,RGS11,FGFR2,NTRK3,EPHB2,RGS4,FGFR3,LOC101793891,RGS22,RGS10,KIF26A,PDGFRA,ROR1,LOC101797327,HHIP,LOC101800022,EPHA3
779	forebrain development(GO:0030900)	-0.435164	-1.47549	0.030303	0.185194	32	30	DRAXIN,TWSG1,ATRX,MYO1D,CNP,NDST1,DCLK1,ALDH1A2,LOC113844914,FYN
780	peptidyl-tyrosine dephosphorylation(GO:0035335)	-0.528556	-1.48013	0.0657194	0.181178	15	15	PTPRF,DUSP3,PTPRS,PTPRZ1,PTPRT,PTPRO
781	cellular response to tumor necrosis factor(GO:0071356)	-0.387288	-1.48227	0.0259965	0.180106	51	51	WDR35,ZFP36L2,TANK,LOC101800424,LOC101800921,ACOD1,NPNT,ADAMTS7,PID1,ADAMTS12,CCL26,LOC101802909,LOC110351183,POSTN
782	cellular response to interferon-gamma(GO:0071346)	-0.399873	-1.48234	0.0384615	0.181353	45	45	ACTR3,LOC101800424,LOC101800921,ACOD1,LOC113839596,LOC101791907,AQP4,EPRS,CCL26,LOC101802909,LOC110351183,EVL
783	hippocampus development(GO:0021766)	-0.448642	-1.48241	0.044484	0.182653	30	27	KIF5B,TP73,LEF1,FEZ1,LOC101803865,ENPP1,PEBP1,PAFAH1B1,LHX5,PTPRS,ZEB2,KIRREL3,HDAC2,DCX,LOC101797500,FGF13
784	regulation of synapse organization(GO:0050807)	-0.509922	-1.48433	0.0538194	0.181802	17	17	C1QL3,CNTNAP4,CDH8,SHANK3,IGSF9,ETV5,SLITRK4,DAG1,LOC101793310,SLITRK2,SLC7A11,SEMA3A,PTPRO
785	synapse organization(GO:0050808)	-0.490711	-1.48483	0.0458554	0.18253	20	19	GRM5,RAB39B,LOC101799484,LOC113841113,NLGN4X,ELFN1,LMX1A,CTNNB1,NLGN1
786	neuron projection extension(GO:1990138)	-0.522904	-1.48549	0.0632184	0.183085	15	15	CPNE1,NRN1,ITGA4,CTNNB1,ALCAM,FLRT3,POSTN
787	cargo loading into COPII-coated vesicle(GO:0090110)	-0.518163	-1.48647	0.0592885	0.183445	16	16	LOC101796591,LOC101797052,LOC113841883,SEC23A
788	filopodium assembly(GO:0046847)	-0.515378	-1.48726	0.0387324	0.184061	20	17	LOC113843136,AGRN,LOC113839596,LOC101791907,CNR1
789	neural crest cell migration(GO:0001755)	-0.427365	-1.48874	0.0382609	0.183774	34	33	SEMA6D,SNAI1,TBX1,SEMA3G,SEMA3C,ANXA6,SEMA3D,ZEB2,SEMA5B,SEMA6A,SEMA3A,KITLG,SEMA5A
790	sprouting angiogenesis(GO:0002040)	-0.49489	-1.49295	0.0460405	0.180103	20	20	PGF,ESM1,VEGFA,ADGRA2,LOC101791907,LOC101797327,RECK,RSPO3,CDH13
791	learning(GO:0007612)	-0.427332	-1.49604	0.0338983	0.178144	36	33	EIF2AK4,SLC12A5,ATXN1L,GRM5,SHANK3,ATAD1,ELAVL4,ARF4,LOC101799484,CNTNAP2,JPH3,SLC6A1,NLGN4X,PRKAR2B,SLC8A3,NRXN1,COMT,PTN,FGF13
792	regulation of GTPase activity(GO:0043087)	-0.389446	-1.49785	0.0226481	0.177302	56	54	VAV2,FGD5,LOC101804347,PLXND1,ADAP1,PLXNB2,TBC1D15,FGD3,PAFAH1B1,PLXNC1,SIPA1L1,PRKG1,RALBP1,LOC101792919,STMN3,BVES,PLXNA2,EPHA3
793	proteasomal ubiquitin-independent protein catabolic process(GO:0010499)	-0.526059	-1.50207	0.0429553	0.173933	15	15	PSMB4,PSMA5,PSMB7,PSMB2,PSMB1,PSMA7,PSMA3,PSMA1,PSMA6,PSMA4
794	cellular protein metabolic process(GO:0044267)	-0.424321	-1.50507	0.0276817	0.171695	38	37	GOLM1,LTA4H,HEXB,LOC101793887,FSTL1,LOC110353496,SCG3,SCG2,FBN1,CKAP4,LTBP1,RCN1
795	neuron projection development(GO:0031175)	-0.354574	-1.50645	0.0162338	0.17144	87	85	LYN,NPY,PTPRM,CLMN,CYFIP1,CNTN4,BLOC1S2,LAMA1,CNTN1,FLRT3,STMN3,APP,NLGN1,LOC113844914,STMN2,CNTN2,NRXN1,LOC101791570
796	regulation of axonogenesis(GO:0050770)	-0.526295	-1.50666	0.0448029	0.172666	15	15	PAK3,UST,SIPA1L1,CHN1,CDH2
797	mitochondrial translational termination(GO:0070126)	-0.483617	-1.51083	0.0554493	0.169538	22	22	MRPL42,MRPS23,MRPL39,MRPS25,MRPL13,MRPL3,MRPL23
798	protein kinase B signaling(GO:0043491)	-0.528379	-1.51389	0.0516351	0.167465	15	15	LOC101800424,TMEM100,IGF1,CCL26
799	platelet degranulation(GO:0002576)	-0.471927	-1.52201	0.0429338	0.158693	24	24	LOC101790301,FAM49B,HABP4,RAB27B,TMX3,PHACTR2,SRGN,LYN,FAM3C,SCG3
800	positive regulation of fibroblast proliferation(GO:0048146)	-0.4835	-1.52629	0.0291096	0.155556	23	23	AQP1,IGF1,PDGFC,PDGFD
801	vascular endothelial growth factor receptor signaling pat...(GO:0048010)	-0.47718	-1.52697	0.0421793	0.156175	23	23	VAV2,CX3CL1,PGF,FLT4,LOC113843992,VEGFA,NCF4,NCKAP1,NRP2,NRP1,ELMO1,DOCK1,SULF1
802	cellular response to transforming growth factor beta stim...(GO:0071560)	-0.447055	-1.54292	0.0229682	0.140209	31	31	LIMS1,WNT4,CILP,ZFP36L2,MEF2C,COL4A2,FN1,FBN1,YES1,CLEC3B,FYN,PDGFD,POSTN
803	negative regulation of neuron differentiation(GO:0045665)	-0.415183	-1.54507	0.0221843	0.139172	47	45	ZHX2,DIXDC1,ID2,ISL1,PBX4,CD24,DLL1,IRX1,CASZ1,DTX1,LMX1A,IRX2,RHOA,HES4,WNT2B,CNTN4,IRX3,OLIG2,FOXO6
804	limb development(GO:0060173)	-0.442088	-1.54896	0.0221843	0.136491	36	36	LOC101805426,KAT2B,SALL1,IFT172,IFT122,LOC101798188,SMOC1,BMPR2,WNT8A,LNPK,MAP3K20,HS6ST2,WNT2B,PDLIM4,SLC7A11,CDH2,TBX5,MEOX2,GREM1,COMP,PTN
805	positive regulation of canonical Wnt signaling pathway(GO:0090263)	-0.400367	-1.55172	0.0134228	0.134912	54	54	VPS35,RSPO4,FZD9,CSNK1G3,PPP2R3A,CSNK1G2,CSNK1G1,LOC101793310,LGR4,FGF2,SFRP4,DAAM2,SULF1,DKK2,GPRC5B,SULF2,RSPO3,RSPO2,LGR5,SEMA5A
806	muscle organ development(GO:0007517)	-0.431402	-1.55186	0.0159858	0.135932	40	39	MRAS,LOC113843234,NEB,MYOD1,MYOG,UNC45B,CRYAB,MYMK
807	cell-cell signaling(GO:0007267)	-0.395984	-1.5537	0.00502513	0.135206	61	61	LOC101800429,PTH,FGF18,PKP4,BARX1,FGFBP3,PGF,AIMP1,LHX5,FGFBP1,CCN4,TRHDE,FGF16,LOC101800424,FJX1,STAB1,FGF12,TBX5,GJA1,GREM1,TNFAIP6,GJD2,CCL26,SEMA5A
808	mitochondrial translational elongation(GO:0070125)	-0.500775	-1.55513	0.025878	0.135224	22	22	MRPL42,MRPS23,MRPL39,MRPS25,MRPL13,MRPL3,MRPL23
809	integrin-mediated signaling pathway(GO:0007229)	-0.424313	-1.56108	0.0191304	0.130426	42	41	PLEK,PRAM1,RCC2,ITGB4,TEC,LOC101789439,FERMT1,LOC113843992,ITGB8,ADAM11,ITGA4,ITGAV,RHOA,ITGA9,ITGB2,ITGB5,ITGB1,DOCK1,ITGBL1,ITGA8
810	ER to Golgi vesicle-mediated transport(GO:0006888)	-0.359281	-1.56134	0	0.131518	102	102	VTI1B,GOPC,LOC101803381,RAB12,VAPA,NSF,TMED7,LOC113843742,BCAP29,KDELR2,TMED2,LOC113840032,LOC101794121,LMAN1,GRIA1,GBF1,TMED3,SAR1B,RAB1A,RAB43,ZW10,SEC22A,COPG1,COG2,MCFD2,LOC101793310,RAB30,MPPE1,COPB1,CNIH4,NRBP2,TEX261,DYNC1I2,DYNC1I1,KDELR3,COPE,COPB2,BET1,LOC101796591,USO1,ERGIC1,LOC101797052,LOC113841883,SPTBN1
811	regulation of embryonic development(GO:0045995)	-0.524807	-1.56306	0.0257353	0.131116	18	18	TRIP12,RACGAP1,LAMA2,LAMA1,LOC113843234,LAMA4,LOC101791570
812	proximal/distal pattern formation(GO:0009954)	-0.530475	-1.56935	0.039924	0.126224	18	16	PBX4,DLL1,IRX1,IRX2,HOXA11,CTNNB1,ALDH1A2,GREM1,HOXC10
813	tricarboxylic acid cycle(GO:0006099)	-0.492421	-1.57235	0.0237226	0.124797	24	24	MDH1B,SUCLA2,SDHB,LOC101800749,SDHD,PDHA1,DHTKD1,OGDHL,SUCLG1,IDH3A,IDH1,MDH2,MDH1,SUCLG2,FH,IDH2,ACO1
814	translation(GO:0006412)	-0.352566	-1.57327	0.00480769	0.125266	116	115	MRPL18,MRPS7,RPS6,MRPL15,HBS1L,RPL29,RPS14,GUF1,RPL5,EIF4G1,RPL27,RSL24D1,RPL32,MRPS6,RPL35,RPL7A,RPS27L,RPS20,LOC101801033,MRPL20,RPL13,RPS10,RPL38,RPS13,RPS8,RPS3,MRPL1,LOC101794462,EEF1A1,RPS7,RPL36,RPL4,RPS16,MRPS9,RPS12,RPL12,RPL3,RPS11,RPL10A,RPS28,RPS25,RPL31,MRPL42,RPL22,FAU,RPL24,RPL14,MRPL13,MRPL3,RPL9,RPS15A,RPL19,MRPS15,MRPL23,RPS24,RRBP1,SRBD1
815	negative regulation of neuron projection development(GO:0010977)	-0.444453	-1.59299	0.0151007	0.108674	40	39	SPOCK1,ITM2C,RHOA,PTPRS,DPYSL3,AGRN,HDAC2,MAP4K4,CRMP1,GFAP,RTN4RL1,PTPRO,STMN2
816	kidney development(GO:0001822)	-0.427063	-1.59458	0.00668896	0.108327	49	49	MMP17,CDKN1C,BMP6,ARL3,ADAMTS1,LOC101799424,PCSK5,SULF1,SULF2,SERPINF1,MME
817	angiogenesis(GO:0001525)	-0.347784	-1.59674	0.00160514	0.107728	150	147	ANGPT4,SRPK2,RAMP1,HAND2,S1PR1,ERAP1,FGF18,PLXND1,LOC101803817,THSD7A,PGF,LEPR,FLT4,ACKR3,ESM1,PDE3B,AIMP1,COL18A1,EPHB2,PDCD10,WARS,VEGFA,PIK3R6,ADGRA2,TNFAIP2,PDCL3,VASH1,ITGAV,ELK3,ACVRL1,EPAS1,FGF2,HOXA7,NRP2,NRP1,DLL4,COL4A2,SCG2,FN1,LOC101797327,PRKCA,LOC101792438,TMEM100,TBX4,COL8A2,HOXB13,MEOX2,FAP,RAMP3,LOC106014932,RSPO3,IL8,COL8A1,NDNF,JAM3
818	positive regulation of endothelial cell proliferation(GO:0001938)	-0.45344	-1.59749	0.00888099	0.108178	36	35	VEGFA,VIP,PDCL3,BMP6,F3,ACVRL1,FGF2,NRP2,GDF2,SCG2,PRKCA,CDH13,THBS4,SEMA5A
819	receptor clustering(GO:0043113)	-0.538501	-1.59771	0.0309654	0.109126	17	17	MAGI2,GRIK2,DOK7,ITGA4,ITGB2,AGRN,DLG2,LOC106017738
820	locomotory behavior(GO:0007626)	-0.412427	-1.60004	0.0141593	0.108107	55	53	GRM5,SHANK3,ZDHHC8,APBA2,ADORA2A,DRD3,ETV5,SNAP25,ELAVL4,SOBP,HPRT1,FIG4,LMX1A,ASTN1,HEXB,DBH,ANKH,RASD2,APP,LOC113844914,NEGR1,GPRC5B,GNG7,ALDH1A3
821	mitotic spindle organization(GO:0007052)	-0.471164	-1.60131	0.0184162	0.108356	36	31	SPC25,LOC113843472,NDC80,TTK,KIF2A,LOC101802220,LOC113839923,PCNT,INTS13,EML1,GPSM2,BCCIP,LOC101800956
822	embryonic skeletal system development(GO:0048706)	-0.508978	-1.60492	0.0206897	0.106469	23	23	PBX4,HOXC9,XYLT1,HOXB5,HOXC5,HOXB6,PCSK5,HOXB9,ACVR2A,SULF1,SULF2
823	learning or memory(GO:0007611)	-0.473134	-1.60718	0.0170455	0.105585	30	29	GRM5,SHANK3,CRHBP,LOC101792346,ADCY8,FZD9,PRKAR1B,PAFAH1B1,VIP,LAMB1,EGR2,MEF2C,KCNAB1,AFF2,PTPRZ1
824	response to ethanol(GO:0045471)	-0.455002	-1.60854	0.0177936	0.105752	37	36	ADIPOQ,PENK,DRD3,GK,CX3CL1,MGMT,PSMD14,PEBP1,KCNC2,LOC101802378,SETD7,CDO1,RHOA,ADCYAP1R1,RPS2,LOC101802933,FYN
825	receptor internalization(GO:0031623)	-0.491136	-1.6118	0.0110701	0.104292	25	25	GRIA1,ACKR3,DNM1,CD36,CD81,ITGB2,LOC113843136,CLTCL1,CD9,RAMP3,CNR1
826	negative regulation of endothelial cell apoptotic process(GO:2000352)	-0.555289	-1.61275	0.0182149	0.10477	16	16	SCG2,FGG,NDNF,SEMA5A
827	small GTPase mediated signal transduction(GO:0007264)	-0.421427	-1.61621	0.00859107	0.103109	53	53	LOC101802900,DOCK10,ARHGAP18,LOC113843992,RAP1B,DOCK11,RASGEF1B,GDI2,RALGPS2,VAV1,LOC101798663,ARL3,RASGRP3,RALBP1,RGL1,DOCK1,DAB1,RASGEF1C
828	cellular response to interleukin-1(GO:0071347)	-0.465573	-1.61643	0.00829187	0.104137	34	34	USP10,TANK,LOC101800424,LOC101800921,ACOD1,FN1,FGG,ADAMTS7,ADAMTS12,CCL26,LOC101802909,LOC110351183
829	antimicrobial humoral immune response mediated by antimic...(GO:0061844)	-0.55214	-1.62395	0.0247788	0.0987075	17	17	BPI,LOC101804649,RPL39,LOC101798586,RPL30,LOC101803817,FAU,CXCL14,LOC106014932,IL8
830	negative chemotaxis(GO:0050919)	-0.530356	-1.62574	0.0209424	0.0985738	19	19	SEMA6D,SLIT1,SEMA3G,SEMA3C,RHOA,SEMA3D,NRP2,SEMA6A,SEMA3A
831	bone development(GO:0060348)	-0.499866	-1.6263	0.0238501	0.0993386	27	26	PAPSS2,SLC38A10,DYM,PHEX,PLS3,MMP16,SULF1,CHAD,SULF2,PDGFC
832	regulation of cell growth(GO:0001558)	-0.450949	-1.62877	0.00720721	0.0984486	40	40	PRKCQ,NRG3,KAZALD1,CCN2,IGFBP3,IGFBP7,ESM1,IGFBP2,LMX1A,CCN4,WFDC1,SPOCK1,LOC101803926,MAD2L2,HTRA1,CLSTN1,IGFBP4,IGFBP5,HTRA3,CCN3
833	positive regulation of ERK1 and ERK2 cascade(GO:0070374)	-0.371233	-1.62881	0.00323625	0.0996512	119	117	NECAB2,FGFBP3,EPHA6,LOC101793441,ACKR3,FGFR2,NTRK3,RAP1B,EPHB2,FGFR3,LOC101805205,LOC101793891,GLIPR2,CD74,HMGB1,LOC101800424,FGF2,CD36,NDRG4,ATP6AP1,LOC101800921,PDGFRA,ROR1,FGG,LOC101797327,NPNT,PRKCA,CAMK2D,BMPER,RAMP3,EPHA3,NRXN1,CCL26,PDGFC,LOC101802909,LOC110351183,PDGFD
834	nucleosome assembly(GO:0006334)	-0.490758	-1.62936	0.0172712	0.100501	29	28	NAA60,LOC101791909,LOC110351447,ATRX,LOC101804800,LOC101797202,HP1BP3,SET,LOC101790011,NAP1L1,LOC101789635,LOC110351446
835	calcium ion transport(GO:0006816)	-0.444548	-1.6296	0.0117845	0.101603	43	43	RAMP1,LOC101802786,PTH,NFATC1,PLN,CACNA2D1,LOC101792010,PPP3CA,PRKCB,LOC101793841,PLCG1,BSPRY,ATP2B2,TRPC4,LOC101800424,CHRNA7,ATP2C1,RAMP3,CCL26,LOC113845138
836	negative regulation of axon extension involved in axon gu...(GO:0048843)	-0.536856	-1.63484	0.0257353	0.098819	19	19	SEMA6D,SLIT1,SEMA3G,SEMA3C,SEMA3D,SEMA5B,SEMA6A,SEMA3A,SEMA5A
837	response to hypoxia(GO:0001666)	-0.422141	-1.63625	0.0066778	0.0987629	57	57	ADIPOQ,PENK,LONP1,LIMD1,SCFD1,SLC11A2,CX3CL1,LOC113840251,HIF1A,CD24,PGF,SMAD4,CBFA2T3,KCNMA1,VEGFA,LOC101793841,ACVRL1,EPAS1,RHOA,TGFB3,TGFB2,CHRNA7,CAMK2D,CYGB,CRYAB,MMP2,POSTN
838	cell-cell junction assembly(GO:0007043)	-0.469243	-1.63658	0.00884956	0.0998706	33	32	CDH5,CDH15,TLN2,ARVCF,LOC101793646,CDH2,CDH4,CDH20,CDH13,CDH11
839	skeletal system development(GO:0001501)	-0.424939	-1.63705	0.00837521	0.100766	52	52	RAI1,PAX1,LOC101794123,COL19A1,LOC101792124,RPL38,PKDCC,IMPAD1,PAPSS1,LOC101797061,TRPS1,CDKN1C,HEXB,FAM20C,AES,SERP1,COL9A2,FBN1,COL1A2,ANKH,NPR3,HOXD12,COL5A2,HOXC10,POSTN
840	homophilic cell adhesion via plasma membrane adhesion mol...(GO:0007156)	-0.383582	-1.64034	0.00321543	0.0991994	102	101	NRCAM,CDH12,PCDH7,LOC101798188,LOC101791691,LOC101799383,IGSF9,LOC110354562,PCDH17,LOC101799153,LOC113845190,IGSF21,SDK1,LOC101801269,DCHS1,FAT3,PLXNB2,IGSF9B,CDH5,FAT4,CDH15,NCAM1,PCDH10,CLSTN2,PALLD,AMIGO2,KIRREL3,PTPRM,TENM3,DCHS2,LOC101793646,CLSTN1,PCDH11X,CDH2,ROBO2,ALCAM,LOC101796191,CDH4,PTPRT,CDH20,CADM1,CDH13,NEXN,MYOT,CDH11
841	myelination(GO:0042552)	-0.465332	-1.64298	0.0037037	0.0983051	36	36	NAB1,LOC101798011,HEXB,CNTNAP1,EGR2,SLC8A3,BCAS1,SERINC5,OLIG2,FYN,JAM3
842	heterophilic cell-cell adhesion via plasma membrane cell ...(GO:0007157)	-0.503706	-1.64369	0.0196078	0.0990426	27	27	IGSF21,CD24,DCHS1,CBLN1,FAT4,CD164,AMIGO2,TENM3,CDH2,ALCAM,TENM4,NLGN1,CADM1
843	negative regulation of canonical Wnt signaling pathway(GO:0090090)	-0.410706	-1.65005	0.00512821	0.0949673	66	66	MCC,LIMD1,TMEM131L,NOTUM,FOXO1,DRAXIN,ISL1,PRICKLE1,CSNK1A1,NKD1,PPP2R3A,ANKRD6,SHISA6,TMEM64,SFRP1,BICC1,SFRP4,AES,MAD2L2,WWTR1,HDAC2,DKK3,CDH2,GREM1,DKK2,STK3,PTPRO,FOXO6,SFRP2,WNT11
844	calcium-dependent cell-cell adhesion via plasma membrane ...(GO:0016339)	-0.486192	-1.65602	0.00732601	0.0915857	30	30	CDH5,CDH15,ARVCF,LOC101793646,ATP2C1,CDH2,CDH4,NLGN1,CDH20,CDH13,CDH11
845	glutathione metabolic process(GO:0006749)	-0.515263	-1.65689	0.0125899	0.0923229	23	23	LOC101797125,LOC101798048,IDH1,LOC101797313,GSTZ1,GLO1,GPX3,SLC7A11,GGT5,MGST1,LOC101797138,LOC101797566
846	inner ear development(GO:0048839)	-0.479716	-1.66207	0.00520833	0.0895367	32	31	CXCL14,ROR1,BMPER,LOC113843811,MAF,LOC113842033,CYTL1
847	positive regulation of epithelial to mesenchymal transition(GO:0010718)	-0.548129	-1.67088	0.0106762	0.0841536	19	19	GLIPR2,TGFB3,WWTR1,HDAC2,TGFB2,RGCC,OLFM1
848	positive regulation of GTPase activity(GO:0043547)	-0.390337	-1.67177	0	0.0849656	93	92	LARS,CX3CL1,PGAM5,S1PR1,PKP4,DOCK10,LIMS1,WNT4,DENND1A,RANBP3L,DOCK11,IQSEC1,RASGEF1B,EVI5,LOC101800424,RGS10,RSU1,LOC101800921,AGRN,NRK,MAP4K4,LOC101796591,RALBP1,LOC113844914,WNT11,CCL26,LOC101802909,LOC110351183
849	regulation of focal adhesion assembly(GO:0051893)	-0.575971	-1.67203	0.0123239	0.0861181	16	16	GPM6B,LIMCH1,GREM1,EPHA3
850	central nervous system development(GO:0007417)	-0.44632	-1.67575	0.00860585	0.0847284	52	48	CHST8,LOC101800937,ADGRA2,NCKAP1,NCAN,B3GNT5,HAPLN3,SOX8,VCAN,ARSB,DCLK1,HAPLN1,ACAN,PTPRZ1,TIMP4,STK3,DNER
851	positive regulation of myoblast differentiation(GO:0045663)	-0.54654	-1.68123	0.00715564	0.0819384	21	21	IGFBP3,LOC113841361,RANBP3L,PITX2,PLCB1,BOC,MEF2C,CDON,LOC101800358,RBM24,RIPOR2,SMYD1,MYOG
852	positive regulation of substrate adhesion-dependent cell ...(GO:1900026)	-0.573743	-1.68936	0.0195035	0.0775508	16	15	PREX1,LIMS1,LOC113843992,SDC3,C1QBP,LOC101791907,DOCK1
853	positive regulation of filopodium assembly(GO:0051491)	-0.525014	-1.69197	0.0053286	0.0769758	25	25	NEURL1,NRP1,DPYSL3,AGRN,LOC113839596,LOC101791907,RIPOR2,NLGN1
854	cell death(GO:0008219)	-0.557269	-1.70746	0.0112994	0.0679495	20	20	VAPA,CTSD,LOC101804649,SUSD6,FAF1,PARP4,SNCAIP,PNPLA8,EMP2,BRINP1,ATP6AP1,NDOR1,TGFB2,EIF4G2
855	positive regulation of cell division(GO:0051781)	-0.525248	-1.72379	0.0126354	0.0587664	27	27	MDK,FGF2,FGF7,TGFB3,TGFB2,IGF2,THBS4,PTN,PDGFC,PDGFD
856	metanephros development(GO:0001656)	-0.587828	-1.7246	0.00353982	0.0593649	16	16	OSR2,RDH10,EYA1,HOXA11,CTSH,LOC101799424,FBN1,ROBO2
857	cellular response to amino acid stimulus(GO:0071230)	-0.508072	-1.73919	0.00169492	0.0522816	31	31	NEURL1,COL1A2,COL4A1,COL5A2,PDGFC,MMP2,PDGFD
858	ATP metabolic process(GO:0046034)	-0.523711	-1.74212	0.00338983	0.0519488	28	27	ATP5MF,ENTPD5,CLPX,LOC101793310,AK5,FAM20C,AK4,AMPD3,ATP5ME,LOC101790909,ATP5PO,LOC110353953
859	axon guidance(GO:0007411)	-0.403312	-1.75339	0.0016129	0.0473707	104	102	EPHB2,SLIT1,SEMA3G,FLRT2,LMX1A,LOC101793891,CHL1,BOC,PALLD,NRP2,NRP1,MATN2,SEMA6A,LAMA2,CYFIP1,MYH10,CNTN4,NEO1,ROBO2,CRMP1,LOC113843234,FLRT3,SPTBN1,DAB1,TTC8,PTPRO,NEXN,MYOT,EVL
860	positive regulation of neuron apoptotic process(GO:0043525)	-0.560083	-1.75346	0.00544465	0.0482433	21	21	GRIK2,KCNMA1,AIFM1,RHOA,LOC101800424,BACE1,LOC101791907,TGFB2,CTNNB1,FOXO6
861	antigen processing and presentation of exogenous peptide ...(GO:0019886)	-0.516641	-1.76321	0.00522648	0.0443229	35	33	LOC113841477,KLC1,CENPE,KIF23,LOC113843472,LOC113841475,LOC101802220,CD74,DYNC1I2,DYNC1I1,RACGAP1,LOC101797052,LOC113841883
862	positive regulation of neuron differentiation(GO:0045666)	-0.455398	-1.76641	0	0.043764	60	55	TRPC6,TCF12,IRX1,GDF7,LOC113843492,BRINP2,CPNE1,MTURN,BNIP2,IRX2,ZEB1,GDF6,BMP6,RHOA,TGIF2,BRINP1,MMD,TCF3,MEF2C,CDON,TCF4,GDPD5,IRX3,DAB1,GPRC5B,CCL26
863	chemokine-mediated signaling pathway(GO:0070098)	-0.555909	-1.77747	0.00878735	0.039642	24	24	LOC101800424,LOC101800921,LOC106014932,IL8,CCL26,LOC101802909,LOC110351183
864	bone mineralization(GO:0030282)	-0.597589	-1.7863	0.0034662	0.0368381	20	19	PTH,LOC101792124,MTSS1,PKDCC,PHEX,SNX10,LGR4,IFITM2,PTHLH,CLEC3B,RSPO2,PTN,ASPN
865	nervous system development(GO:0007399)	-0.393935	-1.79437	0	0.0343142	142	136	BRINP2,CPLX2,SMARCC1,ADGRB1,BZW2,PHF10,IGSF9B,KIF2A,NDUFV2,DBN1,LOC101799494,CHRNA3,LOC113845762,SPOCK1,UTP11,ZIC4,ZEB2,SLC7A5,CAMK2G,GPSM1,AGRN,SEMA6A,MBNL1,TGFB3,SIM2,GFRA1,TGFB2,CNTN4,FGF12,DCLK1,GFRA4,CRMP1,SIM1,PCSK2,FGF14,NLGN1,NELL1,GAP43,OLIG2,ITGA8,ZNF423,ATOH8,THBS4,SEMA5A,EVL,NGFR,NINJ2
866	ureteric bud development(GO:0001657)	-0.624674	-1.79911	0.00694444	0.0335424	16	16	NPNT,CRLF1,ROBO2,BMPER,SIM1
867	embryonic skeletal system morphogenesis(GO:0048704)	-0.537745	-1.80694	0.00362976	0.0318114	30	30	HOXA6,HOXD10,HOXA5,HOXB8,LOC113840780,BMI1,BMP4,HOXC9,HOXB5,MDFI,OSR2,HOXA7,HOXB6,TBX15,PDGFRA,EYA1,LOC101799424,COL11A1
868	positive regulation of synaptic transmission, glutamatergic(GO:0051968)	-0.630942	-1.8087	0.003663	0.0318212	16	16	SHANK3,CACNG5,ADORA2A,LOC101799484,LOC113841113,GRIA4,CACNG4,CACNG3,NLGN1,NRXN1
869	semaphorin-plexin signaling pathway(GO:0071526)	-0.553238	-1.81689	0.00899281	0.0297687	26	26	LOC101804347,PLXND1,PLXNB2,SEMA6D,RAC1,SEMA3G,SEMA3C,SEMA3D,SEMA5B,SEMA6A,SEMA3A,LOC101792919,PLXNA2,SEMA5A
870	regulation of cell adhesion(GO:0030155)	-0.577147	-1.83611	0	0.0246241	24	24	S1PR1,PKP4,LAMA3,FAF1,DLL1,LAMA2,LMO7,LAMA1,LOC113843234,LAMA4,LOC101791570
871	regulation of blood pressure(GO:0008217)	-0.529418	-1.83914	0.00176991	0.0243034	32	32	STK39,UTS2B,ERAP1,LOC101794077,DLL1,CORIN,PTGS2,CHGA,ACVRL1,NPY,EDNRB,CD34,LOC101792066,GCGR,C3AR1,COL1A2,GUCY1A1,LOC101805249,NPR3
872	positive regulation of phosphatidylinositol 3-kinase sign...(GO:0014068)	-0.549224	-1.84075	0.00350263	0.0243769	27	27	NCF1,TGFB2,PIK3AP1,IGF1,FYN,CCL26,PDGFC,PDGFD
873	positive regulation of axonogenesis(GO:0050772)	-0.550595	-1.84892	0	0.0225213	28	28	PLXNA1,SNAP91,MAP6,METRN,LOC101804347,STK25,PLXND1,PLXNB2,RPL4,PLXNC1,ZEB2,SHOX2,CYFIP1,ROBO2,LOC101792919,PLXNA2
874	positive regulation of angiogenesis(GO:0045766)	-0.469757	-1.86863	0	0.0182147	65	61	ERAP1,FGF18,ISL1,VASH2,PGF,LOC113841361,LOC101802295,PRKCB,ITGB8,VEGFA,LOC101793841,PIK3R6,PDCL3,F3,ACVRL1,FGF2,MTDH,CD34,GDF2,CTSH,CHRNA7,PRKCA,AQP1,SMOC2,GREM1,ADM,CCL26,SEMA5A
875	neutrophil chemotaxis(GO:0030593)	-0.555317	-1.87003	0	0.0185761	29	29	LOC101800424,ITGA9,ITGB2,LOC101800921,TGFB2,LOC106014932,IL8,CCL26,LOC101802909,LOC110351183
876	modulation of chemical synaptic transmission(GO:0050804)	-0.514602	-1.87888	0.00172117	0.0173823	43	43	NRG3,NTNG2,PXK,EIF4EBP2,LOC101799484,LOC113841113,SLC6A6,GRIK2,NLGN4X,DGKB,PRKAR1B,PLCB4,PTPRA,DNM1,AKAP7,LOC101805157,PRKAR2B,PTPRS,GRIA4,SLC7A11,NTNG1,NLGN1,AKAP12,FYN
877	positive regulation of cell migration(GO:0030335)	-0.422197	-1.88181	0	0.0174606	120	115	SEMA6D,PREX1,PPP3CA,NTRK3,PLD1,COL18A1,PDCD10,SEMA3G,CPNE3,TBX20,LAMB1,SEMA3C,VILL,LYN,SEMA3D,LOC101800424,CEMIP,ELP6,SEMA5B,SEMA6A,TGFB3,PIK3R1,LOC101790674,NRK,FN1,SEMA3A,CTSH,PRKCA,MYO1F,PTP4A1,C3AR1,TWIST2,TNFAIP6,CDH13,WNT11,CCL26,PDGFC,SEMA5A,PDGFD
878	chondrocyte differentiation(GO:0002062)	-0.654422	-1.8901	0	0.0160066	17	17	OSR2,SHOX2,MEF2C,LOC101800358,LOC101799424,IFT80,LOC113842033,CYTL1
879	retrograde vesicle-mediated transport, Golgi to ER(GO:0006890)	-0.497318	-1.89351	0	0.0155876	52	51	ARF5,NBAS,SCFD1,KLC1,NSF,TMED7,ARF4,RAB6A,LOC113840032,CENPE,KIF23,GBF1,TMED3,COG7,RAB1A,ZW10,COPG1,LOC113843472,LOC101802220,RER1,COPE,TMED10,RACGAP1,COPB2,ERGIC1,RINT1,STX18
880	adherens junction organization(GO:0034332)	-0.577394	-1.89897	0.00178253	0.0149395	26	26	CSK,CDH5,CDH15,LOC113839596,CADM2,LOC101791907,LOC101793646,CDH2,CDH4,CDH20,CDH13,CDH11
881	lymphocyte chemotaxis(GO:0048247)	-0.660529	-1.89928	0	0.0153363	16	16	LOC101800424,LOC101800921,LOC106014932,IL8,CCL26,LOC101802909,LOC110351183
882	negative regulation of endopeptidase activity(GO:0010951)	-0.589145	-1.90196	0	0.0151805	29	25	SERPINH1,SPOCK1,LOC101799119,SERPINB1,SERPINE2,LOC101804095,TIMP3,TIMP4,LOC101801992,SERPINF1,SERPINI1
883	phagocytosis, engulfment(GO:0006911)	-0.656089	-1.91279	0	0.0137817	17	17	LOC101793441,ADGRB1,LOC113843992,GULP1,LOC113839596,ELMO1,LOC101791907,BIN2,DOCK1
884	positive regulation of neuron projection development(GO:0010976)	-0.48517	-1.92067	0	0.0128274	65	63	RRN3,LYN,NDRG4,TENM3,DPYSL3,ADAMTS1,ARSB,SNX3,SCARB2,LOC101802962,NEGR1,GPRC5B,FYN,STMN2,NDNF,SERPINF1
885	ephrin receptor signaling pathway(GO:0048013)	-0.575164	-1.9352	0	0.0105244	28	28	VAV2,EFNA2,LOC101789439,ITSN1,ARPC3,EPHA6,EPHB2,SIPA1L1,LOC101793891,ARPC1A,CHN1,EPHA3
886	negative regulation of cell adhesion(GO:0007162)	-0.581927	-1.95022	0	0.00879771	27	27	DACT2,LOC101804347,PLXND1,PLXNB2,PDE3B,PLXNC1,LAMB1,JAM2,TGFB2,MYO1F,LOC101792919,RIPOR2,DAB1,PLXNA2,CDH13,SEMA5A
887	cell-matrix adhesion(GO:0007160)	-0.547218	-1.96733	0	0.00745539	40	39	EMP2,ITGA4,RHOA,ITGB2,FN1,FGG,NPNT,CTNNB1,ITGB5,ITGB1,ADAMTS12,ITGBL1,ECM2,NID1,JAM3,COL13A1
888	cell-cell adhesion(GO:0098609)	-0.480467	-1.97544	0	0.00663314	75	72	JAM2,CD34,ARVCF,DLG2,LOC101791907,LOC101793646,CDH2,CTNNB1,LOC106017738,CDH4,COL8A2,CD2,CDH20,NEGR1,CDH13,CTNNA2,CDH11,COL13A1
889	positive regulation of synapse assembly(GO:0051965)	-0.542134	-2.00433	0	0.00452854	46	45	ASIC2,SLITRK4,LOC101799484,EEF2K,LOC113841113,CBLN1,NTRK3,ADGRB1,EPHB2,FLRT2,SLITRK2,LINGO2,LOC101793891,LRTM2,CLSTN2,AMIGO2,LRRN1,LRRN3,CLSTN1,THBS2,FLRT3,NLGN1,NRXN1
890	monocyte chemotaxis(GO:0002548)	-0.661141	-2.0155	0	0.00409213	20	20	LOC101800424,LOC101800921,LOC106014932,PTPRO,IL8,CCL26,LOC101802909,LOC110351183
891	positive regulation of bone mineralization(GO:0030501)	-0.619687	-2.02219	0	0.00407441	27	26	BMPR2,BMPR1A,PTH,LOC101792124,FZD9,PKDCC,WNT4,BMP6,OSR2,FAM20C,MEF2C,ANO6,TGFB3,ACVR2A,GPM6B,FBN3,NELL1,FBN2
892	proteolysis involved in cellular protein catabolic process(GO:0051603)	-0.643439	-2.03115	0	0.0039483	22	22	CLPX,CTSK,CTSB,PSMA6,LGMN,CTSH,CTSL,CTSZ,ADAMTS7,ADAMTS12,FAP
893	translational initiation(GO:0006413)	-0.562859	-2.03435	0	0.0038656	39	39	EIF2S2,EIF2B3,RPL29,RPS14,EIF4G1,RPL27,RPL35,RPS10,LARP1,RPL38,RPL36,RPS16,RPL3,EIF3H,RPS11,EIF3F,RPS28,RPS25,RPL31,EIF3L,RPL24,EIF3B,RPL9,RPS15A,RPL19,ABCE1,EIF3E
894	skeletal muscle fiber development(GO:0048741)	-0.69811	-2.03835	0	0.00371522	19	18	LOC113841684,SELENON,PPP3CA,KLHL40,ACTN1,RCAN1,ACTA2,LOC113843811,RIPOR2,DNER,KLHL41,STAC3
895	synaptic membrane adhesion(GO:0099560)	-0.681167	-2.04176	0	0.00367263	18	18	PTPRF,IGSF9B,SLITRK2,GPC4,NCAM1,PTPRS,NTNG1,LRFN5,FLRT3,NLGN1,NRXN1
896	embryonic forelimb morphogenesis(GO:0035115)	-0.630911	-2.04452	0.00369004	0.00369094	22	22	WNT2B,OSR2,SHOX2,RDH10,HOXA11,TBX5,CTNNB1,ALDH1A2,RECK,RSPO2
897	collagen fibril organization(GO:0030199)	-0.61522	-2.06327	0	0.00308127	29	29	COL5A1,LOC101803495,ADAMTS2,TGFB2,COL1A2,GREM1,PLOD1,COL12A1,COL11A1,COL5A2,DPT,CDH11,LUM
898	SRP-dependent cotranslational protein targeting to membrane(GO:0006614)	-0.614541	-2.07466	0	0.00268911	29	29	RPL29,RPS14,RPL27,RPL35,SRPRA,RPS10,RPL38,RPL36,RPS16,RPL3,RPS11,RPS28,RPS25,RPL31,RPL24,SEC61A1,RPL9,SSR3,RPS15A,RPL19,SEC63
899	positive regulation of osteoblast differentiation(GO:0045669)	-0.590137	-2.07943	0	0.00280116	38	37	GDF10,IL6ST,BMP6,FGF2,FAM20C,ATP6AP1,GDF2,MEF2C,NPNT,CTNNB1,ACVR2A,FBN3,NELL1,FBN2,IGF1
900	negative regulation of endothelial cell proliferation(GO:0001937)	-0.713945	-2.09271	0	0.00232712	17	17	VASH1,ACVRL1,PTPRM,GDF2,SCG2,RGCC,LOC106017738,SULF1,ATOH8,TNMD
901	skeletal muscle tissue development(GO:0007519)	-0.631966	-2.09912	0	0.00252104	26	25	GPCPD1,LOC101797129,RHOA,CFL2,NEURL1,MEF2C,TGFB2,ANKRD1,SVIL,LOC113843811,MEOX2,BVES,VGLL2
902	negative regulation of angiogenesis(GO:0016525)	-0.558648	-2.1053	0	0.00264837	46	46	PDE3B,ADGRB1,FOXJ2,SPRED1,VASH1,GTF2I,PTPRM,ADAMTS1,SEMA6A,TCF4,COL4A2,STAB1,THBS2,RGCC,CTNNB1,LOC106017738,SULF1,ISM1,THBS4,TNMD,SERPINF1
903	cytoplasmic translation(GO:0002181)	-0.659468	-2.15251	0	0.00100842	24	24	RPLP0,ZC3H15,RPL39,RWDD1,RPL30,EIF4H,LOC101799070,RPL38,RPL36,RPS26,RPS28,RPL31,RPL8,RPL24,RPS21,RPL9,RPL19,RPLP1
904	osteoblast differentiation(GO:0001649)	-0.572822	-2.15857	0	0.000871471	49	48	NOG,LGR4,GDF10,BMP3,BMP6,LOC101800424,TP53INP2,SHOX2,GDF2,MEF2C,LOC113841592,WWTR1,IARS,RRBP1,HSD17B4,IFT80,LOC101797037,IGF2,RSPO2,CREB3L1,SPP1
905	collagen catabolic process(GO:0030574)	-0.741698	-2.20168	0	0.000420174	18	18	LOC101797808,MMP7,ADAMTS2,LOC101794528,MMP16,LOC101798298,LOC101792438,PEPD,LOC101794181,MMP2,COL13A1
906	sarcomere organization(GO:0045214)	-0.688095	-2.23092	0	0.000320132	24	24	FHOD3,OBSL1,ACTN1,MYBPC1,CFL2,LDB3,MYLK,TNNT2,MYOM1,KLHL41,MYBPC3,MYBPH,ACTN2
907	growth plate cartilage chondrocyte morphogenesis(GO:0003429)	-0.73775	-2.23298	0	0.000373488	19	19	MATN4,LOC113844134,MATN2,COL12A1,COL20A1,COL21A1,LOC101794158,COL6A1,COL6A2,COL14A1
908	positive regulation of cell-substrate adhesion(GO:0010811)	-0.671313	-2.25446	0	0.000448185	30	30	VIT,LIMS1,EDIL3,AGR2,EMILIN2,ABI3BP,RSU1,LOC101796964,NPNT,LOC101802962,EMILIN3,SMOC2,EGFL6,COL26A1,COL8A1,ECM2,NID1,NDNF,FBLN2
909	muscle contraction(GO:0006936)	-0.60394	-2.25904	0	0.000560232	48	46	MYOF,TBX20,NDUFS6,MYBPC1,LOC101792155,TNNI2,ITGB5,CALD1,TNNI1,LOC113844914,MYLK,TNNT2,TMOD1,MYOM1,ASPH,MYBPC3,MYBPH,ACTN2,MYL1
910	cell adhesion(GO:0007155)	-0.497729	-2.46035	0	0	277	271	EDIL3,AJAP1,COL28A1,AIMP1,FERMT1,FBLN7,GP1BB,LAMC3,LOC101801209,MAEA,LAMC1,ITGB8,COL18A1,PARD3B,FREM2,PLXNC1,OPCML,SRPX,CCN4,PPFIBP1,PLCB1,CD164,MYBPC1,NCAN,SPOCK1,PCDH10,EMP2,JCAD,TLN2,CHL1,BOC,RHOA,CNTNAP1,SVEP1,COL5A1,EMILIN2,SUSD5,CD36,ITGA9,HAPLN3,NRP2,NRP1,LOC113844134,ARVCF,CDON,LAMA2,CADM2,PTPRU,MYH10,OMD,VCAN,CNTN4,STAB1,CLSTN1,PCDH11X,CDH2,NEO1,LOC101792066,THBS2,PRKCA,LOC113839776,CTNN…
911	extracellular matrix organization(GO:0030198)	-0.628015	-2.77865	0	0	113	113	ITGA4,COL24A1,MATN4,COL5A1,ITGA9,ABI3BP,PXDN,ADAMTS9,JAM2,LOC101803926,COL4A2,LOC101796964,FN1,COL9A2,FBN1,NPNT,ITGB5,LOC101792438,ERO1A,LOC101802962,COL9A1,COL1A2,COL8A2,POMT1,GFAP,LOC113843234,TGFBI,FBN3,SMOC2,APP,COL4A1,PRDX4,FBLN1,FBN2,RECK,LAMA4,COL11A1,EGFL6,PTX3,LOC101791570,COL22A1,COL8A1,LOC101794631,ECM2,COL5A2,NID1,NDNF,JAM3,COL3A1,FBLN2,COL13A1,POSTN
