# Supplementary material for: An alpha-herpesvirus employs host HEXIM1 to promote viral transcription
Source: J Virol. 2024 Feb 16;98(3):e01392-23. doi: 10.1128/jvi.01392-23 (PMC10949456; doi:10.1128/jvi.01392-23)
Supplement: Table S2 — Analysis of differentially expressed genes obtained by RNA-Seq. [file jvi.01392-23-s0009.xlsx]

gene_id	baseMean	baseMean_control_mock	baseMean_case_12hWT	foldChange	log2FoldChange	pval	padj	up_down	expression_MOCK_1	expression_MOCK_2	expression_MOCK_3	expression_WT12h_1	expression_WT12h_2	expression_WT12h_3	gene_Dbxref	description	GO_id	GO_term	pathway	pathway_description
HAND1	2.145199865	4.29039973	0	0	#NAME?	0.018396581	0.031078613	Down	0.600008	0.542031	0.0929446	0	0	0	GeneID:101804900	heart and neural crest derivatives expressed 1	GO:0003677,GO:0005634,GO:0007275,GO:0046983	DNA binding|nucleus|multicellular organism development|protein dimerization activity
LOC101803082	4.598924511	9.197849021	0	0	#NAME?	0.000121612	0.00026993	Down	0.0644226	0.115128	0.109521	0	0	0	GeneID:101803082	SITS-binding protein	GO:0004553,GO:0005975,GO:0016021	hydrolase activity, hydrolyzing O-glycosyl compounds|carbohydrate metabolic process|integral component of membrane
SHISA9	2.569411128	5.138822257	0	0	#NAME?	0.007836077	0.0140039	Down	0.0773154	0.0666379	0.0398249	0	0	0	GeneID:101800879	shisa family member 9	GO:0008328,GO:0014069,GO:0030054,GO:0030165,GO:0032281,GO:0032591,GO:0045202,GO:0045211,GO:0048172,GO:0098962,GO:0098978,GO:0099061,GO:2000311	ionotropic glutamate receptor complex|postsynaptic density|cell junction|PDZ domain binding|AMPA glutamate receptor complex|dendritic spine membrane|synapse|postsynaptic membrane|regulation of short-term neuronal synaptic plasticity|regulation of postsynaptic neurotransmitter receptor activity|glutamatergic synapse|integral component of postsynaptic density membrane|regulation of AMPA receptor ac…
LOC113840658	14.33059311	28.25386101	0.407325214	0.014416621	-6.116123099	1.69E-06	4.43E-06	Down	0.110873	0.239062	0.154994	0	0	0.00843205	GeneID:113840658	myosin heavy chain, skeletal muscle, adult-like	GO:0003774,GO:0005516,GO:0005524,GO:0030016,GO:0032982,GO:0051015	motor activity|calmodulin binding|ATP binding|myofibril|myosin filament|actin filament binding	path:apla04530	Tight junction
CRYAB	33.47461952	65.73705285	1.212186202	0.018439923	-5.761023548	5.60E-25	4.43E-24	Down	8.09719	5.17542	6.82412	0.135337	0	0.271824	GeneID:101800794	crystallin alpha B	GO:0001540,GO:0001666,GO:0002088,GO:0005212,GO:0005634,GO:0005739,GO:0005829,GO:0005886,GO:0007021,GO:0007517,GO:0010629,GO:0030018,GO:0032387,GO:0032463,GO:0042542,GO:0042803,GO:0043154,GO:0043209,GO:0044877,GO:0046872,GO:0050821,GO:0051082,GO:0051260,GO:0060561,GO:0071480,GO:1905907	amyloid-beta binding|response to hypoxia|lens development in camera-type eye|structural constituent of eye lens|nucleus|mitochondrion|cytosol|plasma membrane|tubulin complex assembly|muscle organ development|negative regulation of gene expression|Z disc|negative regulation of intracellular transport|negative regulation of protein homooligomerization|response to hydrogen peroxide|protein homodimer…	path:apla04141	Protein processing in endoplasmic reticulum
LOC101802071	10.7906803	21.18382483	0.397535773	0.018766006	-5.735734596	3.95E-07	1.08E-06	Down	0.225887	0.177517	0.476899	0	0	0	GeneID:101802071	myosin heavy chain, skeletal muscle, adult-like	GO:0003774,GO:0005516,GO:0005524,GO:0030016,GO:0032982,GO:0051015	motor activity|calmodulin binding|ATP binding|myofibril|myosin filament|actin filament binding	path:apla04530	Tight junction
LOC101801969	40.33121068	79.05872469	1.603696676	0.020284879	-5.623451482	1.52E-29	1.46E-28	Down	0.441629	0.389473	0.445791	0.0157843	0.0084723	0	GeneID:101801969	myosin heavy chain, skeletal muscle, adult	GO:0003774,GO:0005516,GO:0005524,GO:0030016,GO:0032982,GO:0051015	motor activity|calmodulin binding|ATP binding|myofibril|myosin filament|actin filament binding	path:apla04530	Tight junction
LOC101797500	9.260912691	18.11073602	0.411089357	0.022698655	-5.461249349	1.37E-07	3.89E-07	Down	0.308296	0.39193	0.24426	0	0.0280745	0	GeneID:101797500	proto-oncogene Mas	GO:0001595,GO:0001933,GO:0004930,GO:0005622,GO:0005886,GO:0007186,GO:0007250,GO:0007283,GO:0008284,GO:0008584,GO:0009986,GO:0014823,GO:0016021,GO:0021766,GO:0034698,GO:0042277,GO:0042493,GO:0045740,GO:0050727,GO:0060732,GO:0070528	angiotensin receptor activity|negative regulation of protein phosphorylation|G protein-coupled receptor activity|intracellular|plasma membrane|G protein-coupled receptor signaling pathway|activation of NF-kappaB-inducing kinase activity|spermatogenesis|positive regulation of cell proliferation|male gonad development|cell surface|response to activity|integral component of membrane|hippocampus deve…
LOC113842028	12.22566742	23.63292028	0.818414571	0.034630277	-4.851822271	4.66E-09	1.49E-08	Down	0.179211	0.105736	0.135322	0	0.00869471	0	GeneID:113842028	myosin heavy chain, skeletal muscle, adult-like	GO:0003774,GO:0005516,GO:0005524,GO:0030016,GO:0032982,GO:0051015	motor activity|calmodulin binding|ATP binding|myofibril|myosin filament|actin filament binding	path:apla04530	Tight junction
ACTC1	7738.162703	14931.92008	544.405331	0.036459165	-4.777574687	1.46E-265	1.80E-262	Down	650.509	581.717	601.515	25.8747	21.7411	19.3005	GeneID:101792025	actin, alpha, cardiac muscle 1	GO:0005524,GO:0016887,GO:0017022,GO:0030240,GO:0031674,GO:0033275,GO:0042643,GO:0043066,GO:0055003,GO:0055008,GO:0060047,GO:0098978	ATP binding|ATPase activity|myosin binding|skeletal muscle thin filament assembly|I band|actin-myosin filament sliding|actomyosin, actin portion|negative regulation of apoptotic process|cardiac myofibril assembly|cardiac muscle tissue morphogenesis|heart contraction|glutamatergic synapse	path:apla04260,path:apla04261	Cardiac muscle contraction|Adrenergic signaling in cardiomyocytes
LOC101802407	1766.756722	3403.841948	129.6714963	0.038095628	-4.714230756	1.45E-270	1.96E-267	Down	82.8434	75.5453	78.8212	3.23556	3.03867	2.89621	GeneID:101802407	betaine--homocysteine S-methyltransferase 1	GO:0005829,GO:0006479,GO:0006577,GO:0006579,GO:0008168,GO:0008270,GO:0009086,GO:0032991,GO:0044877,GO:0047150,GO:0070062,GO:0071267	cytosol|protein methylation|amino-acid betaine metabolic process|amino-acid betaine catabolic process|methyltransferase activity|zinc ion binding|methionine biosynthetic process|protein-containing complex|protein-containing complex binding|betaine-homocysteine S-methyltransferase activity|extracellular exosome|L-methionine salvage	path:apla00260,path:apla00270	Glycine, serine and threonine metabolism|Cysteine and methionine metabolism
POSTN	31429.88039	60150.88181	2708.878975	0.045034734	-4.472818043	0	0	Down	508.193	563.423	554.822	28.5955	23.3309	18.1691	GeneID:101798564	periostin	GO:0001501,GO:0001666,GO:0001953,GO:0003073,GO:0005201,GO:0005615,GO:0005802,GO:0007155,GO:0008201,GO:0008593,GO:0009612,GO:0014850,GO:0014911,GO:0030198,GO:0031012,GO:0031594,GO:0032355,GO:0044344,GO:0046872,GO:0050839,GO:0062023,GO:0071307,GO:0071356,GO:0071560,GO:1900025,GO:1904209,GO:1990138,GO:1990523	skeletal system development|response to hypoxia|negative regulation of cell-matrix adhesion|regulation of systemic arterial blood pressure|extracellular matrix structural constituent|extracellular space|trans-Golgi network|cell adhesion|heparin binding|regulation of Notch signaling pathway|response to mechanical stimulus|response to muscle activity|positive regulation of smooth muscle cell migrat…
SERPIND1	128.6993769	246.0426083	11.35614544	0.046155199	-4.437363039	1.39E-69	5.74E-68	Down	3.10133	3.17639	3.26245	0.119988	0.214012	0.0862217	GeneID:101798143	serpin family D member 1	GO:0004867,GO:0005615,GO:0007596,GO:0008201	serine-type endopeptidase inhibitor activity|extracellular space|blood coagulation|heparin binding
SYNPR	78.37509033	149.8294295	6.920751145	0.046190866	-4.436248586	2.49E-45	4.52E-44	Down	2.10667	2.77424	3.02334	0.117874	0.284382	0	GeneID:101794080	synaptoporin	GO:0030054,GO:0030285,GO:0030672,GO:0043005	cell junction|integral component of synaptic vesicle membrane|synaptic vesicle membrane|neuron projection
LOC106014932	18.5200986	35.39960391	1.640593284	0.046344962	-4.431443686	2.37E-12	9.47E-12	Down	1.12521	1.24078	0.744748	0	0.0808773	0	GeneID:106014932	interleukin-8-like	GO:0001525,GO:0002232,GO:0002269,GO:0002548,GO:0005125,GO:0005153,GO:0005615,GO:0006954,GO:0006955,GO:0008009,GO:0008083,GO:0010628,GO:0030097,GO:0030593,GO:0030595,GO:0036446,GO:0042060,GO:0042119,GO:0048147,GO:0048246,GO:0048247,GO:0050729,GO:0061844,GO:0070098,GO:0071222	angiogenesis|leukocyte chemotaxis involved in inflammatory response|leukocyte activation involved in inflammatory response|monocyte chemotaxis|cytokine activity|interleukin-8 receptor binding|extracellular space|inflammatory response|immune response|chemokine activity|growth factor activity|positive regulation of gene expression|hemopoiesis|neutrophil chemotaxis|leukocyte chemotaxis|myofibroblast…	path:apla04060,path:apla04218,path:apla04620,path:apla04621,path:apla04622,path:apla04933,path:apla05132,path:apla05164	Cytokine-cytokine receptor interaction|Cellular senescence|Toll-like receptor signaling pathway|NOD-like receptor signaling pathway|RIG-I-like receptor signaling pathway|AGE-RAGE signaling pathway in diabetic complications|Salmonella infection|Influenza A
SHISA3	4.247028814	8.096521854	0.397535773	0.049099574	-4.348145685	0.001897692	0.003686703	Down	0.419479	0.462723	0.429887	0.0793763	0	0	GeneID:101800163	shisa family member 3	GO:0005789,GO:0007275,GO:0016021	endoplasmic reticulum membrane|multicellular organism development|integral component of membrane
TMEM182	201.5405599	384.0370037	19.04411615	0.049589274	-4.33382809	4.06E-98	4.02E-96	Down	9.57974	9.28736	9.17576	0.458163	0.504446	0.487441	GeneID:101796978	transmembrane protein 182	GO:0016021	integral component of membrane
MARCO	114.0024726	217.0192284	10.98571683	0.050620938	-4.304121959	4.76E-61	1.52E-59	Down	3.11724	2.67728	2.50974	0.110407	0.232422	0.0821132	GeneID:101804861	macrophage receptor with collagenous structure	GO:0005044,GO:0005581,GO:0005886,GO:0016021,GO:0045087	scavenger receptor activity|collagen trimer|plasma membrane|integral component of membrane|innate immune response	path:apla04145	Phagosome
LOC113842033	12.64273871	24.05220934	1.23326807	0.051274627	-4.28561109	1.44E-08	4.42E-08	Down	1.22912	1.30146	0.838973	0	0.132375	0	GeneID:113842033	cytokine-like protein 1	GO:0002062,GO:0005102,GO:0005615,GO:0007165,GO:0045944,GO:0048839,GO:0050650,GO:0051091,GO:1990079	chondrocyte differentiation|signaling receptor binding|extracellular space|signal transduction|positive regulation of transcription by RNA polymerase II|inner ear development|chondroitin sulfate proteoglycan biosynthetic process|positive regulation of DNA-binding transcription factor activity|cartilage homeostasis
NELL2	223.0012656	423.7201503	22.28238081	0.052587494	-4.249136445	4.24E-104	4.66E-102	Down	6.39549	6.21419	5.78123	0.336815	0.403903	0.256084	GeneID:101793748	neural EGFL like 2	GO:0005509,GO:0005623	calcium ion binding|cell
OMD	30.24620729	57.23457104	3.257843543	0.056920904	-4.134897607	1.47E-16	7.45E-16	Down	0.440078	0.793113	0.505411	0.0146098	0.0763312	0.0147051	GeneID:101796706	osteomodulin	GO:0005576,GO:0005796,GO:0007155,GO:0018146,GO:0030500,GO:0042340,GO:0043202,GO:0062023,GO:0070062	extracellular region|Golgi lumen|cell adhesion|keratan sulfate biosynthetic process|regulation of bone mineralization|keratan sulfate catabolic process|lysosomal lumen|collagen-containing extracellular matrix|extracellular exosome
OGN	1627.234831	3069.073779	185.395883	0.060407764	-4.049122215	3.20E-308	7.93E-305	Down	35.8307	36.4659	37.684	2.5372	2.16645	2.14648	GeneID:101796514	osteoglycin	GO:0005576,GO:0008083	extracellular region|growth factor activity
LOC101802909	85.37461242	161.0201191	9.729105738	0.060421678	-4.048789947	3.18E-31	3.30E-30	Down	15.4949	15.4301	11.9212	0.777234	1.46096	0.518093	GeneID:101802909	C-C motif chemokine 4 homolog	GO:0002548,GO:0005615,GO:0006954,GO:0007186,GO:0008009,GO:0030593,GO:0043547,GO:0048020,GO:0048245,GO:0048247,GO:0070098,GO:0070374,GO:0071346,GO:0071347,GO:0071356	monocyte chemotaxis|extracellular space|inflammatory response|G protein-coupled receptor signaling pathway|chemokine activity|neutrophil chemotaxis|positive regulation of GTPase activity|CCR chemokine receptor binding|eosinophil chemotaxis|lymphocyte chemotaxis|chemokine-mediated signaling pathway|positive regulation of ERK1 and ERK2 cascade|cellular response to interferon-gamma|cellular response…	path:apla04060,path:apla04620,path:apla04623,path:apla05132	Cytokine-cytokine receptor interaction|Toll-like receptor signaling pathway|Cytosolic DNA-sensing pathway|Salmonella infection
PDGFD	734.3031458	1384.423394	84.18289737	0.060807191	-4.039614251	4.07E-43	6.84E-42	Down	33.1012	44.4412	42.5786	2.72614	1.89194	2.04347	GeneID:101798843	platelet derived growth factor D	GO:0000139,GO:0005161,GO:0005576,GO:0005615,GO:0005788,GO:0007275,GO:0008083,GO:0008284,GO:0014068,GO:0030335,GO:0031954,GO:0036120,GO:0043406,GO:0048008,GO:0048146,GO:0048661,GO:0050730,GO:0051781,GO:0070301,GO:0070374,GO:0071230,GO:0071560,GO:0071673,GO:0072126,GO:2000439	Golgi membrane|platelet-derived growth factor receptor binding|extracellular region|extracellular space|endoplasmic reticulum lumen|multicellular organism development|growth factor activity|positive regulation of cell proliferation|positive regulation of phosphatidylinositol 3-kinase signaling|positive regulation of cell migration|positive regulation of protein autophosphorylation|cellular respon…	path:apla04010,path:apla04510,path:apla04540,path:apla04810	MAPK signaling pathway|Focal adhesion|Gap junction|Regulation of actin cytoskeleton
MYL1	1367.389414	2568.527203	166.2516247	0.064726441	-3.949501009	4.39E-78	2.36E-76	Down	100.058	81.2812	82.8955	5.7468	4.60149	5.43134	GeneID:101797970	myosin light chain 1	GO:0005509,GO:0006936,GO:0016459,GO:0030016,GO:0043520	calcium ion binding|muscle contraction|myosin complex|myofibril|regulation of myosin II filament assembly
SRD5A2	328.2847089	614.8122527	41.75716519	0.067918564	-3.880050238	2.83E-125	5.32E-123	Down	19.539	17.864	18.1098	1.23848	1.34687	1.19385	GeneID:101799397	steroid 5 alpha-reductase 2	GO:0003865,GO:0005789,GO:0006702,GO:0008584,GO:0009917,GO:0016021,GO:0016491,GO:0030154,GO:0030283,GO:0030539,GO:0031090,GO:0047751,GO:0061370	3-oxo-5-alpha-steroid 4-dehydrogenase activity|endoplasmic reticulum membrane|androgen biosynthetic process|male gonad development|sterol 5-alpha reductase activity|integral component of membrane|oxidoreductase activity|cell differentiation|testosterone dehydrogenase [NAD(P)] activity|male genitalia development|organelle membrane|cholestenone 5-alpha-reductase activity|testosterone biosynthetic p…	path:apla00140	Steroid hormone biosynthesis
LUM	10928.10467	20464.25669	1391.95266	0.068018726	-3.877924215	0	0	Down	471.716	498.058	499.899	39.3892	36.4852	27.5946	GeneID:101801762	lumican	GO:0007601,GO:0030199,GO:0062023	visual perception|collagen fibril organization|collagen-containing extracellular matrix
NGFR	374.5562678	700.5837086	48.52882692	0.069269134	-3.851643548	9.23E-72	4.08E-70	Down	17.4581	13.3366	14.8655	1.36637	0.960299	0.855214	GeneID:101803771	nerve growth factor receptor	GO:0005035,GO:0005516,GO:0005622,GO:0005886,GO:0006919,GO:0007266,GO:0007399,GO:0009986,GO:0015026,GO:0016021,GO:0030154,GO:0031625,GO:0032922,GO:0043121,GO:0048406,GO:0051402,GO:1900182,GO:1902895,GO:1903588,GO:1904646	death receptor activity|calmodulin binding|intracellular|plasma membrane|activation of cysteine-type endopeptidase activity involved in apoptotic process|Rho protein signal transduction|nervous system development|cell surface|coreceptor activity|integral component of membrane|cell differentiation|ubiquitin protein ligase binding|circadian regulation of gene expression|neurotrophin binding|nerve g…	path:apla04010,path:apla04060	MAPK signaling pathway|Cytokine-cytokine receptor interaction
ACTN2	801.9468038	1499.854205	104.0394028	0.069366344	-3.84962034	2.91E-173	1.14E-170	Down	14.4984	16.677	15.0576	1.0519	1.03406	0.890544	GeneID:101791061	actinin alpha 2	GO:0005509,GO:0005546,GO:0005737,GO:0005815,GO:0005925,GO:0006936,GO:0007030,GO:0007041,GO:0019894,GO:0030018,GO:0030035,GO:0030036,GO:0030175,GO:0030274,GO:0030375,GO:0030507,GO:0031432,GO:0031941,GO:0032029,GO:0032391,GO:0034452,GO:0042391,GO:0042803,GO:0044325,GO:0045214,GO:0045505,GO:0048041,GO:0051015,GO:0051289,GO:0051373,GO:0051695,GO:0055013,GO:0070080,GO:0072659,GO:0086097,GO:0097381,GO:…	calcium ion binding|phosphatidylinositol-4,5-bisphosphate binding|cytoplasm|microtubule organizing center|focal adhesion|muscle contraction|Golgi organization|lysosomal transport|kinesin binding|Z disc|microspike assembly|actin cytoskeleton organization|filopodium|LIM domain binding|thyroid hormone receptor coactivator activity|spectrin binding|titin binding|filamentous actin|myosin tail binding|…
KLHL31	611.4405599	1142.761685	80.11943467	0.070110361	-3.834228519	4.00E-183	1.92E-180	Down	6.70393	7.08517	7.86647	0.625137	0.528931	0.402785	GeneID:101795247	kelch like family member 31
LOC101803972	83.56143257	156.1612362	10.96162899	0.070194302	-3.832502262	1.82E-41	2.81E-40	Down	10.613	10.8346	8.64169	0.531195	0.542965	1.32566	GeneID:101803972	parvalbumin, thymic	GO:0005509,GO:0005634,GO:0005737,GO:0051480	calcium ion binding|nucleus|cytoplasm|regulation of cytosolic calcium ion concentration
CYTL1	46.23431363	86.40242912	6.066198137	0.070208653	-3.832207347	2.11E-24	1.64E-23	Down	4.58735	4.06345	3.37109	0.273456	0.213769	0.276984	GeneID:101804514	cytokine like 1	GO:0002062,GO:0005102,GO:0005615,GO:0007165,GO:0045944,GO:0048839,GO:0050650,GO:0051091,GO:1990079	chondrocyte differentiation|signaling receptor binding|extracellular space|signal transduction|positive regulation of transcription by RNA polymerase II|inner ear development|chondroitin sulfate proteoglycan biosynthetic process|positive regulation of DNA-binding transcription factor activity|cartilage homeostasis
LOC101793841	2.912254218	5.426972662	0.397535773	0.073251847	-3.770991045	0.022073348	0.036804602	Down	0.109374	0.0471834	0.0994042	0.0246011	0	0	GeneID:101793841	neuronal acetylcholine receptor subunit alpha-7	GO:0000187,GO:0001540,GO:0001666,GO:0005737,GO:0005886,GO:0005887,GO:0005892,GO:0006816,GO:0006874,GO:0007165,GO:0007268,GO:0007271,GO:0008284,GO:0015464,GO:0015643,GO:0017081,GO:0022848,GO:0030054,GO:0030424,GO:0030425,GO:0032720,GO:0034220,GO:0035094,GO:0042166,GO:0042391,GO:0042803,GO:0043005,GO:0043204,GO:0045202,GO:0045211,GO:0045766,GO:0050877,GO:0050890	activation of MAPK activity|amyloid-beta binding|response to hypoxia|cytoplasm|plasma membrane|integral component of plasma membrane|acetylcholine-gated channel complex|calcium ion transport|cellular calcium ion homeostasis|signal transduction|chemical synaptic transmission|synaptic transmission, cholinergic|positive regulation of cell proliferation|acetylcholine receptor activity|toxic substance…	path:apla04020,path:apla04080	Calcium signaling pathway|Neuroactive ligand-receptor interaction
MMP2	5567.328481	10373.20642	761.4505451	0.073405514	-3.767967759	0	0	Down	158.476	149.961	155.019	12.7506	11.4627	9.98363	GeneID:101802059	matrix metallopeptidase 2	GO:0001666,GO:0001933,GO:0001955,GO:0001957,GO:0004222,GO:0005604,GO:0005615,GO:0005623,GO:0005886,GO:0008270,GO:0030017,GO:0030574,GO:0035987,GO:0043408,GO:0051895,GO:0060325,GO:0060346,GO:0061037,GO:0062023,GO:0071230,GO:1904707,GO:1904932,GO:1990314	response to hypoxia|negative regulation of protein phosphorylation|blood vessel maturation|intramembranous ossification|metalloendopeptidase activity|basement membrane|extracellular space|cell|plasma membrane|zinc ion binding|sarcomere|collagen catabolic process|endodermal cell differentiation|regulation of MAPK cascade|negative regulation of focal adhesion assembly|face morphogenesis|bone trabec…	path:apla04912,path:apla04933	GnRH signaling pathway|AGE-RAGE signaling pathway in diabetic complications
ALDH1A1	88.27434988	164.3605862	12.18811359	0.074154722	-3.753317625	1.84E-42	2.98E-41	Down	2.69506	2.52764	2.88787	0.187821	0.308461	0.0816731	GeneID:101802481	aldehyde dehydrogenase 1 family member A1	GO:0001523,GO:0001758,GO:0004029,GO:0005829,GO:0018479,GO:0042572,GO:0055114	retinoid metabolic process|retinal dehydrogenase activity|aldehyde dehydrogenase (NAD) activity|cytosol|benzaldehyde dehydrogenase (NAD+) activity|retinol metabolic process|oxidation-reduction process	path:apla00830	Retinol metabolism
LOC110351183	884.4009182	1645.699537	123.1022992	0.074802415	-3.740771348	1.51E-36	1.96E-35	Down	283.002	218.393	210.997	24.6658	13.4332	13.3734	GeneID:110351183	C-C motif chemokine 4 homolog	GO:0002548,GO:0005615,GO:0006954,GO:0007186,GO:0008009,GO:0030593,GO:0043547,GO:0048020,GO:0048245,GO:0048247,GO:0070098,GO:0070374,GO:0071346,GO:0071347,GO:0071356	monocyte chemotaxis|extracellular space|inflammatory response|G protein-coupled receptor signaling pathway|chemokine activity|neutrophil chemotaxis|positive regulation of GTPase activity|CCR chemokine receptor binding|eosinophil chemotaxis|lymphocyte chemotaxis|chemokine-mediated signaling pathway|positive regulation of ERK1 and ERK2 cascade|cellular response to interferon-gamma|cellular response…	path:apla04060,path:apla04620,path:apla04623,path:apla05132	Cytokine-cytokine receptor interaction|Toll-like receptor signaling pathway|Cytosolic DNA-sensing pathway|Salmonella infection
LOC101796247	2.926080447	5.44483568	0.407325214	0.074809459	-3.740635483	0.021832411	0.036439672	Down	0.0180713	0.052996	0.184787	0	0	0	GeneID:101796247	cytochrome P450 2J2
LOC101791569	751.819914	1396.442724	107.1971041	0.076764412	-3.703418564	7.49E-47	1.46E-45	Down	373.037	309.108	312.832	28.314	20.1721	23.4879	GeneID:101791569	C-C motif chemokine 3
CDH11	14078.92639	26143.32691	2014.525871	0.077056982	-3.697930507	6.02E-289	9.95E-286	Down	188.306	220.982	215.082	18.6678	16.0331	14.5549	GeneID:101793771	cadherin 11	GO:0005509,GO:0005886,GO:0005911,GO:0005913,GO:0007043,GO:0007156,GO:0008013,GO:0008092,GO:0009986,GO:0016021,GO:0016339,GO:0016342,GO:0030199,GO:0034332,GO:0042803,GO:0044331,GO:0045296,GO:0046983,GO:0098609	calcium ion binding|plasma membrane|cell-cell junction|cell-cell adherens junction|cell-cell junction assembly|homophilic cell adhesion via plasma membrane adhesion molecules|beta-catenin binding|cytoskeletal protein binding|cell surface|integral component of membrane|calcium-dependent cell-cell adhesion via plasma membrane cell adhesion molecules|catenin complex|collagen fibril organization|adhe…
HOXB13	8.454391622	15.68906876	1.219714486	0.07774295	-3.685144339	2.42E-05	5.77E-05	Down	1.24744	0.964217	1.26913	0.131564	0.261846	0	GeneID:101800514	homeobox B13	GO:0000122,GO:0001525,GO:0002009,GO:0005654,GO:0005667,GO:0008327,GO:0033574,GO:0040008,GO:0043565,GO:0060527,GO:0060743	negative regulation of transcription by RNA polymerase II|angiogenesis|morphogenesis of an epithelium|nucleoplasm|transcription factor complex|methyl-CpG binding|response to testosterone|regulation of growth|sequence-specific DNA binding|prostate epithelial cord arborization involved in prostate glandular acinus morphogenesis|epithelial cell maturation involved in prostate gland development
LOC101800940	100.9338726	187.2959199	14.57182525	0.077801082	-3.684065968	1.29E-46	2.49E-45	Down	3.93489	3.76754	3.97878	0.310829	0.310703	0.279181	GeneID:101800940	C-C chemokine receptor type 8	GO:0005622,GO:0006935,GO:0006955,GO:0007204,GO:0009897,GO:0016021,GO:0016493,GO:0019722,GO:0019956,GO:0019957,GO:0060326	intracellular|chemotaxis|immune response|positive regulation of cytosolic calcium ion concentration|external side of plasma membrane|integral component of membrane|C-C chemokine receptor activity|calcium-mediated signaling|chemokine binding|C-C chemokine binding|cell chemotaxis	path:apla04060	Cytokine-cytokine receptor interaction
LOC101803041	86.66034235	160.7794602	12.54122447	0.078002653	-3.680332993	8.05E-41	1.22E-39	Down	0.521248	0.410709	0.414699	0.140636	0.0240866	0.0471436	GeneID:101803041	uncharacterized protein C11orf24	GO:0005794,GO:0005886,GO:0016021	Golgi apparatus|plasma membrane|integral component of membrane
APOBEC2	287.1853301	532.5457272	41.82493311	0.078537731	-3.67047027	8.54E-107	1.02E-104	Down	19.5824	18.3426	17.0859	1.21353	1.65529	1.36209	GeneID:101805151	apolipoprotein B mRNA editing enzyme catalytic subunit 2	GO:0003723,GO:0004126,GO:0005634,GO:0005737,GO:0006397,GO:0008270,GO:0016554,GO:0016556,GO:0042802,GO:0080111	RNA binding|cytidine deaminase activity|nucleus|cytoplasm|mRNA processing|zinc ion binding|cytidine to uridine editing|mRNA modification|identical protein binding|DNA demethylation
IL15	48.95158885	90.66771527	7.235462433	0.079801972	-3.647431801	2.08E-24	1.61E-23	Down	2.52439	2.89153	2.74083	0.247976	0.105737	0.102203	GeneID:101802521	interleukin 15	GO:0005125,GO:0005126,GO:0005615,GO:0006955	cytokine activity|cytokine receptor binding|extracellular space|immune response	path:apla04060,path:apla04672	Cytokine-cytokine receptor interaction|Intestinal immune network for IgA production
LOC110354184	8.044098331	14.89558934	1.19260732	0.08006446	-3.642694203	4.89E-05	0.000112813	Down	1.00292	1.45652	1.70798	0.241854	0	0	GeneID:110354184	serine protease inhibitor Kazal-type 6-like	GO:0004867,GO:0005576,GO:1900004	serine-type endopeptidase inhibitor activity|extracellular region|negative regulation of serine-type endopeptidase activity
MYOZ2	79.09087104	146.4257997	11.75594237	0.080286004	-3.638707677	2.98E-37	3.98E-36	Down	5.04772	4.22884	4.43084	0.314404	0.379775	0.326184	GeneID:101793698	myozenin 2	GO:0003779,GO:0015629,GO:0030018,GO:0031433,GO:0051373	actin binding|actin cytoskeleton|Z disc|telethonin binding|FATZ binding
DCN	12033.43739	22255.08961	1811.785174	0.081409925	-3.618651502	0	0	Down	401.536	415.786	408.958	41.3531	32.5363	29.2522	GeneID:101801962	decorin	GO:0005518,GO:0005576	collagen binding|extracellular region	path:apla04350	TGF-beta signaling pathway
FBLN2	4843.511207	8956.172402	730.8500128	0.081602942	-3.615235032	0	0	Down	53.3015	58.8313	57.7878	5.20632	4.84702	3.84856	GeneID:101792954	fibulin 2	GO:0005201,GO:0005509,GO:0005576,GO:0010811,GO:0030023,GO:0030198,GO:0031012,GO:0050840,GO:0062023,GO:1903561	extracellular matrix structural constituent|calcium ion binding|extracellular region|positive regulation of cell-substrate adhesion|extracellular matrix constituent conferring elasticity|extracellular matrix organization|extracellular matrix|extracellular matrix binding|collagen-containing extracellular matrix|extracellular vesicle
LOC101801552	55.93909973	103.3334146	8.544784872	0.082691401	-3.596118869	3.77E-27	3.30E-26	Down	0.77377	0.788677	0.806422	0.0223487	0.0458375	0.0676127	GeneID:101801552	alpha-2-macroglobulin	GO:0001869,GO:0002020,GO:0004867,GO:0005102,GO:0005615,GO:0019959,GO:0019966,GO:0043120,GO:0048306,GO:0048863	negative regulation of complement activation, lectin pathway|protease binding|serine-type endopeptidase inhibitor activity|signaling receptor binding|extracellular space|interleukin-8 binding|interleukin-1 binding|tumor necrosis factor binding|calcium-dependent protein binding|stem cell differentiation
LOC113840831	2.636095713	4.864866211	0.407325214	0.083727938	-3.578147103	0.03586955	0.057560187	Down	0.0290546	0.0270467	0.0171458	0	0	0.00839687	GeneID:113840831	myosin heavy chain, skeletal muscle, adult-like	GO:0003774,GO:0005516,GO:0005524,GO:0030016,GO:0032982,GO:0051015	motor activity|calmodulin binding|ATP binding|myofibril|myosin filament|actin filament binding	path:apla04530	Tight junction
SSTR5	5.146107236	9.487353485	0.804860987	0.084835143	-3.559194168	0.001751392	0.003418125	Down	0.250759	0.195295	0.149432	0.0274594	0	0.0274781	GeneID:101802084	somatostatin receptor 5	GO:0004930,GO:0004994,GO:0005737,GO:0005886,GO:0005887,GO:0007193,GO:0007218,GO:0032467,GO:0042593,GO:0042923,GO:0050796,GO:0071385	G protein-coupled receptor activity|somatostatin receptor activity|cytoplasm|plasma membrane|integral component of plasma membrane|adenylate cyclase-inhibiting G protein-coupled receptor signaling pathway|neuropeptide signaling pathway|positive regulation of cytokinesis|glucose homeostasis|neuropeptide binding|regulation of insulin secretion|cellular response to glucocorticoid stimulus	path:apla04080	Neuroactive ligand-receptor interaction
MYMK	201.8840022	371.3830699	32.38493448	0.087200891	-3.519513319	7.79E-78	4.12E-76	Down	9.53461	8.79839	9.3898	0.909161	0.72124	0.651096	GeneID:101793002	myomaker, myoblast fusion factor	GO:0005886,GO:0007517,GO:0007520,GO:0014905,GO:0016021,GO:0045026	plasma membrane|muscle organ development|myoblast fusion|myoblast fusion involved in skeletal muscle regeneration|integral component of membrane|plasma membrane fusion
KERA	691.4151463	1271.195546	111.6347462	0.087818705	-3.509327936	1.44E-174	5.96E-172	Down	19.6966	19.6256	21.1256	2.16575	1.93494	1.42038	GeneID:101801432	keratocan	GO:0005576,GO:0061303	extracellular region|cornea development in camera-type eye
FOXE1	17.10216028	31.35756638	2.846754187	0.090783645	-3.461423769	3.77E-09	1.21E-08	Down	0.282275	0.455893	0.382302	0.0152258	0.0454843	0	GeneID:113840224	forkhead box E1	GO:0000122,GO:0000981,GO:0003677,GO:0003700,GO:0005634,GO:0006357,GO:0006590,GO:0009653,GO:0016477,GO:0030154,GO:0030878,GO:0031069,GO:0043565,GO:0045893,GO:0048538,GO:0048562,GO:0060021,GO:0060022,GO:0060023,GO:0060465,GO:1904888	negative regulation of transcription by RNA polymerase II|DNA-binding transcription factor activity, RNA polymerase II-specific|DNA binding|DNA-binding transcription factor activity|nucleus|regulation of transcription by RNA polymerase II|thyroid hormone generation|anatomical structure morphogenesis|cell migration|cell differentiation|thyroid gland development|hair follicle morphogenesis|sequence…
LRRC17	522.4725671	957.9553853	86.98974898	0.090807725	-3.461041161	1.50E-146	4.12E-144	Down	16.2368	16.1719	14.6977	1.64698	1.5082	1.33906	GeneID:101804804	leucine rich repeat containing 17	GO:0001503,GO:0005615,GO:0031012,GO:0045671,GO:0048539	ossification|extracellular space|extracellular matrix|negative regulation of osteoclast differentiation|bone marrow development
DPT	306.8090696	561.8118899	51.80624935	0.092212803	-3.438889113	1.16E-35	1.47E-34	Down	17.8597	13.7507	14.2289	1.68685	1.34572	1.28142	GeneID:101802641	dermatopontin	GO:0005201,GO:0005615,GO:0007155,GO:0008285,GO:0030199,GO:0062023	extracellular matrix structural constituent|extracellular space|cell adhesion|negative regulation of cell proliferation|collagen fibril organization|collagen-containing extracellular matrix
COL14A1	2051.49828	3754.608399	348.3881616	0.09278948	-3.429894938	7.05E-263	8.05E-260	Down	22.9591	24.9523	25.1328	2.44256	2.58792	1.70942	GeneID:101799687	collagen type XIV alpha 1 chain	GO:0003429,GO:0005581,GO:0005615,GO:0007155,GO:0031012	growth plate cartilage chondrocyte morphogenesis|collagen trimer|extracellular space|cell adhesion|extracellular matrix
CACNG1	33.38852107	61.10085148	5.676190648	0.092898716	-3.428197534	3.13E-16	1.55E-15	Down	2.57529	2.13421	2.75971	0.220191	0.33391	0.164048	GeneID:101798986	calcium voltage-gated channel auxiliary subunit gamma 1	GO:0005245,GO:0005246,GO:0005887,GO:0030315,GO:0042383,GO:0070296,GO:1902514,GO:1990454	voltage-gated calcium channel activity|calcium channel regulator activity|integral component of plasma membrane|T-tubule|sarcolemma|sarcoplasmic reticulum calcium ion transport|regulation of calcium ion transmembrane transport via high voltage-gated calcium channel|L-type voltage-gated calcium channel complex	path:apla04010,path:apla04260,path:apla04261	MAPK signaling pathway|Cardiac muscle contraction|Adrenergic signaling in cardiomyocytes
IL4I1	132.2619231	241.8205865	22.70325961	0.093884726	-3.412965717	1.63E-53	3.99E-52	Down	6.84214	6.50041	5.83289	0.57597	0.769887	0.545842	GeneID:101790142	interleukin 4 induced 1	GO:0001716,GO:0005576,GO:0006915,GO:0031640,GO:0035821,GO:0042742,GO:0044179,GO:0046983,GO:0050660,GO:0090729	L-amino-acid oxidase activity|extracellular region|apoptotic process|killing of cells of other organism|modification of morphology or physiology of other organism|defense response to bacterium|hemolysis in other organism|protein dimerization activity|flavin adenine dinucleotide binding|toxin activity	path:apla00250,path:apla00270,path:apla00280,path:apla00350,path:apla00360,path:apla00380,path:apla00400	Alanine, aspartate and glutamate metabolism|Cysteine and methionine metabolism|Valine, leucine and isoleucine degradation|Tyrosine metabolism|Phenylalanine metabolism|Tryptophan metabolism|Phenylalanine, tyrosine and tryptophan biosynthesis
CCN3	1169.656717	2137.178127	202.1353074	0.094580468	-3.402313909	1.04E-213	7.76E-211	Down	69.5032	69.3066	71.2052	8.82604	5.88138	5.90983	GeneID:101799871	cellular communication network factor 3	GO:0001558,GO:0005178,GO:0005520,GO:0007155,GO:0008083,GO:0008201,GO:0031012,GO:0060548	regulation of cell growth|integrin binding|insulin-like growth factor binding|cell adhesion|growth factor activity|heparin binding|extracellular matrix|negative regulation of cell death
EVL	562.8210555	1026.43488	99.20723089	0.09665224	-3.371053014	9.88E-148	2.88E-145	Down	18.6534	18.2911	17.7912	1.92685	1.32673	1.69673	GeneID:101791929	Enah/Vasp-like	GO:0003779,GO:0005522,GO:0005737,GO:0005829,GO:0005856,GO:0005925,GO:0007015,GO:0007166,GO:0007399,GO:0007411,GO:0008154,GO:0009887,GO:0010633,GO:0016020,GO:0017124,GO:0030027,GO:0045010,GO:0045335,GO:0051289,GO:0051496,GO:0071346,GO:1900028	actin binding|profilin binding|cytoplasm|cytosol|cytoskeleton|focal adhesion|actin filament organization|cell surface receptor signaling pathway|nervous system development|axon guidance|actin polymerization or depolymerization|animal organ morphogenesis|negative regulation of epithelial cell migration|membrane|SH3 domain binding|lamellipodium|actin nucleation|phagocytic vesicle|protein homotetram…
LOC101804095	18.41182566	33.55375719	3.26989414	0.097452399	-3.359158486	1.82E-09	5.96E-09	Down	0.88451	0.896455	0.556762	0	0.098621	0.0953367	GeneID:101804095	serine protease inhibitor 2.1	GO:0004867,GO:0005615,GO:0010951,GO:0034097,GO:0043434	serine-type endopeptidase inhibitor activity|extracellular space|negative regulation of endopeptidase activity|response to cytokine|response to peptide hormone
LOC110351446	56.99753722	103.8661718	10.12890267	0.097518783	-3.358176068	1.85E-25	1.50E-24	Down	13.9412	10.8807	11.0216	1.21674	1.23082	0.967098	GeneID:110351446	histone H1.10	GO:0000786,GO:0003690,GO:0005634,GO:0006334,GO:0006355,GO:0016584,GO:0030261,GO:0031492,GO:0031936,GO:0045910	nucleosome|double-stranded DNA binding|nucleus|nucleosome assembly|regulation of transcription, DNA-templated|nucleosome positioning|chromosome condensation|nucleosomal DNA binding|negative regulation of chromatin silencing|negative regulation of DNA recombination
GJA5	25.13125344	45.77892355	4.483583328	0.097939903	-3.351959424	2.28E-12	9.11E-12	Down	0.340929	0.350838	0.405259	0.0211982	0.0552487	0.0325842	GeneID:101796939	gap junction protein alpha 5	GO:0005922,GO:0007154,GO:0016021	connexin complex|cell communication|integral component of membrane
ANGPT2	122.1718751	222.4799871	21.86376317	0.098272943	-3.347061923	6.70E-49	1.41E-47	Down	6.39186	7.33173	7.01169	0.60158	0.722975	0.619507	GeneID:101798416	angiopoietin 2			path:apla04010	MAPK signaling pathway
MME	214.6525601	390.8600128	38.44510732	0.098360298	-3.345780085	1.33E-76	6.77E-75	Down	2.6234	3.05494	2.83668	0.291953	0.237834	0.280302	GeneID:101804711	membrane metalloendopeptidase	GO:0001822,GO:0004222,GO:0005737,GO:0005886,GO:0005903,GO:0006508,GO:0006518,GO:0008021,GO:0008270,GO:0016021,GO:0019233,GO:0030424,GO:0030425,GO:0042277,GO:0044306,GO:0045202,GO:0046449,GO:0050435,GO:0071345,GO:0071492,GO:0071493,GO:0090399	kidney development|metalloendopeptidase activity|cytoplasm|plasma membrane|brush border|proteolysis|peptide metabolic process|synaptic vesicle|zinc ion binding|integral component of membrane|sensory perception of pain|axon|dendrite|peptide binding|neuron projection terminus|synapse|creatinine metabolic process|amyloid-beta metabolic process|cellular response to cytokine stimulus|cellular response…
MYBPC3	182.5699739	332.2437818	32.89616605	0.099012135	-3.336250842	1.79E-67	7.09E-66	Down	2.13681	2.32527	2.30281	0.17647	0.273396	0.152907	GeneID:101804232	myosin binding protein C, cardiac	GO:0001671,GO:0005623,GO:0005865,GO:0006936,GO:0007155,GO:0008307,GO:0030017,GO:0030018,GO:0030240,GO:0030241,GO:0031430,GO:0032036,GO:0032781,GO:0032971,GO:0032982,GO:0045214,GO:0048739,GO:0051015,GO:0051371,GO:0055003,GO:0055008	ATPase activator activity|cell|striated muscle thin filament|muscle contraction|cell adhesion|structural constituent of muscle|sarcomere|Z disc|skeletal muscle thin filament assembly|skeletal muscle myosin thick filament assembly|M band|myosin heavy chain binding|positive regulation of ATPase activity|regulation of muscle filament sliding|myosin filament|sarcomere organization|cardiac muscle fibe…
LOC113845138	145.6706658	265.0331429	26.30818873	0.099263769	-3.332588953	4.28E-56	1.15E-54	Down	5.10494	4.52966	5.16143	0.55925	0.531302	0.367396	GeneID:113845138	calcium/calmodulin-dependent protein kinase type II subunit alpha-like	GO:0000082,GO:0002931,GO:0004674,GO:0004683,GO:0005516,GO:0005524,GO:0005634,GO:0005737,GO:0005739,GO:0005829,GO:0005954,GO:0006468,GO:0006816,GO:0010666,GO:0014069,GO:0016020,GO:0018105,GO:0030054,GO:0030424,GO:0030425,GO:0032794,GO:0032839,GO:0035235,GO:0035254,GO:0043005,GO:0043025,GO:0043197,GO:0046777,GO:0046872,GO:0046928,GO:0048168,GO:0051928,GO:0060996,GO:0098696,GO:0098970,GO:0098978,GO:…	G1/S transition of mitotic cell cycle|response to ischemia|protein serine/threonine kinase activity|calmodulin-dependent protein kinase activity|calmodulin binding|ATP binding|nucleus|cytoplasm|mitochondrion|cytosol|calcium- and calmodulin-dependent protein kinase complex|protein phosphorylation|calcium ion transport|positive regulation of cardiac muscle cell apoptotic process|postsynaptic densit…	path:apla04012,path:apla04020,path:apla04114,path:apla04217,path:apla04261,path:apla04310,path:apla04912,path:apla04916	ErbB signaling pathway|Calcium signaling pathway|Oocyte meiosis|Necroptosis|Adrenergic signaling in cardiomyocytes|Wnt signaling pathway|GnRH signaling pathway|Melanogenesis
STAC3	166.0058453	301.9818575	30.02983298	0.099442507	-3.329993522	3.50E-43	5.92E-42	Down	9.06515	6.55938	7.48639	0.733558	0.71518	0.538327	GeneID:101802497	SH3 and cysteine rich domain 3	GO:0003009,GO:0005654,GO:0005829,GO:0005891,GO:0007274,GO:0031234,GO:0035556,GO:0042383,GO:0042802,GO:0046872,GO:0048741,GO:1901387,GO:1903078	skeletal muscle contraction|nucleoplasm|cytosol|voltage-gated calcium channel complex|neuromuscular synaptic transmission|extrinsic component of cytoplasmic side of plasma membrane|intracellular signal transduction|sarcolemma|identical protein binding|metal ion binding|skeletal muscle fiber development|positive regulation of voltage-gated calcium channel activity|positive regulation of protein lo…
SERPINI1	788.5942151	1433.335861	143.8525692	0.100362081	-3.31671381	5.66E-173	2.16E-170	Down	17.3374	18.1223	17.0749	1.8082	1.84436	1.71995	GeneID:101794491	serpin family I member 1	GO:0004867,GO:0005615,GO:0010951,GO:0043025,GO:0043204,GO:0060205	serine-type endopeptidase inhibitor activity|extracellular space|negative regulation of endopeptidase activity|neuronal cell body|perikaryon|cytoplasmic vesicle lumen
GFAP	48.80811091	88.68745475	8.928767063	0.100676777	-3.312197165	8.87E-16	4.30E-15	Down	3.08737	1.93754	1.95255	0.157858	0.193099	0.2931	GeneID:101797424	glial fibrillary acidic protein	GO:0005178,GO:0005198,GO:0005200,GO:0005737,GO:0005856,GO:0005882,GO:0009611,GO:0010625,GO:0010977,GO:0014002,GO:0016020,GO:0019900,GO:0030198,GO:0031102,GO:0042802,GO:0042995,GO:0043209,GO:0044297,GO:0045103,GO:0045109,GO:0045111,GO:0051580,GO:0060020,GO:0060252,GO:0060291,GO:0097386,GO:0097449,GO:0097450,GO:0098574,GO:1904714	integrin binding|structural molecule activity|structural constituent of cytoskeleton|cytoplasm|cytoskeleton|intermediate filament|response to wounding|positive regulation of Schwann cell proliferation|negative regulation of neuron projection development|astrocyte development|membrane|kinase binding|extracellular matrix organization|neuron projection regeneration|identical protein binding|cell pro…
LOC101803879	4.342170881	7.869691335	0.814650428	0.103517456	-3.272054024	0.011695419	0.020369304	Down	1.00061	0.530189	0.65985	0	0.187362	0.0844662	GeneID:101803879	complement receptor type 2-like	GO:0001848,GO:0003677,GO:0004875,GO:0006958,GO:0009897,GO:0016021,GO:0030183,GO:0038023,GO:0042100,GO:0042113,GO:0042803,GO:0043235,GO:0045087	complement binding|DNA binding|complement receptor activity|complement activation, classical pathway|external side of plasma membrane|integral component of membrane|B cell differentiation|signaling receptor activity|B cell proliferation|B cell activation|protein homodimerization activity|receptor complex|innate immune response
MLIP	32.36844097	58.66315553	6.073726421	0.103535624	-3.271800845	5.81E-15	2.70E-14	Down	0.600706	0.410011	0.504319	0.048853	0.0997456	0.032484	GeneID:101799407	muscular LMNA interacting protein	GO:0000122,GO:0005634,GO:0005635,GO:0010614,GO:0016605,GO:0031981,GO:0042383,GO:0045944,GO:1903243	negative regulation of transcription by RNA polymerase II|nucleus|nuclear envelope|negative regulation of cardiac muscle hypertrophy|PML body|nuclear lumen|sarcolemma|positive regulation of transcription by RNA polymerase II|negative regulation of cardiac muscle hypertrophy in response to stress
COL3A1	33690.18024	61054.67175	6325.688736	0.103606957	-3.270807218	1.56E-246	1.55E-243	Down	475.977	513.983	525.937	58.3382	52.9375	44.2746	GeneID:101802788	collagen type III alpha 1 chain	GO:0005201,GO:0005576,GO:0005586,GO:0005615,GO:0030198,GO:0031012,GO:0046872	extracellular matrix structural constituent|extracellular region|collagen type III trimer|extracellular space|extracellular matrix organization|extracellular matrix|metal ion binding	path:apla04933	AGE-RAGE signaling pathway in diabetic complications
MYOZ1	12.73392677	23.03971699	2.428136545	0.105389165	-3.246201537	1.23E-06	3.26E-06	Down	0.711437	0.919509	0.932747	0.100942	0.05143	0.151349	GeneID:101802030	myozenin 1	GO:0003779,GO:0005634,GO:0015629,GO:0030018,GO:0031143,GO:0031433,GO:0051373	actin binding|nucleus|actin cytoskeleton|Z disc|pseudopodium|telethonin binding|FATZ binding
PTF1A	6.313857832	11.42155476	1.206160903	0.105603915	-3.243264769	0.000929146	0.001869111	Down	1.14691	0.828251	1.28257	0.251715	0.125207	0	GeneID:113842533	pancreas associated transcription factor 1a	GO:0003677,GO:0005634,GO:0005667,GO:0005737,GO:0006355,GO:0009888,GO:0030902,GO:0031017,GO:0045893,GO:0046983,GO:0048384,GO:0048699	DNA binding|nucleus|transcription factor complex|cytoplasm|regulation of transcription, DNA-templated|tissue development|hindbrain development|exocrine pancreas development|positive regulation of transcription, DNA-templated|protein dimerization activity|retinoic acid receptor signaling pathway|generation of neurons
LOC113840985	109.6321539	198.2174562	21.04685158	0.106180616	-3.23540768	8.83E-43	1.45E-41	Down	2.85408	3.5143	3.53928	0.368043	0.443415	0.228872	GeneID:113840985	collectin-12-like	GO:0005581,GO:0005615,GO:0008329,GO:0016021,GO:0030169,GO:0030246,GO:0031012,GO:0046872	collagen trimer|extracellular space|signaling pattern recognition receptor activity|integral component of membrane|low-density lipoprotein particle binding|carbohydrate binding|extracellular matrix|metal ion binding	path:apla04145	Phagosome
TCTE3	14.75451434	26.66980278	2.839225902	0.106458451	-3.23163761	1.84E-07	5.18E-07	Down	0.958395	0.463904	1.04986	0.103092	0.105392	0	GeneID:101798750	t-complex-associated-testis-expressed 3	GO:0003774,GO:0005737,GO:0005874,GO:0016020,GO:0030286	motor activity|cytoplasm|microtubule|membrane|dynein complex
LOC101802933	31.46923005	56.87979025	6.058669852	0.106517092	-3.230843147	2.15E-14	9.67E-14	Down	2.29581	2.0899	2.329	0.255331	0	0.379043	GeneID:101802933	carbonic anhydrase 3	GO:0004089,GO:0005829,GO:0006979,GO:0008270,GO:0009617,GO:0016151,GO:0016791,GO:0045471	carbonate dehydratase activity|cytosol|response to oxidative stress|zinc ion binding|response to bacterium|nickel cation binding|phosphatase activity|response to ethanol	path:apla00910	Nitrogen metabolism
MYOT	81.41749828	147.0299032	15.80509332	0.107495774	-3.217648145	5.20E-33	5.85E-32	Down	1.3297	1.63234	1.72197	0.142392	0.180364	0.128797	GeneID:101795165	myotilin	GO:0003779,GO:0005856,GO:0005886,GO:0007156,GO:0007411,GO:0030018,GO:0030424,GO:0042383,GO:0051393,GO:0070593,GO:0098632	actin binding|cytoskeleton|plasma membrane|homophilic cell adhesion via plasma membrane adhesion molecules|axon guidance|Z disc|axon|sarcolemma|alpha-actinin binding|dendrite self-avoidance|cell-cell adhesion mediator activity
SEMA5A	891.8485176	1609.344103	174.3529325	0.108337883	-3.206390295	2.96E-109	3.69E-107	Down	8.40429	10.2473	9.76884	1.21784	0.947831	0.900664	GeneID:101800255	semaphorin 5A	GO:0001755,GO:0001938,GO:0002043,GO:0005886,GO:0007155,GO:0007162,GO:0007267,GO:0007399,GO:0007413,GO:0016020,GO:0016021,GO:0021536,GO:0030215,GO:0030335,GO:0030836,GO:0035373,GO:0043395,GO:0045499,GO:0045545,GO:0045766,GO:0048842,GO:0048843,GO:0050918,GO:0051897,GO:0060326,GO:0070062,GO:0071526,GO:0090263,GO:1990256,GO:2000352,GO:2001028	neural crest cell migration|positive regulation of endothelial cell proliferation|blood vessel endothelial cell proliferation involved in sprouting angiogenesis|plasma membrane|cell adhesion|negative regulation of cell adhesion|cell-cell signaling|nervous system development|axonal fasciculation|membrane|integral component of membrane|diencephalon development|semaphorin receptor binding|positive r…
CA8	80.59616569	145.3307626	15.8615688	0.109141165	-3.19573274	8.12E-13	3.34E-12	Down	2.60148	1.73887	1.6359	0.166289	0.293931	0.167328	GeneID:101796737	carbonic anhydrase 8	GO:0004089,GO:0005737,GO:0008270,GO:0048015	carbonate dehydratase activity|cytoplasm|zinc ion binding|phosphatidylinositol-mediated signaling	path:apla00910	Nitrogen metabolism
CD2	22.54479581	40.63914075	4.450450863	0.109511441	-3.190846495	1.32E-10	4.71E-10	Down	0.713831	0.582058	0.641852	0.104041	0.109207	0	GeneID:101794483	CD2 molecule	GO:0003823,GO:0005886,GO:0009986,GO:0016021,GO:0019901,GO:0030971,GO:0032991,GO:0042110,GO:0042803,GO:0043621,GO:0045121,GO:0098609	antigen binding|plasma membrane|cell surface|integral component of membrane|protein kinase binding|receptor tyrosine kinase binding|protein-containing complex|T cell activation|protein homodimerization activity|protein self-association|membrane raft|cell-cell adhesion	path:apla04514	Cell adhesion molecules (CAMs)
GRIK3	45.21468355	81.47951817	8.949848931	0.109841702	-3.186502213	1.45E-19	8.70E-19	Down	0.712255	0.849414	0.81752	0.0622452	0.12707	0.0379008	GeneID:101791370	glutamate ionotropic receptor kainate type subunit 3	GO:0001640,GO:0004970,GO:0007216,GO:0016021,GO:0030054,GO:0043197,GO:0045211	adenylate cyclase inhibiting G protein-coupled glutamate receptor activity|ionotropic glutamate receptor activity|G protein-coupled glutamate receptor signaling pathway|integral component of membrane|cell junction|dendritic spine|postsynaptic membrane	path:apla04080	Neuroactive ligand-receptor interaction
CASQ2	261.5020454	470.789758	52.21433273	0.110907962	-3.172565152	1.26E-82	8.13E-81	Down	7.0676	6.89293	6.66591	0.803682	0.652958	0.727016	GeneID:101794422	calsequestrin 2	GO:0005509,GO:0014802,GO:0014809,GO:0030018,GO:0033018	calcium ion binding|terminal cisterna|regulation of skeletal muscle contraction by regulation of release of sequestered calcium ion|Z disc|sarcoplasmic reticulum lumen
LOC101802962	12.04885575	21.68915384	2.408557664	0.111048946	-3.170732401	3.68E-06	9.34E-06	Down	0.290277	0.325274	0.410265	0.0800888	0	0	GeneID:101802962	protein NDNF	GO:0001764,GO:0005539,GO:0005576,GO:0008201,GO:0010811,GO:0010976,GO:0019800,GO:0030198,GO:0031012,GO:0043524	neuron migration|glycosaminoglycan binding|extracellular region|heparin binding|positive regulation of cell-substrate adhesion|positive regulation of neuron projection development|peptide cross-linking via chondroitin 4-sulfate glycosaminoglycan|extracellular matrix organization|extracellular matrix|negative regulation of neuron apoptotic process
CCL26	288.751305	519.6542636	57.84834629	0.111320835	-3.167204466	1.09E-50	2.45E-49	Down	43.2083	38.531	34.3953	5.23498	4.74156	2.85268	GeneID:101800620	C-C motif chemokine ligand 26	GO:0000165,GO:0002230,GO:0002548,GO:0004435,GO:0004672,GO:0005615,GO:0005737,GO:0006816,GO:0006874,GO:0006887,GO:0006954,GO:0007159,GO:0007186,GO:0007267,GO:0008009,GO:0008201,GO:0009615,GO:0009636,GO:0010628,GO:0010759,GO:0010820,GO:0014068,GO:0014911,GO:0016004,GO:0030298,GO:0030335,GO:0030593,GO:0031269,GO:0031328,GO:0031584,GO:0031622,GO:0031663,GO:0031726,GO:0031729,GO:0031730,GO:0033634,GO:…	MAPK cascade|positive regulation of defense response to virus by host|monocyte chemotaxis|phosphatidylinositol phospholipase C activity|protein kinase activity|extracellular space|cytoplasm|calcium ion transport|cellular calcium ion homeostasis|exocytosis|inflammatory response|leukocyte cell-cell adhesion|G protein-coupled receptor signaling pathway|cell-cell signaling|chemokine activity|heparin …
LOC113839799	32.28070039	58.08637445	6.475026337	0.111472379	-3.165241818	2.33E-14	1.05E-13	Down	7.95672	5.88944	6.1792	1.15787	1.06047	0.30618	GeneID:113839799	platelet-activating factor receptor-like	GO:0001530,GO:0001816,GO:0001875,GO:0004992,GO:0005543,GO:0005622,GO:0005886,GO:0006935,GO:0006954,GO:0016021,GO:0032959,GO:0048015	lipopolysaccharide binding|cytokine production|lipopolysaccharide receptor activity|platelet activating factor receptor activity|phospholipid binding|intracellular|plasma membrane|chemotaxis|inflammatory response|integral component of membrane|inositol trisphosphate biosynthetic process|phosphatidylinositol-mediated signaling
MYBPH	569.7644753	1025.228873	114.3000771	0.111487376	-3.165047732	2.70E-121	4.62E-119	Down	31.6392	25.0908	26.6998	2.96689	3.15566	2.82735	GeneID:101804684	myosin binding protein H	GO:0005623,GO:0005865,GO:0006936,GO:0007155,GO:0008307,GO:0030017,GO:0030018,GO:0030240,GO:0030241,GO:0031430,GO:0031672,GO:0032982,GO:0045214,GO:0048739,GO:0051015,GO:0051371,GO:0055003,GO:0055008	cell|striated muscle thin filament|muscle contraction|cell adhesion|structural constituent of muscle|sarcomere|Z disc|skeletal muscle thin filament assembly|skeletal muscle myosin thick filament assembly|M band|A band|myosin filament|sarcomere organization|cardiac muscle fiber development|actin filament binding|muscle alpha-actinin binding|cardiac myofibril assembly|cardiac muscle tissue morphoge…
G0S2	892.0565997	1604.609579	179.5036203	0.111867474	-3.160137469	1.03E-93	9.11E-92	Down	170.292	142.521	143.214	17.4092	17.7637	14.6831	GeneID:101803046	G0/G1 switch 2	GO:0005739,GO:0007049,GO:0097191,GO:0120162,GO:2001238	mitochondrion|cell cycle|extrinsic apoptotic signaling pathway|positive regulation of cold-induced thermogenesis|positive regulation of extrinsic apoptotic signaling pathway
PDGFC	357.9997598	643.9166308	72.08288875	0.111944443	-3.159145178	3.87E-102	3.97E-100	Down	11.7391	12.8388	13.5894	1.57253	1.27823	1.51819	GeneID:101789650	platelet derived growth factor C	GO:0005161,GO:0005615,GO:0005829,GO:0005886,GO:0007171,GO:0008083,GO:0008284,GO:0009887,GO:0009986,GO:0014068,GO:0030335,GO:0031954,GO:0042803,GO:0043406,GO:0048008,GO:0048146,GO:0048565,GO:0048568,GO:0050730,GO:0051781,GO:0060348,GO:0070374,GO:0071230,GO:0120162	platelet-derived growth factor receptor binding|extracellular space|cytosol|plasma membrane|activation of transmembrane receptor protein tyrosine kinase activity|growth factor activity|positive regulation of cell proliferation|animal organ morphogenesis|cell surface|positive regulation of phosphatidylinositol 3-kinase signaling|positive regulation of cell migration|positive regulation of protein …	path:apla04010,path:apla04510,path:apla04540,path:apla04810	MAPK signaling pathway|Focal adhesion|Gap junction|Regulation of actin cytoskeleton
KLHL41	1059.787494	1905.316261	214.2587262	0.112453103	-3.152604621	9.39E-184	4.81E-181	Down	31.6611	33.2949	32.1259	3.84249	3.41666	4.00185	GeneID:101796613	kelch like family member 41	GO:0001726,GO:0005634,GO:0005737,GO:0005789,GO:0005829,GO:0005856,GO:0005886,GO:0016567,GO:0030239,GO:0031143,GO:0031275,GO:0031430,GO:0031463,GO:0033017,GO:0035914,GO:0045214,GO:0045661,GO:0048741,GO:2000291,GO:2001014	ruffle|nucleus|cytoplasm|endoplasmic reticulum membrane|cytosol|cytoskeleton|plasma membrane|protein ubiquitination|myofibril assembly|pseudopodium|regulation of lateral pseudopodium assembly|M band|Cul3-RING ubiquitin ligase complex|sarcoplasmic reticulum membrane|skeletal muscle cell differentiation|sarcomere organization|regulation of myoblast differentiation|skeletal muscle fiber development|…
PABPC1	16042.7894	28837.54515	3248.033645	0.112632113	-3.150309876	4.81E-254	5.11E-251	Down	492.445	449.807	461.625	53.0496	51.2698	51.3588	GeneID:101794091	poly(A) binding protein cytoplasmic 1	GO:0000184,GO:0003723,GO:0003729,GO:0003730,GO:0005634,GO:0005681,GO:0005737,GO:0005829,GO:0006397,GO:0008143,GO:0008266,GO:0008380,GO:0010494,GO:0030425,GO:0031047,GO:0045202,GO:0060213,GO:1900153,GO:1990124,GO:1990904,GO:2000623	nuclear-transcribed mRNA catabolic process, nonsense-mediated decay|RNA binding|mRNA binding|mRNA 3'-UTR binding|nucleus|spliceosomal complex|cytoplasm|cytosol|mRNA processing|poly(A) binding|poly(U) RNA binding|RNA splicing|cytoplasmic stress granule|dendrite|gene silencing by RNA|synapse|positive regulation of nuclear-transcribed mRNA poly(A) tail shortening|positive regulation of nuclear-trans…	path:apla03013,path:apla03015,path:apla03018	RNA transport|mRNA surveillance pathway|RNA degradation
LOC113842555	6.053167492	10.87683106	1.229503927	0.1130388	-3.145110043	0.001439564	0.00283599	Down	1.99411	0.99594	1.50351	0	0.341116	0.169673	GeneID:113842555	collagen alpha-1(XXII) chain-like
ASPN	313.7029019	563.30526	64.1005438	0.113793618	-3.135508442	1.43E-92	1.22E-90	Down	10.2163	10.0763	9.83753	1.03124	1.24564	1.18357	GeneID:101796901	asporin	GO:0005509,GO:0005518,GO:0030282,GO:0030512,GO:0031012,GO:0070171	calcium ion binding|collagen binding|bone mineralization|negative regulation of transforming growth factor beta receptor signaling pathway|extracellular matrix|negative regulation of tooth mineralization
GRP	23.78903651	42.71201049	4.866062532	0.113927265	-3.133815043	2.37E-09	7.70E-09	Down	3.61226	2.06428	3.2644	0.261711	0.0909382	0.622374	GeneID:101804211	gastrin releasing peptide			path:apla04080	Neuroactive ligand-receptor interaction
SHISA2	1007.180848	1807.667509	206.6941869	0.114343034	-3.128559622	1.47E-177	6.60E-175	Down	46.4155	46.2935	47.7148	6.56265	5.03405	4.64958	GeneID:101799565	shisa family member 2	GO:0005783,GO:0005789,GO:0007275,GO:0016021,GO:0030178,GO:0040037	endoplasmic reticulum|endoplasmic reticulum membrane|multicellular organism development|integral component of membrane|negative regulation of Wnt signaling pathway|negative regulation of fibroblast growth factor receptor signaling pathway
FABP7	967.0063247	1735.037982	198.9746673	0.114680295	-3.124310577	4.72E-85	3.25E-83	Down	123.052	107.047	107.958	12.9276	10.772	14.3795	GeneID:101793285	fatty acid binding protein 7	GO:0003407,GO:0005737,GO:0007420,GO:0008134,GO:0008289	neural retina development|cytoplasm|brain development|transcription factor binding|lipid binding	path:apla03320	PPAR signaling pathway
LOC110353953	31.53531581	56.55870868	6.511922944	0.115135637	-3.118593648	6.77E-14	2.97E-13	Down	0.283637	0.308955	0.314744	0.0245939	0.0526385	0.0173973	GeneID:110353953	myosin heavy chain, skeletal muscle, adult-like	GO:0000146,GO:0003009,GO:0005524,GO:0005737,GO:0016459,GO:0016887,GO:0030016,GO:0030049,GO:0032982,GO:0046034,GO:0051015	microfilament motor activity|skeletal muscle contraction|ATP binding|cytoplasm|myosin complex|ATPase activity|myofibril|muscle filament sliding|myosin filament|ATP metabolic process|actin filament binding	path:apla04530	Tight junction
LOC101796474	5.898017554	10.57632062	1.219714486	0.115325029	-3.116222435	0.001820276	0.003543254	Down	0.075915	0.0646086	0.0477802	0.00948365	0.020225	0	GeneID:101796474	myosin heavy chain, skeletal muscle, adult-like	GO:0003774,GO:0005516,GO:0005524,GO:0030016,GO:0032982,GO:0051015	motor activity|calmodulin binding|ATP binding|myofibril|myosin filament|actin filament binding	path:apla04530	Tight junction
SPARC	12783.60114	22911.61449	2655.587784	0.115905747	-3.108975998	2.51E-205	1.62E-202	Down	990.634	863.614	875.087	106.036	99.5081	96.1745	GeneID:101801300	secreted protein acidic and cysteine rich	GO:0005509,GO:0005518,GO:0005604,GO:0005615	calcium ion binding|collagen binding|basement membrane|extracellular space
ALDH1L2	1685.923943	3020.172526	351.6753597	0.116442143	-3.102314805	5.96E-87	4.36E-85	Down	28.4288	35.4242	33.861	4.51475	3.68269	3.58986	GeneID:101803074	aldehyde dehydrogenase 1 family member L2	GO:0004029,GO:0005634,GO:0005739,GO:0005759,GO:0006730,GO:0009058,GO:0009258,GO:0016155,GO:0016742,GO:0046655,GO:0070062	aldehyde dehydrogenase (NAD) activity|nucleus|mitochondrion|mitochondrial matrix|one-carbon metabolic process|biosynthetic process|10-formyltetrahydrofolate catabolic process|formyltetrahydrofolate dehydrogenase activity|hydroxymethyl-, formyl- and related transferase activity|folic acid metabolic process|extracellular exosome	path:apla00670	One carbon pool by folate
LOC101794349	3.920998989	7.023583407	0.818414571	0.116523792	-3.101303541	0.013825394	0.023819307	Down	0.0989811	0.134603	0.182066	0	0	0.0298286	GeneID:101794349	stromelysin-1
COL6A2	12753.55828	22845.11509	2662.001477	0.116523881	-3.101302434	1.90E-294	4.03E-291	Down	200.671	191.888	196.658	26.3055	22.4148	18.8417	GeneID:101789974	collagen type VI alpha 2 chain	GO:0003429,GO:0005581,GO:0005615,GO:0007155,GO:0031012,GO:0042383,GO:0070208	growth plate cartilage chondrocyte morphogenesis|collagen trimer|extracellular space|cell adhesion|extracellular matrix|sarcolemma|protein heterotrimerization	path:apla04510,path:apla04512	Focal adhesion|ECM-receptor interaction
GRM3	9.594564884	17.17810788	2.011021891	0.117068882	-3.094570445	0.003875007	0.007240299	Down	0.150407	0.342922	0.133752	0.0450032	0.0154009	0.0151355	GeneID:101803353	glutamate metabotropic receptor 3	GO:0004930,GO:0005886,GO:0016021	G protein-coupled receptor activity|plasma membrane|integral component of membrane	path:apla04080	Neuroactive ligand-receptor interaction
HPGDS	543.6436002	972.3117729	114.9754276	0.118249548	-3.080093427	1.04E-56	2.87E-55	Down	62.1204	54.254	49.27	7.05016	6.80404	5.84902	GeneID:101796320	hematopoietic prostaglandin D synthase	GO:0000287,GO:0001516,GO:0004364,GO:0004667,GO:0005509,GO:0005737,GO:0006693,GO:0042803,GO:2000255	magnesium ion binding|prostaglandin biosynthetic process|glutathione transferase activity|prostaglandin-D synthase activity|calcium ion binding|cytoplasm|prostaglandin metabolic process|protein homodimerization activity|negative regulation of male germ cell proliferation	path:apla00480,path:apla00590,path:apla00980,path:apla00982	Glutathione metabolism|Arachidonic acid metabolism|Metabolism of xenobiotics by cytochrome P450|Drug metabolism - cytochrome P450
CLEC19A	34.44203079	61.58233422	7.301727362	0.118568538	-3.076206846	1.35E-09	4.48E-09	Down	9.81146	5.63707	5.27744	0.597966	0.724943	1.1643	GeneID:101802428	C-type lectin domain containing 19A	GO:0005576,GO:0030246	extracellular region|carbohydrate binding
SLC6A2	45.89630622	82.03564136	9.756971074	0.118935757	-3.071745586	6.09E-19	3.52E-18	Down	0.466262	0.536371	0.467655	0.0389975	0.063853	0.0853159	GeneID:101802443	solute carrier family 6 member 2	GO:0005328,GO:0005330,GO:0005334,GO:0005886,GO:0005887,GO:0015874,GO:0032809,GO:0042734,GO:0043005,GO:0046872,GO:0051583	neurotransmitter:sodium symporter activity|dopamine:sodium symporter activity|norepinephrine:sodium symporter activity|plasma membrane|integral component of plasma membrane|norepinephrine transport|neuronal cell body membrane|presynaptic membrane|neuron projection|metal ion binding|dopamine uptake involved in synaptic transmission
C1QTNF3	806.2111606	1440.565293	171.8570281	0.119298326	-3.067354295	8.81E-156	2.79E-153	Down	20.4407	19.7068	20.2296	2.8447	2.07642	2.01327	GeneID:101799364	C1q and TNF related 3	GO:0005581,GO:0005623,GO:0010629,GO:0016020,GO:0035356,GO:0045444,GO:0045721,GO:0050715,GO:0050728,GO:0070062,GO:0070165,GO:0070206,GO:0071638,GO:1900165,GO:1901223	collagen trimer|cell|negative regulation of gene expression|membrane|cellular triglyceride homeostasis|fat cell differentiation|negative regulation of gluconeogenesis|positive regulation of cytokine secretion|negative regulation of inflammatory response|extracellular exosome|positive regulation of adiponectin secretion|protein trimerization|negative regulation of monocyte chemotactic protein-1 pr…
TNNC1	370.2114573	661.5020992	78.92081541	0.119305465	-3.067267968	3.08E-38	4.27E-37	Down	45.1872	35.2625	34.2791	4.86371	3.59234	4.30841	GeneID:101799009	troponin C1, slow skeletal and cardiac type	GO:0003009,GO:0005509,GO:0005861,GO:0006937,GO:0048306,GO:0051015	skeletal muscle contraction|calcium ion binding|troponin complex|regulation of muscle contraction|calcium-dependent protein binding|actin filament binding	path:apla04020,path:apla04260,path:apla04261	Calcium signaling pathway|Cardiac muscle contraction|Adrenergic signaling in cardiomyocytes
CHAD	7.60520228	13.587129	1.623275558	0.119471564	-3.065260813	0.00039176	0.000823539	Down	0.342987	0.282722	0.430336	0.033475	0.033419	0.0663529	GeneID:101796802	chondroadherin	GO:0005615,GO:0031012,GO:0060348,GO:1900155	extracellular space|extracellular matrix|bone development|negative regulation of bone trabecula formation	path:apla04510,path:apla04512	Focal adhesion|ECM-receptor interaction
LOC113844165	7.558881779	13.50427744	1.613486117	0.119479633	-3.065163379	0.00040419	0.000847989	Down	0.176908	0.274387	0.206078	0.041687	0.0208317	0.0201233	GeneID:113844165	transcription factor 15-like	GO:0003677,GO:0005634,GO:0007275,GO:0046983	DNA binding|nucleus|multicellular organism development|protein dimerization activity
FGF13	246.090735	439.1464615	53.03500846	0.120768384	-3.049685276	7.23E-75	3.52E-73	Down	3.66344	3.37071	3.41268	0.456723	0.38788	0.428827	GeneID:101804395	fibroblast growth factor 13	GO:0001764,GO:0005576,GO:0005634,GO:0005737,GO:0005829,GO:0005874,GO:0005886,GO:0006814,GO:0007026,GO:0007612,GO:0007613,GO:0008017,GO:0008083,GO:0014704,GO:0016328,GO:0017080,GO:0021766,GO:0021795,GO:0030175,GO:0030424,GO:0030425,GO:0030426,GO:0043005,GO:0044325,GO:0045200,GO:0046785,GO:0048487,GO:0048671,GO:0072659,GO:0098909,GO:1990834	neuron migration|extracellular region|nucleus|cytoplasm|cytosol|microtubule|plasma membrane|sodium ion transport|negative regulation of microtubule depolymerization|learning|memory|microtubule binding|growth factor activity|intercalated disc|lateral plasma membrane|sodium channel regulator activity|hippocampus development|cerebral cortex cell migration|filopodium|axon|dendrite|growth cone|neuron …
WNT11	1035.533773	1846.938233	224.1293126	0.121351818	-3.042732371	2.41E-172	8.94E-170	Down	15.8003	16.398	16.2745	2.42013	2.05012	1.42203	GeneID:101798327	Wnt family member 11	GO:0005096,GO:0005102,GO:0005576,GO:0005737,GO:0006468,GO:0007275,GO:0010628,GO:0016055,GO:0030295,GO:0030308,GO:0030335,GO:0030336,GO:0034394,GO:0043066,GO:0043547,GO:0044212,GO:0045892,GO:0045893,GO:0051496,GO:0060548,GO:0061101,GO:0062009,GO:0090037,GO:0090090	GTPase activator activity|signaling receptor binding|extracellular region|cytoplasm|protein phosphorylation|multicellular organism development|positive regulation of gene expression|Wnt signaling pathway|protein kinase activator activity|negative regulation of cell growth|positive regulation of cell migration|negative regulation of cell migration|protein localization to cell surface|negative regu…	path:apla04150,path:apla04310,path:apla04916	mTOR signaling pathway|Wnt signaling pathway|Melanogenesis
VIM	17890.8934	31904.35337	3877.433423	0.121533052	-3.040579379	5.71E-290	1.06E-286	Down	926.825	878.31	866.542	112.679	104.925	103.649	GeneID:101800293	vimentin	GO:0005198,GO:0005623,GO:0005737,GO:0005882,GO:0016363,GO:0042995	structural molecule activity|cell|cytoplasm|intermediate filament|nuclear matrix|cell projection
LGR5	528.8970909	942.4287468	115.3654351	0.122412899	-3.030172507	3.82E-34	4.52E-33	Down	10.4026	14.3487	15.5506	1.87527	1.57853	1.67997	GeneID:101791864	leucine rich repeat containing G protein-coupled receptor 5	GO:0004888,GO:0005887,GO:0007186,GO:0016500,GO:0032588,GO:0090263	transmembrane signaling receptor activity|integral component of plasma membrane|G protein-coupled receptor signaling pathway|protein-hormone receptor activity|trans-Golgi network membrane|positive regulation of canonical Wnt signaling pathway	path:apla04310	Wnt signaling pathway
NDNF	275.9121959	490.8198471	61.00454464	0.124291112	-3.00820496	2.63E-62	8.69E-61	Down	8.85488	8.09316	7.27313	1.32542	0.83488	0.859758	GeneID:101795513	neuron derived neurotrophic factor	GO:0001525,GO:0001764,GO:0002931,GO:0005539,GO:0005576,GO:0005622,GO:0007263,GO:0008201,GO:0010811,GO:0010976,GO:0019800,GO:0030198,GO:0031012,GO:0043524,GO:0061042,GO:0071456,GO:2000352	angiogenesis|neuron migration|response to ischemia|glycosaminoglycan binding|extracellular region|intracellular|nitric oxide mediated signal transduction|heparin binding|positive regulation of cell-substrate adhesion|positive regulation of neuron projection development|peptide cross-linking via chondroitin 4-sulfate glycosaminoglycan|extracellular matrix organization|extracellular matrix|negative…
ELN	334.8954539	595.1616644	74.6292434	0.12539323	-2.995468637	9.42E-91	7.61E-89	Down	34.4204	35.832	37.1517	3.61535	3.63544	4.34275	GeneID:113840077	elastin	GO:0005201,GO:0062023,GO:0071953	extracellular matrix structural constituent|collagen-containing extracellular matrix|elastic fiber
LOC101791983	14.49841102	25.76006037	3.236761675	0.125650392	-2.992512926	8.97E-07	2.40E-06	Down	1.34949	1.40728	1.51349	0.204778	0.138053	0.206791	GeneID:101791983	galactosylgalactosylxylosylprotein 3-beta-glucuronosyltransferase 1-like	GO:0000139,GO:0005576,GO:0005789,GO:0005796,GO:0006486,GO:0008499,GO:0015018,GO:0016021,GO:0046872,GO:0050650	Golgi membrane|extracellular region|endoplasmic reticulum membrane|Golgi lumen|protein glycosylation|UDP-galactose:beta-N-acetylglucosamine beta-1,3-galactosyltransferase activity|galactosylgalactosylxylosylprotein 3-beta-glucuronosyltransferase activity|integral component of membrane|metal ion binding|chondroitin sulfate proteoglycan biosynthetic process	path:apla00515	Mannose type O-glycan biosynthesis
GALNT1	2228.924773	3957.988572	499.8609736	0.126291667	-2.985168648	1.40E-216	1.23E-213	Down	47.3828	48.4556	49.0108	6.41925	5.93593	6.21294	GeneID:101790883	polypeptide N-acetylgalactosaminyltransferase 1			path:apla00512	Mucin type O-glycan biosynthesis
MXRA5	4394.813232	7802.967776	986.6586887	0.126446593	-2.983399932	2.03E-28	1.88E-27	Down	28.2653	39.3554	38.7729	5.53359	4.67327	3.44924	GeneID:101791702	matrix remodeling associated 5	GO:0005201,GO:0062023,GO:0070062,GO:0071559	extracellular matrix structural constituent|collagen-containing extracellular matrix|extracellular exosome|response to transforming growth factor beta
ST8SIA2	620.1396771	1101.027842	139.2515126	0.126474107	-2.983086047	6.85E-131	1.38E-128	Down	23.6693	21.3462	21.3963	3.1297	2.65322	2.54308	GeneID:101800480	ST8 alpha-N-acetyl-neuraminide alpha-2,8-sialyltransferase 2
COL6A1	12578.31738	22328.96957	2827.665179	0.126636618	-2.981233468	3.64E-275	5.41E-272	Down	288.344	282.534	290.677	40.47	36.5672	29.3954	GeneID:101790433	collagen type VI alpha 1 chain	GO:0003429,GO:0005581,GO:0005615,GO:0007155,GO:0031012	growth plate cartilage chondrocyte morphogenesis|collagen trimer|extracellular space|cell adhesion|extracellular matrix	path:apla04510,path:apla04512	Focal adhesion|ECM-receptor interaction
PTN	2175.407418	3860.327703	490.4871327	0.127058418	-2.976436128	5.66E-214	4.43E-211	Down	23.4745	24.2207	26.6544	3.85619	3.4128	2.54476	GeneID:101792457	pleiotrophin	GO:0001503,GO:0001756,GO:0005576,GO:0005615,GO:0007420,GO:0007507,GO:0007612,GO:0008083,GO:0008201,GO:0008284,GO:0021915,GO:0030282,GO:0035374,GO:0035989,GO:0043588,GO:0051216,GO:0051781,GO:0060173,GO:0061054,GO:0061056	ossification|somitogenesis|extracellular region|extracellular space|brain development|heart development|learning|growth factor activity|heparin binding|positive regulation of cell proliferation|neural tube development|bone mineralization|chondroitin sulfate binding|tendon development|skin development|cartilage development|positive regulation of cell division|limb development|dermatome development…
LSAMP	219.4504946	389.2533481	49.64764103	0.127545829	-2.970912373	3.33E-66	1.26E-64	Down	5.01284	4.86342	5.50967	0.855049	0.522436	0.498433	GeneID:101803668	limbic system associated membrane protein	GO:0005886,GO:0007155,GO:0031225	plasma membrane|cell adhesion|anchored component of membrane
LOC101791385	320.6999865	568.4918996	72.90807343	0.128248219	-2.962989308	5.05E-28	4.60E-27	Down	216.012	168.151	155.553	24.9471	20.3582	22.6596	GeneID:101791385	C-C motif chemokine 5
LOC101794158	13447.06287	23827.9815	3066.144246	0.128678304	-2.958159269	2.75E-54	6.88E-53	Down	131.975	160.18	160.379	21.6606	19.6828	15.5541	GeneID:101794158	collagen alpha-3(VI) chain	GO:0003429,GO:0004867,GO:0005581,GO:0005615,GO:0007155,GO:0031012	growth plate cartilage chondrocyte morphogenesis|serine-type endopeptidase inhibitor activity|collagen trimer|extracellular space|cell adhesion|extracellular matrix	path:apla04510,path:apla04512	Focal adhesion|ECM-receptor interaction
LOC113841056	10.7115258	18.97383318	2.449218414	0.129084007	-2.953617828	3.07E-05	7.23E-05	Down	2.66191	3.51353	3.68928	0.282398	0.869352	0.281063	GeneID:113841056	protein NEL-like	GO:0005509,GO:0005623	calcium ion binding|cell
ASPH	2889.18449	5115.919383	662.4495968	0.129487888	-2.949110935	4.91E-40	7.19E-39	Down	27.3794	37.2293	35.6571	4.88644	4.07053	3.64504	GeneID:101796017	aspartate beta-hydroxylase	GO:0004597,GO:0005198,GO:0005509,GO:0005513,GO:0005623,GO:0005783,GO:0005789,GO:0005886,GO:0006936,GO:0007389,GO:0008285,GO:0008307,GO:0009055,GO:0010524,GO:0010649,GO:0010880,GO:0010881,GO:0014701,GO:0016021,GO:0030176,GO:0031585,GO:0031647,GO:0032237,GO:0032541,GO:0033017,GO:0033018,GO:0033198,GO:0034220,GO:0034704,GO:0035108,GO:0042264,GO:0044325,GO:0045862,GO:0045893,GO:0060021,GO:0060314,GO:…	peptide-aspartate beta-dioxygenase activity|structural molecule activity|calcium ion binding|detection of calcium ion|cell|endoplasmic reticulum|endoplasmic reticulum membrane|plasma membrane|muscle contraction|pattern specification process|negative regulation of cell proliferation|structural constituent of muscle|electron transfer activity|positive regulation of calcium ion transport into cytoso…
MYL3	110.4440129	195.3688833	25.51914248	0.130620302	-2.936548949	6.16E-38	8.45E-37	Down	4.60736	5.46453	4.82555	0.680682	0.622578	0.506968	GeneID:101804464	myosin light chain 3	GO:0005509,GO:0016459	calcium ion binding|myosin complex	path:apla04260,path:apla04261,path:apla04371	Cardiac muscle contraction|Adrenergic signaling in cardiomyocytes|Apelin signaling pathway
PAM	1373.052478	2428.638795	317.4661609	0.130717734	-2.935473211	5.14E-182	2.39E-179	Down	20.7575	23.0643	22.0823	2.80685	2.42154	2.88071	GeneID:101795983	peptidylglycine alpha-amidating monooxygenase	GO:0001519,GO:0004504,GO:0004598,GO:0005507,GO:0005576,GO:0005886,GO:0016021,GO:0030658,GO:0031418	peptide amidation|peptidylglycine monooxygenase activity|peptidylamidoglycolate lyase activity|copper ion binding|extracellular region|plasma membrane|integral component of membrane|transport vesicle membrane|L-ascorbic acid binding
LOC101804508	41.85005536	73.94916494	9.750945776	0.13186012	-2.922919794	2.10E-16	1.05E-15	Down	2.12846	2.04004	1.92066	0.145503	0.148812	0.292647	GeneID:101804508	aldo-keto reductase family 1 member B10	GO:0001523,GO:0001758,GO:0004032,GO:0004033,GO:0005576,GO:0005739,GO:0005764,GO:0005829,GO:0008106,GO:0016488,GO:0016491,GO:0044597,GO:0044598,GO:0045550,GO:0047718	retinoid metabolic process|retinal dehydrogenase activity|alditol:NADP+ 1-oxidoreductase activity|aldo-keto reductase (NADP) activity|extracellular region|mitochondrion|lysosome|cytosol|alcohol dehydrogenase (NADP+) activity|farnesol catabolic process|oxidoreductase activity|daunorubicin metabolic process|doxorubicin metabolic process|geranylgeranyl reductase activity|indanol dehydrogenase activi…	path:apla00040,path:apla00051,path:apla00052,path:apla00561,path:apla00790	Pentose and glucuronate interconversions|Fructose and mannose metabolism|Galactose metabolism|Glycerolipid metabolism|Folate biosynthesis
LOC101801606	34.59502338	61.10906259	8.08098417	0.132238719	-2.918783438	8.49E-14	3.69E-13	Down	1.90345	0.820044	1.54525	0.215398	0.179142	0.219572	GeneID:101801606	hepatitis A virus cellular receptor 1 homolog	GO:0001786,GO:0009986,GO:0016021,GO:0033005	phosphatidylserine binding|cell surface|integral component of membrane|positive regulation of mast cell activation
TMEFF1	364.1833466	643.1839043	85.18278901	0.132439242	-2.916597432	2.50E-92	2.13E-90	Down	12.8664	13.1509	13.7725	1.68243	1.88593	1.82652	GeneID:101801496	transmembrane protein with EGF like and two follistatin like domains 1	GO:0005886,GO:0007275,GO:0016021	plasma membrane|multicellular organism development|integral component of membrane
COLEC12	2212.211921	3906.331221	518.09262	0.132628953	-2.914532344	8.14E-208	5.50E-205	Down	30.0753	28.5678	28.2208	4.39827	3.86131	3.40051	GeneID:101801296	collectin subfamily member 12	GO:0005581,GO:0005615,GO:0008329,GO:0016021,GO:0030169,GO:0030246,GO:0031012,GO:0046872	collagen trimer|extracellular space|signaling pattern recognition receptor activity|integral component of membrane|low-density lipoprotein particle binding|carbohydrate binding|extracellular matrix|metal ion binding	path:apla04145	Phagosome
A2M	273.8869909	483.5311726	64.2428093	0.132861774	-2.912002014	1.06E-75	5.28E-74	Down	4.87478	5.0077	4.75076	0.841477	0.566106	0.557761	GeneID:101794357	alpha-2-macroglobulin	GO:0001869,GO:0002020,GO:0004867,GO:0005102,GO:0005615,GO:0019959,GO:0019966,GO:0043120,GO:0048306,GO:0048863	negative regulation of complement activation, lectin pathway|protease binding|serine-type endopeptidase inhibitor activity|signaling receptor binding|extracellular space|interleukin-8 binding|interleukin-1 binding|tumor necrosis factor binding|calcium-dependent protein binding|stem cell differentiation
COMT	503.9143096	889.0615183	118.7671009	0.133587045	-2.904147991	3.63E-112	4.94E-110	Down	18.1172	17.4979	16.0012	2.37116	2.43059	2.21083	GeneID:101805407	catechol-O-methyltransferase	GO:0000287,GO:0005829,GO:0007565,GO:0007612,GO:0007614,GO:0008210,GO:0014070,GO:0016020,GO:0016021,GO:0016036,GO:0016206,GO:0030424,GO:0030425,GO:0032496,GO:0032502,GO:0035814,GO:0042135,GO:0042417,GO:0042420,GO:0042424,GO:0042493,GO:0043197,GO:0043231,GO:0043627,GO:0044297,GO:0045211,GO:0045963,GO:0046498,GO:0046500,GO:0048265,GO:0048609,GO:0048662,GO:0050668,GO:0051930,GO:0102084,GO:0102938	magnesium ion binding|cytosol|female pregnancy|learning|short-term memory|estrogen metabolic process|response to organic cyclic compound|membrane|integral component of membrane|cellular response to phosphate starvation|catechol O-methyltransferase activity|axon|dendrite|response to lipopolysaccharide|developmental process|negative regulation of renal sodium excretion|neurotransmitter catabolic pr…	path:apla00140,path:apla00350	Steroid hormone biosynthesis|Tyrosine metabolism
UNC45B	156.4978287	276.1045546	36.89110266	0.1336128	-2.903869871	1.42E-49	3.04E-48	Down	4.06724	4.04211	4.19881	0.54032	0.561411	0.474766	GeneID:101789939	unc-45 myosin chaperone B	GO:0002088,GO:0005829,GO:0007517,GO:0030154,GO:0051879,GO:0061077	lens development in camera-type eye|cytosol|muscle organ development|cell differentiation|Hsp90 protein binding|chaperone-mediated protein folding
SPP1	1685.361279	2973.171585	397.5509734	0.133712758	-2.902790967	8.54E-43	1.40E-41	Down	155.333	120.928	120.575	18.5293	15.9767	17.8686	GeneID:101792362	secreted phosphoprotein 1	GO:0001649,GO:0005125,GO:0005615,GO:0005623,GO:0007155,GO:0008201,GO:0031214,GO:0045780,GO:0050840	osteoblast differentiation|cytokine activity|extracellular space|cell|cell adhesion|heparin binding|biomineral tissue development|positive regulation of bone resorption|extracellular matrix binding	path:apla04371,path:apla04510,path:apla04512,path:apla04620	Apelin signaling pathway|Focal adhesion|ECM-receptor interaction|Toll-like receptor signaling pathway
JAM3	1785.301795	3148.503226	422.1003645	0.134063818	-2.899008165	2.83E-194	1.68E-191	Down	49.6832	48.9565	49.925	7.04353	6.87121	6.16706	GeneID:101791636	junctional adhesion molecule 3	GO:0001525,GO:0001780,GO:0002250,GO:0002318,GO:0002523,GO:0005178,GO:0005615,GO:0005794,GO:0005886,GO:0005887,GO:0005923,GO:0007160,GO:0007286,GO:0019226,GO:0030010,GO:0030057,GO:0030198,GO:0031103,GO:0033010,GO:0042552,GO:0042803,GO:0043220,GO:0044291,GO:0046982,GO:0050900,GO:0090022,GO:0090138	angiogenesis|neutrophil homeostasis|adaptive immune response|myeloid progenitor cell differentiation|leukocyte migration involved in inflammatory response|integrin binding|extracellular space|Golgi apparatus|plasma membrane|integral component of plasma membrane|bicellular tight junction|cell-matrix adhesion|spermatid development|transmission of nerve impulse|establishment of cell polarity|desmoso…	path:apla04514,path:apla04530	Cell adhesion molecules (CAMs)|Tight junction
COL13A1	181.4901136	320.0440082	42.93621893	0.134157234	-2.898003245	1.76E-55	4.57E-54	Down	1.29343	1.29013	1.4328	0.0840799	0.0972103	0.0867163	GeneID:101800336	collagen type XIII alpha 1 chain	GO:0001763,GO:0001958,GO:0005201,GO:0005576,GO:0005600,GO:0005615,GO:0005788,GO:0005886,GO:0005911,GO:0007160,GO:0008201,GO:0030020,GO:0030154,GO:0030198,GO:0030574,GO:0031012,GO:0045211,GO:0062023,GO:0098609	morphogenesis of a branching structure|endochondral ossification|extracellular matrix structural constituent|extracellular region|collagen type XIII trimer|extracellular space|endoplasmic reticulum lumen|plasma membrane|cell-cell junction|cell-matrix adhesion|heparin binding|extracellular matrix structural constituent conferring tensile strength|cell differentiation|extracellular matrix organizat…
PROK2	27.46938426	48.43060972	6.508158802	0.134381104	-2.895597807	2.89E-11	1.08E-10	Down	3.02568	6.53006	3.19188	0.641087	0	0	GeneID:101792749	prokineticin 2	GO:0005576,GO:0090729	extracellular region|toxin activity
MYLK4	310.1112771	546.7249742	73.49758008	0.134432454	-2.895046624	4.02E-78	2.17E-76	Down	3.58402	4.40253	4.09364	0.731017	0.440324	0.465289	GeneID:101799935	myosin light chain kinase family member 4	GO:0004687,GO:0005524	myosin light chain kinase activity|ATP binding	path:apla04020,path:apla04270,path:apla04371,path:apla04510,path:apla04810	Calcium signaling pathway|Vascular smooth muscle contraction|Apelin signaling pathway|Focal adhesion|Regulation of actin cytoskeleton
RAB37	11.95725928	21.07529267	2.839225902	0.134718219	-2.891983119	1.36E-05	3.30E-05	Down	0.807549	0.853921	0.386221	0.0562158	0.110962	0.111973	GeneID:101800416	RAB37, member RAS oncogene family	GO:0003924,GO:0005525,GO:0005793,GO:0006886,GO:0030141,GO:0032482	GTPase activity|GTP binding|endoplasmic reticulum-Golgi intermediate compartment|intracellular protein transport|secretory granule|Rab protein signal transduction
FNDC1	3274.445779	5770.977115	777.914443	0.1347977	-2.891132212	6.95E-57	1.93E-55	Down	31.3437	38.6708	38.564	5.5628	5.21696	4.10408	GeneID:101794732	fibronectin type III domain containing 1	GO:0005576,GO:0016607	extracellular region|nuclear speck
SERPINF1	1225.37122	2156.956115	293.7863259	0.136204128	-2.87615767	2.17E-24	1.68E-23	Down	76.7745	60.0373	56.004	9.7243	8.59171	6.8327	GeneID:101796701	serpin family F member 1	GO:0001822,GO:0004867,GO:0005576,GO:0005604,GO:0005615,GO:0007568,GO:0007614,GO:0010447,GO:0010596,GO:0010629,GO:0010951,GO:0010976,GO:0016525,GO:0030424,GO:0042470,GO:0042698,GO:0043025,GO:0043203,GO:0046685,GO:0048471,GO:0050728,GO:0050769,GO:0060041,GO:0060770,GO:0071279,GO:0071300,GO:0071333,GO:0071549,GO:1901215	kidney development|serine-type endopeptidase inhibitor activity|extracellular region|basement membrane|extracellular space|aging|short-term memory|response to acidic pH|negative regulation of endothelial cell migration|negative regulation of gene expression|negative regulation of endopeptidase activity|positive regulation of neuron projection development|negative regulation of angiogenesis|axon|m…	path:apla04310	Wnt signaling pathway
GJD2	37.06653122	65.23742785	8.895634598	0.136357838	-2.874530468	2.05E-14	9.23E-14	Down	0.784641	0.743127	0.596226	0.123272	0.0847922	0.0959634	GeneID:101792355	gap junction protein delta 2	GO:0001508,GO:0005922,GO:0007267,GO:0007268,GO:0007601,GO:0016021	action potential|connexin complex|cell-cell signaling|chemical synaptic transmission|visual perception|integral component of membrane	path:apla04540	Gap junction
MC5R	112.9833495	198.8468658	27.11983319	0.13638552	-2.874237613	1.72E-37	2.32E-36	Down	4.97009	6.17591	6.41251	0.781292	0.667836	1.01097	GeneID:101798376	melanocortin 5 receptor	GO:0004977,GO:0005622,GO:0005886,GO:0007189,GO:0016021,GO:0042562	melanocortin receptor activity|intracellular|plasma membrane|adenylate cyclase-activating G protein-coupled receptor signaling pathway|integral component of membrane|hormone binding	path:apla04080	Neuroactive ligand-receptor interaction
ARL15	698.5199054	1229.023349	168.0164614	0.136707298	-2.870837832	1.37E-131	2.86E-129	Down	4.44356	5.17936	5.06646	0.747917	0.585335	0.608792	GeneID:101800587	ADP ribosylation factor like GTPase 15	GO:0005525,GO:0005622	GTP binding|intracellular
DAP	1926.754963	3389.979958	463.5299692	0.136735313	-2.87054222	1.92E-195	1.19E-192	Down	56.9634	61.4337	59.2925	9.57269	8.55419	6.98403	GeneID:101794790	death associated protein	GO:0006914,GO:0006915,GO:0006919,GO:0010507,GO:0032088,GO:0034198,GO:0045892,GO:0070513,GO:0097190	autophagy|apoptotic process|activation of cysteine-type endopeptidase activity involved in apoptotic process|negative regulation of autophagy|negative regulation of NF-kappaB transcription factor activity|cellular response to amino acid starvation|negative regulation of transcription, DNA-templated|death domain binding|apoptotic signaling pathway
GFRA4	90.54674662	159.2907279	21.80276537	0.136874039	-2.869079255	4.23E-13	1.77E-12	Down	2.48035	1.71348	1.67452	0.405051	0.267309	0.124814	GeneID:101792609	GDNF family receptor alpha 4	GO:0007399,GO:0009897,GO:0016167,GO:0031225,GO:0043235	nervous system development|external side of plasma membrane|glial cell-derived neurotrophic factor receptor activity|anchored component of membrane|receptor complex
LOC101796243	28.32454915	49.82096108	6.828137218	0.137053503	-2.867188896	2.46E-11	9.21E-11	Down	1.38996	1.37062	1.0549	0.370823	0.113377	0.112538	GeneID:101796243	regucalcin	GO:0004341,GO:0005509,GO:0005634,GO:0005737,GO:0006874,GO:0008270,GO:0019853,GO:0030234,GO:0032781,GO:0050848	gluconolactonase activity|calcium ion binding|nucleus|cytoplasm|cellular calcium ion homeostasis|zinc ion binding|L-ascorbic acid biosynthetic process|enzyme regulator activity|positive regulation of ATPase activity|regulation of calcium-mediated signaling	path:apla00030,path:apla00053	Pentose phosphate pathway|Ascorbate and aldarate metabolism
PI15	482.8333772	848.1420067	117.5247478	0.1385673	-2.851341255	6.58E-62	2.15E-60	Down	5.66179	7.35994	6.73391	1.34148	0.789329	0.759713	GeneID:101797261	peptidase inhibitor 15	GO:0005615,GO:0007275,GO:0030414	extracellular space|multicellular organism development|peptidase inhibitor activity
LOC101794077	5.064386163	8.895504256	1.23326807	0.138639478	-2.850589964	0.006793611	0.012243993	Down	0.381584	0.55916	0.159228	0	0.151133	0	GeneID:101794077	glucagon receptor	GO:0004967,GO:0005085,GO:0005768,GO:0005886,GO:0005887,GO:0006091,GO:0006887,GO:0007166,GO:0007186,GO:0007188,GO:0007189,GO:0007584,GO:0008217,GO:0008528,GO:0009755,GO:0016021,GO:0017046,GO:0042593,GO:0042594,GO:0070873,GO:0071377	glucagon receptor activity|guanyl-nucleotide exchange factor activity|endosome|plasma membrane|integral component of plasma membrane|generation of precursor metabolites and energy|exocytosis|cell surface receptor signaling pathway|G protein-coupled receptor signaling pathway|adenylate cyclase-modulating G protein-coupled receptor signaling pathway|adenylate cyclase-activating G protein-coupled re…	path:apla04080	Neuroactive ligand-receptor interaction
GHR	473.3781817	830.8683909	115.8879724	0.139478134	-2.841889131	1.26E-104	1.41E-102	Down	16.687	18.2759	18.4789	2.30045	2.39174	2.6026	GeneID:101800483	growth hormone receptor	GO:0004896,GO:0004903,GO:0005829,GO:0006897,GO:0009897,GO:0016021,GO:0017046,GO:0019838,GO:0019955,GO:0043235,GO:0046427,GO:0050731,GO:0060396,GO:0070195	cytokine receptor activity|growth hormone receptor activity|cytosol|endocytosis|external side of plasma membrane|integral component of membrane|peptide hormone binding|growth factor binding|cytokine binding|receptor complex|positive regulation of JAK-STAT cascade|positive regulation of peptidyl-tyrosine phosphorylation|growth hormone receptor signaling pathway|growth hormone receptor complex	path:apla04060,path:apla04080	Cytokine-cytokine receptor interaction|Neuroactive ligand-receptor interaction
DKK1	108.6486093	190.5350186	26.76219999	0.14045817	-2.831787553	3.92E-25	3.13E-24	Down	20.0541	14.5075	15.7627	2.36569	2.59942	1.99391	GeneID:113844048	dickkopf WNT signaling pathway inhibitor 1			path:apla04310	Wnt signaling pathway
C4H4orf54	19.68921895	34.52442597	4.854011935	0.140596456	-2.830367866	3.44E-08	1.02E-07	Down	0.664554	0.531329	0.766611	0.123095	0.0964804	0.0725471	GeneID:113843490	chromosome 4 C4orf54 homolog
CHRM4	270.5966824	474.4712239	66.72214085	0.14062421	-2.830083107	5.11E-72	2.29E-70	Down	13.2009	10.8556	11.0067	2.05463	1.65038	1.00602	GeneID:101794923	cholinergic receptor muscarinic 4	GO:0004935,GO:0005622,GO:0005887,GO:0007188,GO:0007194,GO:0016907,GO:0030054,GO:0040012,GO:0045211,GO:0046488,GO:0071880	adrenergic receptor activity|intracellular|integral component of plasma membrane|adenylate cyclase-modulating G protein-coupled receptor signaling pathway|negative regulation of adenylate cyclase activity|G protein-coupled acetylcholine receptor activity|cell junction|regulation of locomotion|postsynaptic membrane|phosphatidylinositol metabolic process|adenylate cyclase-activating adrenergic rece…	path:apla04080,path:apla04810	Neuroactive ligand-receptor interaction|Regulation of actin cytoskeleton
MEGF10	621.1816632	1088.966121	153.3972052	0.140864993	-2.827614967	6.10E-121	1.02E-118	Down	6.91224	7.81118	7.80787	1.18153	0.909158	1.10035	GeneID:101793620	multiple EGF like domains 10	GO:0001849,GO:0001891,GO:0005044,GO:0005112,GO:0005886,GO:0014719,GO:0014816,GO:0014841,GO:0016021,GO:0033002,GO:0034109,GO:0042995,GO:0043652,GO:0043654,GO:0048641,GO:0051147,GO:0051451,GO:0055001,GO:1902742	complement component C1q binding|phagocytic cup|scavenger receptor activity|Notch binding|plasma membrane|skeletal muscle satellite cell activation|skeletal muscle satellite cell differentiation|skeletal muscle satellite cell proliferation|integral component of membrane|muscle cell proliferation|homotypic cell-cell adhesion|cell projection|engulfment of apoptotic cell|recognition of apoptotic cel…
COL6A6	77.0696901	135.0937611	19.04561913	0.140980745	-2.826429957	1.37E-26	1.17E-25	Down	0.640956	0.680993	0.588584	0.0784458	0.0949407	0.0496063	GeneID:101802198	collagen type VI alpha 6 chain	GO:0005576,GO:0005581,GO:0007155,GO:0030020,GO:0031012,GO:0062023	extracellular region|collagen trimer|cell adhesion|extracellular matrix structural constituent conferring tensile strength|extracellular matrix|collagen-containing extracellular matrix	path:apla04510,path:apla04512	Focal adhesion|ECM-receptor interaction
CHRDL1	616.2856382	1079.256164	153.3151122	0.142056277	-2.815465518	4.28E-114	6.00E-112	Down	10.5214	11.5798	12.2733	2.03732	1.53973	1.39471	GeneID:101797293	chordin like 1	GO:0005576,GO:0007275	extracellular region|multicellular organism development
CREB3L1	3272.523699	5726.349251	818.6981461	0.142970348	-2.80621213	4.67E-213	3.30E-210	Down	84.156	83.9842	89.0893	13.0836	12.571	10.8508	GeneID:101795642	cAMP responsive element binding protein 3 like 1	GO:0000790,GO:0000981,GO:0001077,GO:0001227,GO:0001649,GO:0003682,GO:0005634,GO:0005783,GO:0005789,GO:0007275,GO:0010629,GO:0016020,GO:0016021,GO:0030968,GO:0032967,GO:0035497,GO:0040037,GO:0044212,GO:0045892,GO:0046332,GO:0070278,GO:1902236,GO:1903671,GO:1990440	nuclear chromatin|DNA-binding transcription factor activity, RNA polymerase II-specific|proximal promoter DNA-binding transcription activator activity, RNA polymerase II-specific|DNA-binding transcription repressor activity, RNA polymerase II-specific|osteoblast differentiation|chromatin binding|nucleus|endoplasmic reticulum|endoplasmic reticulum membrane|multicellular organism development|negati…	path:apla04261,path:apla04916	Adrenergic signaling in cardiomyocytes|Melanogenesis
LOC113840910	25.6559744	44.87005492	6.441893872	0.143567773	-2.800196152	3.86E-10	1.33E-09	Down	0.554615	0.698559	0.56823	0.177397	0.103646	0	GeneID:113840910	uncharacterized LOC113840910
TNNT3	701.3601202	1225.759955	176.960285	0.144367814	-2.79217896	5.66E-58	1.62E-56	Down	31.7622	23.9614	24.9425	3.66248	2.90875	3.37157	GeneID:101793837	troponin T3, fast skeletal type	GO:0005861,GO:0006942	troponin complex|regulation of striated muscle contraction
MYOM1	383.3121596	669.7051667	96.91915249	0.144719135	-2.788672404	2.51E-89	1.96E-87	Down	3.60871	3.78365	4.09186	0.520849	0.557969	0.522087	GeneID:101795695	myomesin 1	GO:0002074,GO:0005863,GO:0005865,GO:0006936,GO:0008307,GO:0010628,GO:0010737,GO:0019900,GO:0030017,GO:0030018,GO:0030240,GO:0030241,GO:0031430,GO:0042802,GO:0042803,GO:0045214,GO:0048739,GO:0050714,GO:0051015,GO:0051371,GO:0055003,GO:0055008	extraocular skeletal muscle development|striated muscle myosin thick filament|striated muscle thin filament|muscle contraction|structural constituent of muscle|positive regulation of gene expression|protein kinase A signaling|kinase binding|sarcomere|Z disc|skeletal muscle thin filament assembly|skeletal muscle myosin thick filament assembly|M band|identical protein binding|protein homodimerizati…
GPR34	82.89923773	144.683856	21.1146195	0.145936251	-2.776589799	1.38E-27	1.23E-26	Down	2.13907	1.79753	2.08342	0.272486	0.452168	0.217801	GeneID:101804802	G protein-coupled receptor 34	GO:0005886,GO:0007186,GO:0016021,GO:0045028	plasma membrane|G protein-coupled receptor signaling pathway|integral component of membrane|G protein-coupled purinergic nucleotide receptor activity
RASGEF1C	158.8667228	277.1018646	40.63158097	0.146630486	-2.769743013	7.24E-29	6.82E-28	Down	1.27067	1.43486	1.74311	0.143046	0.232349	0.294405	GeneID:101798953	RasGEF domain family member 1C	GO:0005085,GO:0005622,GO:0007264	guanyl-nucleotide exchange factor activity|intracellular|small GTPase mediated signal transduction
HOXD12	49.0514696	85.50523923	12.59769996	0.147332492	-2.762852466	2.96E-11	1.10E-10	Down	3.4265	2.1964	2.45645	0.285898	0.498269	0.367098	GeneID:101801829	homeobox D12	GO:0001501,GO:0005634,GO:0005667,GO:0006355,GO:0007389,GO:0042733,GO:0043565	skeletal system development|nucleus|transcription factor complex|regulation of transcription, DNA-templated|pattern specification process|embryonic digit morphogenesis|sequence-specific DNA binding
GPX7	878.7496816	1531.219715	226.2796478	0.147777387	-2.758502575	6.09E-138	1.48E-135	Down	19.4678	18.9089	18.3181	3.21963	2.91356	2.29202	GeneID:101801169	glutathione peroxidase 7	GO:0004096,GO:0004602,GO:0005576,GO:0005783,GO:0006979	catalase activity|glutathione peroxidase activity|extracellular region|endoplasmic reticulum|response to oxidative stress	path:apla00480,path:apla00590	Glutathione metabolism|Arachidonic acid metabolism
LOC101801190	29.92328641	52.13601727	7.710555563	0.147893068	-2.757373659	2.08E-11	7.81E-11	Down	0.311245	0.440175	0.359301	0.040606	0.0850783	0.0311678	GeneID:101801190	macrophage mannose receptor 1			path:apla04145	Phagosome
LOC113844134	2201.86822	3835.814742	567.921698	0.148057645	-2.755769107	2.82E-07	7.84E-07	Down	49.4185	104.032	92.2136	14.3394	13.2218	9.35069	GeneID:113844134	collagen alpha-3(VI) chain-like	GO:0003429,GO:0004867,GO:0005581,GO:0005615,GO:0007155,GO:0031012	growth plate cartilage chondrocyte morphogenesis|serine-type endopeptidase inhibitor activity|collagen trimer|extracellular space|cell adhesion|extracellular matrix	path:apla04510,path:apla04512	Focal adhesion|ECM-receptor interaction
HSPB2	29.31282023	51.00243169	7.623208765	0.149467555	-2.742095743	5.21E-11	1.92E-10	Down	1.28056	1.34156	1.63213	0.443401	0.102834	0.102486	GeneID:101800986	heat shock protein family B (small) member 2	GO:0005212,GO:0005634,GO:0005737,GO:0007525,GO:0009408	structural constituent of eye lens|nucleus|cytoplasm|somatic muscle development|response to heat
NID1	1939.56682	3371.474898	507.6587417	0.150574676	-2.731448937	1.05E-111	1.40E-109	Down	26.2192	29.3699	31.2335	5.21488	4.30488	3.35048	GeneID:101803449	nidogen 1	GO:0005201,GO:0005509,GO:0005518,GO:0005576,GO:0005604,GO:0007160,GO:0010811,GO:0030198,GO:0032836,GO:0043236,GO:0043237,GO:0043394,GO:0062023,GO:0070062,GO:0071711,GO:0071944	extracellular matrix structural constituent|calcium ion binding|collagen binding|extracellular region|basement membrane|cell-matrix adhesion|positive regulation of cell-substrate adhesion|extracellular matrix organization|glomerular basement membrane development|laminin binding|laminin-1 binding|proteoglycan binding|collagen-containing extracellular matrix|extracellular exosome|basement membrane …
SRBD1	775.1914855	1347.405121	202.9778503	0.15064352	-2.730789479	3.25E-128	6.43E-126	Down	11.5328	12.0475	12.2606	1.86512	1.95132	1.50583	GeneID:101795181	S1 RNA binding domain 1	GO:0003729,GO:0003735,GO:0006139,GO:0006412	mRNA binding|structural constituent of ribosome|nucleobase-containing compound metabolic process|translation
LTBP1	3387.624685	5886.973311	888.2760587	0.150888413	-2.728446075	9.77E-124	1.75E-121	Down	47.2517	56.0123	52.5935	8.74996	7.80394	7.17381	GeneID:101791663	latent transforming growth factor beta binding protein 1	GO:0001527,GO:0003281,GO:0005024,GO:0005201,GO:0005509,GO:0005576,GO:0005788,GO:0031012,GO:0032991,GO:0035583,GO:0035904,GO:0043687,GO:0044267,GO:0050431,GO:0050436,GO:0060976,GO:0062023,GO:1901388	microfibril|ventricular septum development|transforming growth factor beta-activated receptor activity|extracellular matrix structural constituent|calcium ion binding|extracellular region|endoplasmic reticulum lumen|extracellular matrix|protein-containing complex|sequestering of TGFbeta in extracellular matrix|aorta development|post-translational protein modification|cellular protein metabolic pr…	path:apla04350	TGF-beta signaling pathway
ALDH1A3	2346.74146	4070.724468	622.7584531	0.152984673	-2.70854097	6.30E-187	3.34E-184	Down	45.9243	46.1622	50.5292	8.24401	7.66453	6.20915	GeneID:101793139	aldehyde dehydrogenase 1 family member A3	GO:0001758,GO:0002072,GO:0002138,GO:0004029,GO:0004030,GO:0005634,GO:0005737,GO:0005829,GO:0005886,GO:0007626,GO:0021768,GO:0031076,GO:0042472,GO:0042572,GO:0042573,GO:0042574,GO:0042803,GO:0043065,GO:0048048,GO:0050885,GO:0051289,GO:0060013,GO:0060166,GO:0060324,GO:0070062,GO:0070324,GO:0070384,GO:0070403	retinal dehydrogenase activity|optic cup morphogenesis involved in camera-type eye development|retinoic acid biosynthetic process|aldehyde dehydrogenase (NAD) activity|aldehyde dehydrogenase [NAD(P)+] activity|nucleus|cytoplasm|cytosol|plasma membrane|locomotory behavior|nucleus accumbens development|embryonic camera-type eye development|inner ear morphogenesis|retinol metabolic process|retinoic …	path:apla00010,path:apla00340,path:apla00350,path:apla00360,path:apla00410,path:apla00980,path:apla00982	Glycolysis / Gluconeogenesis|Histidine metabolism|Tyrosine metabolism|Phenylalanine metabolism|beta-Alanine metabolism|Metabolism of xenobiotics by cytochrome P450|Drug metabolism - cytochrome P450
PALMD	112.9895882	195.9305095	30.04866704	0.1533639	-2.704969166	1.48E-34	1.79E-33	Down	2.06454	2.24779	1.95377	0.220004	0.295089	0.475417	GeneID:101803903	palmdelphin	GO:0005737,GO:0008360,GO:0016020,GO:0043197	cytoplasm|regulation of cell shape|membrane|dendritic spine
SFRP2	2630.724185	4559.960314	701.4880558	0.153836439	-2.700530824	5.57E-191	3.06E-188	Down	134.558	127.023	135.721	22.7063	21.8003	18.0633	GeneID:101794947	secreted frizzled related protein 2	GO:0005615,GO:0006915,GO:0007275,GO:0017147,GO:0030154,GO:0035567,GO:0060070,GO:0090090	extracellular space|apoptotic process|multicellular organism development|Wnt-protein binding|cell differentiation|non-canonical Wnt signaling pathway|canonical Wnt signaling pathway|negative regulation of canonical Wnt signaling pathway	path:apla04310	Wnt signaling pathway
DNER	755.1719652	1308.747679	201.596251	0.154037523	-2.698646264	8.36E-60	2.57E-58	Down	23.2182	29.9674	27.5307	5.13369	4.12271	3.66937	GeneID:101800608	delta/notch like EGF repeat containing	GO:0005112,GO:0005509,GO:0005769,GO:0005886,GO:0007219,GO:0007220,GO:0007417,GO:0010001,GO:0016021,GO:0030425,GO:0043025,GO:0048741	Notch binding|calcium ion binding|early endosome|plasma membrane|Notch signaling pathway|Notch receptor processing|central nervous system development|glial cell differentiation|integral component of membrane|dendrite|neuronal cell body|skeletal muscle fiber development
RCN1	1284.046051	2225.148949	342.9431534	0.154121437	-2.697860553	1.97E-155	6.11E-153	Down	74.2981	80.3479	78.5706	10.2655	11.8952	9.57751	GeneID:101796444	reticulocalbin 1	GO:0001701,GO:0005509,GO:0005783,GO:0005788,GO:0043010,GO:0043687,GO:0044267	in utero embryonic development|calcium ion binding|endoplasmic reticulum|endoplasmic reticulum lumen|camera-type eye development|post-translational protein modification|cellular protein metabolic process
SGCG	121.1293633	209.8376538	32.42107292	0.154505506	-2.694269842	1.47E-33	1.70E-32	Down	6.04184	8.00455	6.1547	1.03032	1.01631	0.92922	GeneID:101798389	sarcoglycan gamma	GO:0005654,GO:0005737,GO:0005856,GO:0016012,GO:0016021,GO:0042383,GO:0060047	nucleoplasm|cytoplasm|cytoskeleton|sarcoglycan complex|integral component of membrane|sarcolemma|heart contraction
IGF1	52.68627854	91.22161062	14.15094645	0.155127128	-2.688477096	6.74E-18	3.67E-17	Down	0.430618	0.545185	0.498393	0.105376	0.0797191	0.0555415	GeneID:101793597	insulin like growth factor 1	GO:0000187,GO:0001775,GO:0005158,GO:0005159,GO:0005178,GO:0005179,GO:0005615,GO:0005622,GO:0005623,GO:0007405,GO:0008083,GO:0008283,GO:0009408,GO:0010467,GO:0010560,GO:0010629,GO:0014065,GO:0014068,GO:0014834,GO:0014896,GO:0014904,GO:0014911,GO:0021650,GO:0030166,GO:0032148,GO:0033160,GO:0035630,GO:0035867,GO:0040014,GO:0042104,GO:0042531,GO:0042567,GO:0043066,GO:0043491,GO:0043524,GO:0043568,GO:…	activation of MAPK activity|cell activation|insulin receptor binding|insulin-like growth factor receptor binding|integrin binding|hormone activity|extracellular space|intracellular|cell|neuroblast proliferation|growth factor activity|cell proliferation|response to heat|gene expression|positive regulation of glycoprotein biosynthetic process|negative regulation of gene expression|phosphatidylinosi…	path:apla04010,path:apla04068,path:apla04114,path:apla04115,path:apla04150,path:apla04510,path:apla04914	MAPK signaling pathway|FoxO signaling pathway|Oocyte meiosis|p53 signaling pathway|mTOR signaling pathway|Focal adhesion|Progesterone-mediated oocyte maturation
NCALD	946.2311233	1638.245854	254.2163926	0.155175972	-2.688022913	6.45E-38	8.82E-37	Down	9.37814	11.913	12.5511	2.04656	1.69735	1.54246	GeneID:101798657	neurocalcin delta	GO:0003073,GO:0003779,GO:0005509,GO:0005622,GO:0015631,GO:0019722,GO:0030276	regulation of systemic arterial blood pressure|actin binding|calcium ion binding|intracellular|tubulin binding|calcium-mediated signaling|clathrin binding
HOXC10	215.1193079	372.3307748	57.90784111	0.155527947	-2.684754249	1.44E-56	3.91E-55	Down	10.337	10.8302	9.96814	1.62055	1.55168	1.54991	GeneID:101793790	homeobox C10	GO:0000977,GO:0001228,GO:0001501,GO:0009952,GO:0009954,GO:0016604,GO:0021520,GO:0030326,GO:0050905,GO:0120163	RNA polymerase II regulatory region sequence-specific DNA binding|DNA-binding transcription activator activity, RNA polymerase II-specific|skeletal system development|anterior/posterior pattern specification|proximal/distal pattern formation|nuclear body|spinal cord motor neuron cell fate specification|embryonic limb morphogenesis|neuromuscular process|negative regulation of cold-induced thermoge…
ASB5	188.6820442	326.3559165	51.00817183	0.156296146	-2.677645895	5.35E-51	1.22E-49	Down	7.15894	6.57369	6.70148	1.00578	0.725203	1.22649	GeneID:101793972	ankyrin repeat and SOCS box containing 5	GO:0005622,GO:0016567,GO:0035556,GO:0045732	intracellular|protein ubiquitination|intracellular signal transduction|positive regulation of protein catabolic process
NEXN	438.5973782	758.4863922	118.7083643	0.156506914	-2.675701706	3.56E-91	2.92E-89	Down	7.05391	6.78132	7.49453	1.01649	0.985002	0.939108	GeneID:101789628	nexilin F-actin binding protein	GO:0005856,GO:0005886,GO:0005925,GO:0007156,GO:0007411,GO:0008307,GO:0009617,GO:0030018,GO:0030334,GO:0030424,GO:0051015,GO:0051493,GO:0070593,GO:0098632	cytoskeleton|plasma membrane|focal adhesion|homophilic cell adhesion via plasma membrane adhesion molecules|axon guidance|structural constituent of muscle|response to bacterium|Z disc|regulation of cell migration|axon|actin filament binding|regulation of cytoskeleton organization|dendrite self-avoidance|cell-cell adhesion mediator activity
KCTD16	79.37363252	137.2622169	21.48504811	0.15652558	-2.675529649	1.80E-12	7.24E-12	Down	0.588056	0.861989	0.953193	0.131593	0.155094	0.0869111	GeneID:101795348	potassium channel tetramerization domain containing 16	GO:0008277,GO:0030054,GO:0042734,GO:0043235,GO:0045211,GO:0051260	regulation of G protein-coupled receptor signaling pathway|cell junction|presynaptic membrane|receptor complex|postsynaptic membrane|protein homooligomerization
TMEM196	91.06900275	157.423724	24.7142815	0.156992103	-2.671236104	2.67E-28	2.46E-27	Down	5.18905	5.50364	5.26921	0.707552	0.76101	0.602517	GeneID:101803162	transmembrane protein 196	GO:0016021	integral component of membrane
RSPO2	276.1209638	477.2354855	75.00644212	0.157168619	-2.669614905	3.49E-67	1.37E-65	Down	3.66868	3.89159	4.01911	0.645866	0.672012	0.507515	GeneID:101796453	R-spondin 2	GO:0001649,GO:0005102,GO:0005109,GO:0005576,GO:0005615,GO:0008201,GO:0009986,GO:0016055,GO:0030177,GO:0030282,GO:0035115,GO:0035116,GO:0042489,GO:0060437,GO:0060441,GO:0060535,GO:0071542,GO:0090263	osteoblast differentiation|signaling receptor binding|frizzled binding|extracellular region|extracellular space|heparin binding|cell surface|Wnt signaling pathway|positive regulation of Wnt signaling pathway|bone mineralization|embryonic forelimb morphogenesis|embryonic hindlimb morphogenesis|negative regulation of odontogenesis of dentin-containing tooth|lung growth|epithelial tube branching inv…	path:apla04310	Wnt signaling pathway
TMOD1	273.693647	472.7761265	74.6111675	0.157815007	-2.663693698	4.02E-45	7.25E-44	Down	9.61513	7.9923	7.68671	1.33993	1.42375	1.33365	GeneID:101791455	tropomodulin 1	GO:0003779,GO:0005523,GO:0005634,GO:0005737,GO:0005856,GO:0005865,GO:0005884,GO:0006936,GO:0008180,GO:0008344,GO:0016020,GO:0030016,GO:0030017,GO:0030239,GO:0030863,GO:0051015,GO:0051694,GO:0070307	actin binding|tropomyosin binding|nucleus|cytoplasm|cytoskeleton|striated muscle thin filament|actin filament|muscle contraction|COP9 signalosome|adult locomotory behavior|membrane|myofibril|sarcomere|myofibril assembly|cortical cytoskeleton|actin filament binding|pointed-end actin filament capping|lens fiber cell development
LOC101803486	726.9354014	1255.35173	198.5190725	0.158138208	-2.660742117	7.58E-20	4.59E-19	Down	10.1851	15.2723	14.6827	2.66371	2.06937	1.69967	GeneID:101803486	glypican-5
LRRTM1	4.414465427	7.622769952	1.206160903	0.158231314	-2.65989296	0.019103612	0.032207134	Down	0.148007	0.1446	0.281641	0.0638571	0.0321234	0	GeneID:101805246	leucine rich repeat transmembrane neuronal 1
PKIB	8.921016362	15.40410674	2.437925986	0.158264678	-2.659588793	0.000454282	0.000946001	Down	0.748051	0.66382	0.512764	0.0665306	0	0.202881	GeneID:101793581	cAMP-dependent protein kinase inhibitor beta	GO:0004862,GO:0005634,GO:0005737,GO:0032212,GO:0051973,GO:1904355,GO:2000480	cAMP-dependent protein kinase inhibitor activity|nucleus|cytoplasm|positive regulation of telomere maintenance via telomerase|positive regulation of telomerase activity|positive regulation of telomere capping|negative regulation of cAMP-dependent protein kinase activity
ZDHHC22	26.72247675	46.137959	7.306994491	0.158372729	-2.65860416	7.48E-10	2.52E-09	Down	1.53706	1.13144	1.084	0.214592	0.282973	0.105434	GeneID:101795761	zinc finger DHHC-type containing 22	GO:0005783,GO:0005794,GO:0005886,GO:0006612,GO:0016021,GO:0018230,GO:0019706,GO:0072659	endoplasmic reticulum|Golgi apparatus|plasma membrane|protein targeting to membrane|integral component of membrane|peptidyl-L-cysteine S-palmitoylation|protein-cysteine S-palmitoyltransferase activity|protein localization to plasma membrane
TSPAN8	23.66767285	40.86182234	6.473523351	0.158424734	-2.658130498	6.84E-09	2.15E-08	Down	2.18724	1.68884	1.63034	0.376247	0.306804	0.299244	GeneID:101791551	tetraspanin 8
OLFM1	462.2933253	798.12707	126.4595806	0.158445422	-2.657942117	3.20E-93	2.76E-91	Down	12.8058	13.1475	12.4432	2.04727	2.18995	1.70542	GeneID:101793202	olfactomedin 1	GO:0003190,GO:0005615,GO:0005623,GO:0005783,GO:0010628,GO:0010629,GO:0010718,GO:0023041,GO:0030054,GO:0030424,GO:0030516,GO:0043025,GO:0043204,GO:0044295,GO:0045202,GO:0060317	atrioventricular valve formation|extracellular space|cell|endoplasmic reticulum|positive regulation of gene expression|negative regulation of gene expression|positive regulation of epithelial to mesenchymal transition|neuronal signal transduction|cell junction|axon|regulation of axon extension|neuronal cell body|perikaryon|axonal growth cone|synapse|cardiac epithelial to mesenchymal transition
TNMD	243.3778755	420.0418832	66.71386775	0.158826704	-2.6544746	1.36E-40	2.03E-39	Down	18.4017	14.8383	14.123	2.92978	1.85671	1.96461	GeneID:101789654	tenomodulin	GO:0001886,GO:0001937,GO:0005635,GO:0005737,GO:0016021,GO:0016525,GO:0035990,GO:0071773	endothelial cell morphogenesis|negative regulation of endothelial cell proliferation|nuclear envelope|cytoplasm|integral component of membrane|negative regulation of angiogenesis|tendon cell differentiation|cellular response to BMP stimulus
GPI	6689.025743	11542.19631	1835.855179	0.159055966	-2.652393612	3.96E-214	3.27E-211	Down	175.128	178.414	171.646	30.0453	29.7626	25.2536	GeneID:101797601	glucose-6-phosphate isomerase	GO:0004347,GO:0005125,GO:0005615,GO:0005737,GO:0006094,GO:0006096	glucose-6-phosphate isomerase activity|cytokine activity|extracellular space|cytoplasm|gluconeogenesis|glycolytic process	path:apla00010,path:apla00030,path:apla00500,path:apla00520	Glycolysis / Gluconeogenesis|Pentose phosphate pathway|Starch and sucrose metabolism|Amino sugar and nucleotide sugar metabolism
FAM129A	1008.385994	1738.784676	277.9873117	0.159874489	-2.644988346	4.85E-137	1.14E-134	Down	13.1599	13.1978	13.1518	2.04958	2.17983	1.89617	GeneID:101794165	family with sequence similarity 129 member A	GO:0001933,GO:0001934,GO:0005737,GO:0005829,GO:0005886,GO:0016020,GO:0034976,GO:0045727,GO:0070062	negative regulation of protein phosphorylation|positive regulation of protein phosphorylation|cytoplasm|cytosol|plasma membrane|membrane|response to endoplasmic reticulum stress|positive regulation of translation|extracellular exosome
COL5A2	20948.1488	36099.18716	5797.110444	0.160588393	-2.638560476	6.55E-89	5.04E-87	Down	241.83	280.054	275.688	46.5106	42.3254	37.584	GeneID:101798598	collagen type V alpha 2 chain	GO:0001501,GO:0001503,GO:0005201,GO:0005576,GO:0005581,GO:0005588,GO:0005615,GO:0005788,GO:0030020,GO:0030198,GO:0030199,GO:0030903,GO:0031012,GO:0043588,GO:0046332,GO:0046872,GO:0048592,GO:0062023,GO:0071230,GO:1903225	skeletal system development|ossification|extracellular matrix structural constituent|extracellular region|collagen trimer|collagen type V trimer|extracellular space|endoplasmic reticulum lumen|extracellular matrix structural constituent conferring tensile strength|extracellular matrix organization|collagen fibril organization|notochord development|extracellular matrix|skin development|SMAD bindin…
CCDC102B	11.66001882	20.08704011	3.232997533	0.160949424	-2.635320682	6.39E-05	0.000145312	Down	0.135101	0.135946	0.151491	0.0340615	0.0121554	0.0234964	GeneID:101803010	coiled-coil domain containing 102B
GPR17	24.9344731	42.95120104	6.917745172	0.161060576	-2.634324698	3.47E-09	1.12E-08	Down	0.515284	0.378789	0.536204	0.0439184	0.0749098	0.0583644	GeneID:101794456	G protein-coupled receptor 17	GO:0002862,GO:0004930,GO:0004950,GO:0005886,GO:0005887,GO:0007186,GO:0033612,GO:0035025,GO:0051482	negative regulation of inflammatory response to antigenic stimulus|G protein-coupled receptor activity|chemokine receptor activity|plasma membrane|integral component of plasma membrane|G protein-coupled receptor signaling pathway|receptor serine/threonine kinase binding|positive regulation of Rho protein signal transduction|positive regulation of cytosolic calcium ion concentration involved in ph…
COL8A1	844.4284936	1452.864793	235.992194	0.162432317	-2.622089404	5.71E-125	1.06E-122	Down	22.9328	22.676	24.3024	4.50607	3.85766	3.18217	GeneID:101801953	collagen type VIII alpha 1 chain	GO:0001525,GO:0005201,GO:0005581,GO:0005604,GO:0005615,GO:0007155,GO:0010811,GO:0030020,GO:0030198,GO:0031012,GO:0035987,GO:0048593,GO:0050673,GO:0062023	angiogenesis|extracellular matrix structural constituent|collagen trimer|basement membrane|extracellular space|cell adhesion|positive regulation of cell-substrate adhesion|extracellular matrix structural constituent conferring tensile strength|extracellular matrix organization|extracellular matrix|endodermal cell differentiation|camera-type eye morphogenesis|epithelial cell proliferation|collagen…
COMP	755.349209	1299.430986	211.267432	0.162584573	-2.620737722	9.59E-119	1.47E-116	Down	15.9079	15.2691	15.1265	2.08739	2.45667	2.60902	GeneID:101803344	cartilage oligomeric matrix protein	GO:0001968,GO:0002020,GO:0003417,GO:0005201,GO:0005499,GO:0005509,GO:0005518,GO:0005576,GO:0006915,GO:0007155,GO:0008201,GO:0043066,GO:0043395,GO:0060173	fibronectin binding|protease binding|growth plate cartilage development|extracellular matrix structural constituent|vitamin D binding|calcium ion binding|collagen binding|extracellular region|apoptotic process|cell adhesion|heparin binding|negative regulation of apoptotic process|heparan sulfate proteoglycan binding|limb development	path:apla04145,path:apla04510,path:apla04512	Phagosome|Focal adhesion|ECM-receptor interaction
STEAP4	38.83648474	66.79492315	10.87804634	0.162857382	-2.618318976	3.23E-13	1.36E-12	Down	1.45789	1.18173	1.49145	0.339719	0.0532801	0.31245	GeneID:101795208	STEAP4 metalloreductase	GO:0000139,GO:0005768,GO:0005794,GO:0005886,GO:0008823,GO:0015677,GO:0016021,GO:0031901,GO:0045444,GO:0046872,GO:0052851,GO:0055072,GO:0055114,GO:0070062,GO:0098706	Golgi membrane|endosome|Golgi apparatus|plasma membrane|cupric reductase activity|copper ion import|integral component of membrane|early endosome membrane|fat cell differentiation|metal ion binding|ferric-chelate reductase (NADPH) activity|iron ion homeostasis|oxidation-reduction process|extracellular exosome|ferric iron import across cell outer membrane
MEIS2	1197.74838	2059.20858	336.2881796	0.16330943	-2.614319995	8.57E-144	2.31E-141	Down	3.45896	3.35823	3.42338	0.584838	0.597997	0.583599	GeneID:101794580	Meis homeobox 2	GO:0000122,GO:0000978,GO:0000981,GO:0001077,GO:0001654,GO:0003677,GO:0003700,GO:0003712,GO:0003714,GO:0005634,GO:0006366,GO:0008134,GO:0008542,GO:0009612,GO:0031016,GO:0043565,GO:0045638,GO:0045931,GO:0045944,GO:0048471,GO:0070848,GO:0110024	negative regulation of transcription by RNA polymerase II|RNA polymerase II proximal promoter sequence-specific DNA binding|DNA-binding transcription factor activity, RNA polymerase II-specific|proximal promoter DNA-binding transcription activator activity, RNA polymerase II-specific|eye development|DNA binding|DNA-binding transcription factor activity|transcription coregulator activity|transcrip…
LOC113844914	9.956642239	17.11698048	2.796303996	0.163364327	-2.613835111	0.00027703	0.00059165	Down	1.25327	0.865174	1.28286	0.182366	0.0952521	0	GeneID:113844914	guanine nucleotide-binding protein G(o) subunit alpha-like	GO:0001664,GO:0003924,GO:0005525,GO:0005834,GO:0005886,GO:0006457,GO:0006936,GO:0007188,GO:0007212,GO:0007223,GO:0007568,GO:0007626,GO:0008016,GO:0030425,GO:0030900,GO:0031175,GO:0031683,GO:0031821,GO:0031852,GO:0032794,GO:0034097,GO:0042475,GO:0042542,GO:0043209,GO:0043278,GO:0043547,GO:0044297,GO:0046872,GO:0051430,GO:0051926	G protein-coupled receptor binding|GTPase activity|GTP binding|heterotrimeric G-protein complex|plasma membrane|protein folding|muscle contraction|adenylate cyclase-modulating G protein-coupled receptor signaling pathway|dopamine receptor signaling pathway|Wnt signaling pathway, calcium modulating pathway|aging|locomotory behavior|regulation of heart contraction|dendrite|forebrain development|neu…	path:apla04916	Melanogenesis
LOC101799765	24.33664694	41.80449592	6.868797968	0.164307638	-2.605528551	9.41E-05	0.000211125	Down	2.00238	1.14738	0.867456	0.256475	0.259859	0.0869041	GeneID:101799765	dimethylaniline monooxygenase [N-oxide-forming] 3	GO:0004497,GO:0004499,GO:0005789,GO:0016021,GO:0016597,GO:0017144,GO:0031090,GO:0034899,GO:0043231,GO:0050660,GO:0050661	monooxygenase activity|N,N-dimethylaniline monooxygenase activity|endoplasmic reticulum membrane|integral component of membrane|amino acid binding|drug metabolic process|organelle membrane|trimethylamine monooxygenase activity|intracellular membrane-bounded organelle|flavin adenine dinucleotide binding|NADP binding	path:apla00982	Drug metabolism - cytochrome P450
ANGPTL2	2310.267044	3966.179707	654.3543814	0.164983543	-2.599605969	5.79E-174	2.33E-171	Down	42.886	48.8536	47.4427	8.20138	7.29032	7.32778	GeneID:101796318	angiopoietin like 2	GO:0005102,GO:0005615,GO:0007275,GO:0062023,GO:0070062	signaling receptor binding|extracellular space|multicellular organism development|collagen-containing extracellular matrix|extracellular exosome
LOC110351703	4.287644976	7.359339609	1.215950344	0.16522547	-2.597491997	0.023349248	0.038775358	Down	0.152454	0.137907	0.289648	0	0.0417885	0.0419847	GeneID:110351703	isthmin-2	GO:0005576	extracellular region
THBS4	186.3060058	319.5800225	53.03198913	0.165942754	-2.591242458	3.72E-48	7.60E-47	Down	4.83307	4.46608	4.46088	0.808284	0.739722	0.688886	GeneID:101801619	thrombospondin 4	GO:0001938,GO:0001968,GO:0005178,GO:0005201,GO:0005509,GO:0005518,GO:0005604,GO:0005615,GO:0005783,GO:0006986,GO:0007399,GO:0008083,GO:0008201,GO:0016525,GO:0016529,GO:0031012,GO:0031594,GO:0034103,GO:0034976,GO:0043237,GO:0048266,GO:0048771,GO:0048812,GO:0050731,GO:0051260,GO:0051451,GO:0051781,GO:0062023,GO:0071603,GO:0090023	positive regulation of endothelial cell proliferation|fibronectin binding|integrin binding|extracellular matrix structural constituent|calcium ion binding|collagen binding|basement membrane|extracellular space|endoplasmic reticulum|response to unfolded protein|nervous system development|growth factor activity|heparin binding|negative regulation of angiogenesis|sarcoplasmic reticulum|extracellular…	path:apla04145,path:apla04510,path:apla04512	Phagosome|Focal adhesion|ECM-receptor interaction
LOC101795151	50.71927605	86.93073062	14.50782147	0.166889446	-2.583035373	2.35E-16	1.18E-15	Down	0.733333	0.850499	0.823257	0.209842	0.0966462	0.105362	GeneID:101795151	neuropeptide Y receptor type 4	GO:0001602,GO:0004930,GO:0005886,GO:0005887,GO:0007186,GO:0016020,GO:0017046	pancreatic polypeptide receptor activity|G protein-coupled receptor activity|plasma membrane|integral component of plasma membrane|G protein-coupled receptor signaling pathway|membrane|peptide hormone binding	path:apla04080	Neuroactive ligand-receptor interaction
ECM2	298.2339148	511.1427751	85.3250545	0.166929982	-2.582684993	2.98E-67	1.18E-65	Down	9.39174	8.63864	8.88378	1.73019	1.31764	1.25912	GeneID:101797077	extracellular matrix protein 2	GO:0005178,GO:0005614,GO:0007160,GO:0008201,GO:0010811,GO:0030198,GO:0031012,GO:0070052	integrin binding|interstitial matrix|cell-matrix adhesion|heparin binding|positive regulation of cell-substrate adhesion|extracellular matrix organization|extracellular matrix|collagen V binding
DAB2	170.7416951	292.5148637	48.96852643	0.167405259	-2.578583247	1.07E-44	1.91E-43	Down	4.74176	5.64514	5.99726	0.793645	1.09064	0.603174	GeneID:101802842	DAB2, clathrin adaptor protein			path:apla04144	Endocytosis
PRSS35	1619.747233	2774.802004	464.6924634	0.167468692	-2.57803668	1.35E-29	1.30E-28	Down	22.6801	31.7683	29.3868	5.51003	4.75864	4.17312	GeneID:101804162	serine protease 35	GO:0005576	extracellular region
OTOL1	5.57203173	9.544130925	1.599932534	0.167635225	-2.576602763	0.009072606	0.016040074	Down	0.221564	0.0882901	0.203671	0.0807579	0	0.0272081	GeneID:101803468	otolin 1	GO:0005201,GO:0005509,GO:0005576,GO:0005581,GO:0005615,GO:0030198,GO:0031012,GO:0045299,GO:0051260	extracellular matrix structural constituent|calcium ion binding|extracellular region|collagen trimer|extracellular space|extracellular matrix organization|extracellular matrix|otolith mineralization|protein homooligomerization
ZNF385B	103.147603	176.6696789	29.62552709	0.167688804	-2.57614173	7.56E-30	7.42E-29	Down	1.89725	1.84245	1.94036	0.220199	0.310949	0.369634	GeneID:101790580	zinc finger protein 385B	GO:0001650,GO:0002039,GO:0003676,GO:0005634,GO:0008270,GO:0072332	fibrillar center|p53 binding|nucleic acid binding|nucleus|zinc ion binding|intrinsic apoptotic signaling pathway by p53 class mediator
VGLL2	87.21936132	149.363802	25.07492066	0.167878163	-2.574513515	7.46E-26	6.15E-25	Down	2.74261	2.23755	2.38548	0.517381	0.417351	0.334927	GeneID:110352167	vestigial like family member 2	GO:0003713,GO:0005634,GO:0005737,GO:0007519,GO:0008022,GO:0045944	transcription coactivator activity|nucleus|cytoplasm|skeletal muscle tissue development|protein C-terminus binding|positive regulation of transcription by RNA polymerase II
CTNNA2	632.7773196	1083.465506	182.0891327	0.168061772	-2.572936496	1.38E-105	1.60E-103	Down	9.69506	9.47906	9.13391	1.37417	1.83519	1.39299	GeneID:101805434	catenin alpha 2	GO:0005200,GO:0005634,GO:0005737,GO:0005829,GO:0005912,GO:0005913,GO:0007409,GO:0015629,GO:0016323,GO:0021942,GO:0030027,GO:0030424,GO:0042802,GO:0045296,GO:0048813,GO:0048854,GO:0051015,GO:0051149,GO:0051823,GO:0060134,GO:0098609,GO:0098686,GO:0098688,GO:0098831,GO:0098885,GO:0098888,GO:0098890,GO:0099092	structural constituent of cytoskeleton|nucleus|cytoplasm|cytosol|adherens junction|cell-cell adherens junction|axonogenesis|actin cytoskeleton|basolateral plasma membrane|radial glia guided migration of Purkinje cell|lamellipodium|axon|identical protein binding|cadherin binding|dendrite morphogenesis|brain morphogenesis|actin filament binding|positive regulation of muscle cell differentiation|reg…	path:apla04520	Adherens junction
AHNAK2	1534.384578	2625.900526	442.8686295	0.168654001	-2.567861553	9.64E-22	6.41E-21	Down	5.02167	6.77163	6.34742	1.0898	0.918551	0.953641	GeneID:101800785	AHNAK nucleoprotein 2	GO:0005634,GO:0005737,GO:0005829,GO:0005886,GO:0030018,GO:0030315,GO:0030659,GO:0042383,GO:0043034,GO:0043484	nucleus|cytoplasm|cytosol|plasma membrane|Z disc|T-tubule|cytoplasmic vesicle membrane|sarcolemma|costamere|regulation of RNA splicing
LOC101797037	44.87047692	76.77282527	12.96812857	0.168915609	-2.565625442	1.55E-12	6.25E-12	Down	1.09789	1.75742	1.52752	0.2912	0.29634	0.263253	GeneID:101797037	1,25-dihydroxyvitamin D(3) 24-hydroxylase, mitochondrial	GO:0001649,GO:0005506,GO:0005634,GO:0005654,GO:0005739,GO:0005741,GO:0005886,GO:0006766,GO:0008403,GO:0016491,GO:0020037,GO:0030342,GO:0033280,GO:0042359,GO:0042369,GO:0055114,GO:0070561	osteoblast differentiation|iron ion binding|nucleus|nucleoplasm|mitochondrion|mitochondrial outer membrane|plasma membrane|vitamin metabolic process|25-hydroxycholecalciferol-24-hydroxylase activity|oxidoreductase activity|heme binding|1-alpha,25-dihydroxyvitamin D3 24-hydroxylase activity|response to vitamin D|vitamin D metabolic process|vitamin D catabolic process|oxidation-reduction process|vi…	path:apla00100	Steroid biosynthesis
COL22A1	51.75287854	88.52434547	14.98141162	0.169234932	-2.562900704	1.77E-16	8.92E-16	Down	0.490719	0.388402	0.507122	0.0924582	0.0683365	0.0582777	GeneID:101794833	collagen type XXII alpha 1 chain	GO:0005201,GO:0005576,GO:0005581,GO:0005615,GO:0005788,GO:0030198,GO:0031012	extracellular matrix structural constituent|extracellular region|collagen trimer|extracellular space|endoplasmic reticulum lumen|extracellular matrix organization|extracellular matrix
PLPP4	111.5883694	190.8000908	32.37664802	0.16968885	-2.559036323	1.84E-31	1.93E-30	Down	2.62523	2.49342	2.38493	0.483939	0.402214	0.388008	GeneID:101795006	phospholipid phosphatase 4	GO:0001835,GO:0005886,GO:0005887,GO:0006644,GO:0008195,GO:0016791,GO:0038096,GO:0042802,GO:0046839	blastocyst hatching|plasma membrane|integral component of plasma membrane|phospholipid metabolic process|phosphatidate phosphatase activity|phosphatase activity|Fc-gamma receptor signaling pathway involved in phagocytosis|identical protein binding|phospholipid dephosphorylation	path:apla00561,path:apla00564	Glycerolipid metabolism|Glycerophospholipid metabolism
LOC101803605	109.9025852	187.9073797	31.89779075	0.16975273	-2.558493316	5.43E-31	5.59E-30	Down	9.17794	7.61215	7.56593	1.82033	0.992299	1.21262	GeneID:101803605	myosin regulatory light chain 2B, cardiac muscle isoform	GO:0005509,GO:0016459	calcium ion binding|myosin complex	path:apla04260,path:apla04261,path:apla04371,path:apla04510,path:apla04530,path:apla04810	Cardiac muscle contraction|Adrenergic signaling in cardiomyocytes|Apelin signaling pathway|Focal adhesion|Tight junction|Regulation of actin cytoskeleton
LOC101794631	638.8929746	1091.975971	185.8099784	0.170159402	-2.555041225	1.07E-104	1.21E-102	Down	11.5052	10.2203	11.114	1.98448	1.76028	1.63581	GeneID:101794631	peroxidasin homolog	GO:0004601,GO:0005201,GO:0005615,GO:0005783,GO:0006979,GO:0020037,GO:0030198,GO:0031012,GO:0042744,GO:0046872,GO:0055114,GO:0062023	peroxidase activity|extracellular matrix structural constituent|extracellular space|endoplasmic reticulum|response to oxidative stress|heme binding|extracellular matrix organization|extracellular matrix|hydrogen peroxide catabolic process|metal ion binding|oxidation-reduction process|collagen-containing extracellular matrix
LOC101790295	16.60908783	28.38750675	4.830668911	0.170168834	-2.554961264	2.67E-06	6.88E-06	Down	0.139674	0.216702	0.196383	0.057413	0.0359764	0.0232155	GeneID:101790295	cytochrome P450 2J2
SLC1A3	218.8007775	373.8466475	63.7549074	0.170537593	-2.551838296	6.31E-53	1.52E-51	Down	3.8329	4.24381	4.13633	1.02377	0.698252	0.372642	GeneID:101801926	solute carrier family 1 member 3	GO:0005314,GO:0005887,GO:0015501,GO:0046872,GO:0070779,GO:0071805,GO:0098712,GO:0140009,GO:1902476	high-affinity glutamate transmembrane transporter activity|integral component of plasma membrane|glutamate:sodium symporter activity|metal ion binding|D-aspartate import across plasma membrane|potassium ion transmembrane transport|L-glutamate import across plasma membrane|L-aspartate import across plasma membrane|chloride transmembrane transport
RNF122	150.2027633	256.5462285	43.85929802	0.170960603	-2.54826419	1.71E-21	1.12E-20	Down	20.7054	15.9029	14.8031	1.96043	3.45693	2.66034	GeneID:101789601	ring finger protein 122	GO:0005783,GO:0005794,GO:0016021,GO:0046872	endoplasmic reticulum|Golgi apparatus|integral component of membrane|metal ion binding
LOC101789852	18.05393886	30.83524814	5.272629576	0.170993583	-2.547985906	9.45E-07	2.53E-06	Down	0.420476	0.430121	0.307488	0.0809807	0.11656	0.0162583	GeneID:101789852	uncharacterized LOC101789852
TNC	8901.417991	15201.24397	2601.592015	0.171143363	-2.546722749	1.02E-33	1.18E-32	Down	78.249	101.787	99.5028	17.3868	15.9242	14.6284	GeneID:101804896	tenascin C	GO:0007155,GO:0042127,GO:0062023	cell adhesion|regulation of cell proliferation|collagen-containing extracellular matrix	path:apla04510,path:apla04512	Focal adhesion|ECM-receptor interaction
F10	106.3395881	181.5839852	31.09519092	0.171244126	-2.54587359	5.79E-30	5.71E-29	Down	3.92478	3.90034	3.79186	0.9186	0.452513	0.635554	GeneID:101795784	coagulation factor X	GO:0004252,GO:0005509,GO:0005543,GO:0005615,GO:0007596,GO:0051897	serine-type endopeptidase activity|calcium ion binding|phospholipid binding|extracellular space|blood coagulation|positive regulation of protein kinase B signaling
SPON1	615.5489981	1050.935612	180.1623845	0.171430469	-2.544304549	4.79E-79	2.68E-77	Down	8.07595	9.63474	8.91283	1.78595	1.714	1.14676	GeneID:101789924	spondin 1	GO:0005576,GO:0007155,GO:0046872	extracellular region|cell adhesion|metal ion binding
ATOH8	668.4087272	1141.153355	195.664099	0.171461704	-2.544041707	1.63E-106	1.93E-104	Down	37.6125	34.3246	34.0676	6.1719	5.7074	5.98299	GeneID:101803490	atonal bHLH transcription factor 8	GO:0001704,GO:0001937,GO:0003700,GO:0005634,GO:0005654,GO:0005737,GO:0007399,GO:0008134,GO:0010595,GO:0010628,GO:0010629,GO:0016607,GO:0030154,GO:0033613,GO:0035148,GO:0045603,GO:0045892,GO:0045893,GO:0046983,GO:0051450,GO:0060395,GO:0070888	formation of primary germ layer|negative regulation of endothelial cell proliferation|DNA-binding transcription factor activity|nucleus|nucleoplasm|cytoplasm|nervous system development|transcription factor binding|positive regulation of endothelial cell migration|positive regulation of gene expression|negative regulation of gene expression|nuclear speck|cell differentiation|activating transcripti…
CHAC1	410.8852243	701.3958869	120.3745617	0.171621425	-2.542698425	5.49E-81	3.36E-79	Down	22.2627	22.7732	25.7645	4.13094	4.3046	3.80359	GeneID:101792211	ChaC glutathione specific gamma-glutamylcyclotransferase 1	GO:0003839,GO:0005112,GO:0005737,GO:0005802,GO:0005829,GO:0006750,GO:0006751,GO:0006986,GO:0007219,GO:0010955,GO:0022008,GO:0045746,GO:0061928,GO:0070059	gamma-glutamylcyclotransferase activity|Notch binding|cytoplasm|trans-Golgi network|cytosol|glutathione biosynthetic process|glutathione catabolic process|response to unfolded protein|Notch signaling pathway|negative regulation of protein processing|neurogenesis|negative regulation of Notch signaling pathway|glutathione specific gamma-glutamylcyclotransferase activity|intrinsic apoptotic signalin…	path:apla00480	Glutathione metabolism
ADIRF	70.47483755	120.2935758	20.65609928	0.171714068	-2.541919854	1.22E-19	7.30E-19	Down	11.6279	8.44665	10.0212	1.56647	0.859987	1.91569	GeneID:113843953	adipogenesis regulatory factor
LOC101791570	328.938797	561.1865913	96.69100273	0.172297422	-2.537026983	6.29E-70	2.61E-68	Down	4.06192	4.34103	4.45344	0.817078	0.613678	0.790026	GeneID:101791570	laminin subunit alpha-1	GO:0002011,GO:0005102,GO:0005201,GO:0005576,GO:0005604,GO:0005606,GO:0005608,GO:0005615,GO:0005911,GO:0006468,GO:0007155,GO:0007166,GO:0008022,GO:0016020,GO:0030155,GO:0030198,GO:0030334,GO:0031012,GO:0031175,GO:0043208,GO:0045198,GO:0045995,GO:0060441,GO:0060445,GO:0061304,GO:0062023	morphogenesis of an epithelial sheet|signaling receptor binding|extracellular matrix structural constituent|extracellular region|basement membrane|laminin-1 complex|laminin-3 complex|extracellular space|cell-cell junction|protein phosphorylation|cell adhesion|cell surface receptor signaling pathway|protein C-terminus binding|membrane|regulation of cell adhesion|extracellular matrix organization|r…	path:apla04510,path:apla04512	Focal adhesion|ECM-receptor interaction
NRXN1	238.4385628	406.7533056	70.12382003	0.172398894	-2.536177575	4.68E-56	1.26E-54	Down	1.73299	2.09399	2.04818	0.3335	0.340218	0.35135	GeneID:101800673	neurexin 1	GO:0004888,GO:0005102,GO:0005105,GO:0005246,GO:0005509,GO:0005730,GO:0005783,GO:0005886,GO:0006904,GO:0007165,GO:0007268,GO:0007269,GO:0007416,GO:0007612,GO:0009986,GO:0010628,GO:0010629,GO:0010739,GO:0030054,GO:0030139,GO:0030534,GO:0031175,GO:0031965,GO:0031982,GO:0032991,GO:0033130,GO:0033138,GO:0035176,GO:0042297,GO:0042734,GO:0043025,GO:0045743,GO:0050839,GO:0050885,GO:0051290,GO:0051897,GO:…	transmembrane signaling receptor activity|signaling receptor binding|type 1 fibroblast growth factor receptor binding|calcium channel regulator activity|calcium ion binding|nucleolus|endoplasmic reticulum|plasma membrane|vesicle docking involved in exocytosis|signal transduction|chemical synaptic transmission|neurotransmitter secretion|synapse assembly|learning|cell surface|positive regulation of…	path:apla04514	Cell adhesion molecules (CAMs)
RSPO3	254.877194	434.7750531	74.97933495	0.172455467	-2.535704228	8.63E-59	2.55E-57	Down	6.64159	7.17581	6.68422	1.56265	1.25551	1.08067	GeneID:101804305	R-spondin 3	GO:0001525,GO:0001974,GO:0002040,GO:0005102,GO:0005109,GO:0005576,GO:0005615,GO:0008201,GO:0016055,GO:0060670,GO:0090263,GO:2000052	angiogenesis|blood vessel remodeling|sprouting angiogenesis|signaling receptor binding|frizzled binding|extracellular region|extracellular space|heparin binding|Wnt signaling pathway|branching involved in labyrinthine layer morphogenesis|positive regulation of canonical Wnt signaling pathway|positive regulation of non-canonical Wnt signaling pathway	path:apla04310	Wnt signaling pathway
MYOG	355.0387607	605.5336571	104.5438642	0.172647487	-2.534098759	8.10E-43	1.33E-41	Down	92.1264	72.6808	82.2134	12.2043	12.2716	14.5371	GeneID:101799543	myogenin	GO:0003700,GO:0005634,GO:0007517,GO:0008285,GO:0010831,GO:0014737,GO:0014842,GO:0014873,GO:0014878,GO:0014891,GO:0014894,GO:0030154,GO:0031490,GO:0032993,GO:0045663,GO:0045944,GO:0046983,GO:0048743,GO:0070888,GO:0071158,GO:0071392,GO:1901739	DNA-binding transcription factor activity|nucleus|muscle organ development|negative regulation of cell proliferation|positive regulation of myotube differentiation|positive regulation of muscle atrophy|regulation of skeletal muscle satellite cell proliferation|response to muscle activity involved in regulation of muscle adaptation|response to electrical stimulus involved in regulation of muscle a…
STK32B	34.36491561	58.6031897	10.12664151	0.172800176	-2.532823406	1.93E-11	7.29E-11	Down	0.410743	0.304707	0.412854	0.0760802	0.109909	0.0387146	GeneID:101791538	serine/threonine kinase 32B	GO:0004674,GO:0005524,GO:0005622,GO:0018105,GO:0035556,GO:0046872	protein serine/threonine kinase activity|ATP binding|intracellular|peptidyl-serine phosphorylation|intracellular signal transduction|metal ion binding
DNASE2B	98.67770781	168.2245605	29.13085508	0.17316648	-2.529768398	5.76E-28	5.25E-27	Down	5.37269	5.26448	4.89687	1.01511	0.683254	0.945299	GeneID:101792648	deoxyribonuclease 2 beta	GO:0004531,GO:0005576,GO:0005764,GO:0006309	deoxyribonuclease II activity|extracellular region|lysosome|apoptotic DNA fragmentation	path:apla04142	Lysosome
SUPT3H	179.773214	306.358566	53.18786202	0.173613105	-2.526052239	3.23E-45	5.82E-44	Down	5.01167	5.61185	5.85904	0.52814	0.937217	1.0833	GeneID:101791153	SPT3 homolog, SAGA and STAGA complex component	GO:0003677,GO:0003712,GO:0003713,GO:0005634,GO:0005654,GO:0005669,GO:0006355,GO:0006357,GO:0006366,GO:0016578,GO:0030914,GO:0033276,GO:0043966,GO:0045893,GO:0046982	DNA binding|transcription coregulator activity|transcription coactivator activity|nucleus|nucleoplasm|transcription factor TFIID complex|regulation of transcription, DNA-templated|regulation of transcription by RNA polymerase II|transcription by RNA polymerase II|histone deubiquitination|STAGA complex|transcription factor TFTC complex|histone H3 acetylation|positive regulation of transcription, D…
COL26A1	2042.757021	3480.886415	604.6276266	0.173699327	-2.525335933	1.32E-160	4.37E-158	Down	22.0909	23.404	23.4461	4.50247	4.25792	3.33835	GeneID:101803410	collagen type XXVI alpha 1 chain	GO:0005576,GO:0005581,GO:0005788,GO:0005794,GO:0005886,GO:0010811,GO:0031012,GO:0062023	extracellular region|collagen trimer|endoplasmic reticulum lumen|Golgi apparatus|plasma membrane|positive regulation of cell-substrate adhesion|extracellular matrix|collagen-containing extracellular matrix
LOC101795539	13.68739962	23.32188414	4.05291509	0.173781632	-2.524652491	2.49E-05	5.93E-05	Down	2.19429	1.86359	1.87857	0.499746	0.509755	0.122975	GeneID:101795539	beta-microseminoprotein-like	GO:0005576	extracellular region
SLIT3	5732.877077	9766.912196	1698.841958	0.17393849	-2.523350881	1.60E-48	3.31E-47	Down	51.0328	64.7184	63.5115	11.7258	9.88861	9.28766	GeneID:101800259	slit guidance ligand 3
PPP1R14C	262.0182396	446.2427643	77.79371485	0.174330479	-2.52010327	1.06E-56	2.90E-55	Down	14.6038	12.9313	13.0956	2.46371	2.40184	2.29847	GeneID:101792216	protein phosphatase 1 regulatory inhibitor subunit 14C	GO:0004865,GO:0005737,GO:0007165,GO:0012505,GO:0016020,GO:0042325	protein serine/threonine phosphatase inhibitor activity|cytoplasm|signal transduction|endomembrane system|membrane|regulation of phosphorylation
MYOD1	980.6229726	1669.731869	291.5140756	0.174587358	-2.517978999	1.71E-109	2.17E-107	Down	126.075	114.126	115.776	21.327	17.7031	17.4867	GeneID:101789522	myogenic differentiation 1	GO:0005634,GO:0007517,GO:0030154,GO:0031490,GO:0043966,GO:0043967,GO:0045944,GO:0046983,GO:0070888,GO:0071392,GO:1905382,GO:1990841	nucleus|muscle organ development|cell differentiation|chromatin DNA binding|histone H3 acetylation|histone H4 acetylation|positive regulation of transcription by RNA polymerase II|protein dimerization activity|E-box binding|cellular response to estradiol stimulus|positive regulation of snRNA transcription by RNA polymerase II|promoter-specific chromatin binding
NKAIN4	472.4598781	803.9553734	140.9643827	0.175338567	-2.511784736	2.27E-86	1.61E-84	Down	21.0816	18.9468	19.2447	3.82283	3.92277	2.61512	GeneID:101800796	sodium/potassium transporting ATPase interacting 4	GO:0002028,GO:0005886,GO:0016021	regulation of sodium ion transport|plasma membrane|integral component of membrane
RPP25	5.429102337	9.234929115	1.623275558	0.175775638	-2.508192963	0.011127965	0.019431108	Down	0.228191	0.212849	0.287875	0.0324486	0.0325025	0.064923	GeneID:101795962	ribonuclease P and MRP subunit p25	GO:0000172,GO:0001682,GO:0003723,GO:0004526,GO:0005654,GO:0005815,GO:0030681	ribonuclease MRP complex|tRNA 5'-leader removal|RNA binding|ribonuclease P activity|nucleoplasm|microtubule organizing center|multimeric ribonuclease P complex	path:apla03008,path:apla03013	Ribosome biogenesis in eukaryotes|RNA transport
CKAP4	5809.47303	9881.766584	1737.179476	0.175796449	-2.508022166	3.17E-191	1.81E-188	Down	165.749	180.766	179.667	33.6737	30.5631	29.6586	GeneID:101801137	cytoskeleton associated protein 4	GO:0003723,GO:0005783,GO:0005788,GO:0005789,GO:0005791,GO:0005811,GO:0005829,GO:0005856,GO:0005886,GO:0016020,GO:0016021,GO:0016607,GO:0035577,GO:0035579,GO:0036464,GO:0042599,GO:0043312,GO:0043687,GO:0044267,GO:0048471,GO:0070062	RNA binding|endoplasmic reticulum|endoplasmic reticulum lumen|endoplasmic reticulum membrane|rough endoplasmic reticulum|lipid droplet|cytosol|cytoskeleton|plasma membrane|membrane|integral component of membrane|nuclear speck|azurophil granule membrane|specific granule membrane|cytoplasmic ribonucleoprotein granule|lamellar body|neutrophil degranulation|post-translational protein modification|cel…	path:apla04141	Protein processing in endoplasmic reticulum
PSAT1	1395.779005	2374.173834	417.3841763	0.17580186	-2.50797776	6.85E-142	1.82E-139	Down	45.0234	49.3198	47.069	8.61764	8.45353	8.52192	GeneID:101794860	phosphoserine aminotransferase 1	GO:0004648,GO:0005829,GO:0006564	O-phospho-L-serine:2-oxoglutarate aminotransferase activity|cytosol|L-serine biosynthetic process	path:apla00260,path:apla00750	Glycine, serine and threonine metabolism|Vitamin B6 metabolism
NKAIN2	21.50887736	36.58338913	6.434365588	0.175882162	-2.50731892	8.08E-06	1.99E-05	Down	0.796663	1.25199	1.73975	0.35768	0.0465451	0.0909655	GeneID:101792865	sodium/potassium transporting ATPase interacting 2	GO:0002028,GO:0005886,GO:0016021	regulation of sodium ion transport|plasma membrane|integral component of membrane
KCNK2	123.3992076	209.8568623	36.94155285	0.176032141	-2.506089223	3.45E-33	3.92E-32	Down	2.05757	1.98911	2.37801	0.345883	0.473033	0.376546	GeneID:101802542	potassium two pore domain channel subfamily K member 2	GO:0003231,GO:0005634,GO:0005783,GO:0005789,GO:0005886,GO:0005887,GO:0007186,GO:0007613,GO:0008076,GO:0009612,GO:0009986,GO:0010942,GO:0015271,GO:0016324,GO:0019870,GO:0022841,GO:0042391,GO:0043025,GO:0044305,GO:0048678,GO:0060044,GO:0071456,GO:0071805,GO:0090102,GO:0097449,GO:1900039,GO:2000279	cardiac ventricle development|nucleus|endoplasmic reticulum|endoplasmic reticulum membrane|plasma membrane|integral component of plasma membrane|G protein-coupled receptor signaling pathway|memory|voltage-gated potassium channel complex|response to mechanical stimulus|cell surface|positive regulation of cell death|outward rectifier potassium channel activity|apical plasma membrane|potassium chann…
TXNDC5	4317.85519	7341.633695	1294.076685	0.176265493	-2.504178022	1.22E-183	6.03E-181	Down	139.728	142.832	139.879	27.5806	25.4391	22.8154	GeneID:101799772	thioredoxin domain containing 5	GO:0005788,GO:0016853,GO:0043277,GO:0045454	endoplasmic reticulum lumen|isomerase activity|apoptotic cell clearance|cell redox homeostasis	path:apla04141	Protein processing in endoplasmic reticulum
LOC101789635	1275.111785	2166.045004	384.1785661	0.177364074	-2.495214282	3.06E-136	7.11E-134	Down	131.097	119.405	123.129	22.5646	21.0614	23.265	GeneID:101789635	histone H1.01	GO:0000786,GO:0003690,GO:0005634,GO:0006334,GO:0006355,GO:0016584,GO:0030261,GO:0031492,GO:0031936,GO:0045910	nucleosome|double-stranded DNA binding|nucleus|nucleosome assembly|regulation of transcription, DNA-templated|nucleosome positioning|chromosome condensation|nucleosomal DNA binding|negative regulation of chromatin silencing|negative regulation of DNA recombination
HSD17B2	99.72163773	169.3938636	30.04941186	0.177393745	-2.494972954	1.13E-27	1.01E-26	Down	5.52341	4.4659	5.90919	0.709039	1.21882	0.796265	GeneID:101792379	hydroxysteroid 17-beta dehydrogenase 2			path:apla00140	Steroid hormone biosynthesis
IL8	371.5214975	630.9843507	112.0586443	0.177593381	-2.49335028	3.26E-36	4.20E-35	Down	36.5991	30.3341	29.9174	7.11086	5.57214	5.14292	GeneID:101804010	interleukin 8	GO:0001525,GO:0002232,GO:0002269,GO:0002548,GO:0005125,GO:0005153,GO:0005615,GO:0006954,GO:0006955,GO:0008009,GO:0008083,GO:0010628,GO:0030097,GO:0030593,GO:0030595,GO:0036446,GO:0042060,GO:0042119,GO:0048147,GO:0048246,GO:0048247,GO:0050729,GO:0061844,GO:0070098,GO:0071222	angiogenesis|leukocyte chemotaxis involved in inflammatory response|leukocyte activation involved in inflammatory response|monocyte chemotaxis|cytokine activity|interleukin-8 receptor binding|extracellular space|inflammatory response|immune response|chemokine activity|growth factor activity|positive regulation of gene expression|hemopoiesis|neutrophil chemotaxis|leukocyte chemotaxis|myofibroblast…	path:apla04060,path:apla04218,path:apla04620,path:apla04621,path:apla04622,path:apla04933,path:apla05132,path:apla05164	Cytokine-cytokine receptor interaction|Cellular senescence|Toll-like receptor signaling pathway|NOD-like receptor signaling pathway|RIG-I-like receptor signaling pathway|AGE-RAGE signaling pathway in diabetic complications|Salmonella infection|Influenza A
SMIM32	25.35818921	43.01184816	7.704530264	0.179125766	-2.480955218	1.21E-08	3.72E-08	Down	0.68083	0.770392	0.626254	0.123416	0.189873	0.0615671	GeneID:106016818	small integral membrane protein 32	GO:0016021	integral component of membrane
CHRNA1	463.0999159	785.4199321	140.7798997	0.179241567	-2.480022847	1.52E-83	1.00E-81	Down	14.667	13.3526	14.1124	2.95528	2.40972	1.68266	GeneID:101801519	cholinergic receptor nicotinic alpha 1 subunit	GO:0004888,GO:0005887,GO:0005892,GO:0007165,GO:0007268,GO:0007271,GO:0007274,GO:0022848,GO:0030054,GO:0034220,GO:0035094,GO:0042391,GO:0043005,GO:0045202,GO:0045211,GO:0050877	transmembrane signaling receptor activity|integral component of plasma membrane|acetylcholine-gated channel complex|signal transduction|chemical synaptic transmission|synaptic transmission, cholinergic|neuromuscular synaptic transmission|acetylcholine-gated cation-selective channel activity|cell junction|ion transmembrane transport|response to nicotine|regulation of membrane potential|neuron proj…	path:apla04080	Neuroactive ligand-receptor interaction
CDC42SE2	814.7275562	1381.776193	247.6789192	0.17924677	-2.479980974	1.31E-112	1.82E-110	Down	24.4074	29.5959	28.6956	4.97747	5.34321	4.72717	GeneID:101791553	CDC42 small effector 2	GO:0001891,GO:0005198,GO:0005737,GO:0005856,GO:0005886,GO:0006909,GO:0008360,GO:0017048,GO:0035023,GO:0042995	phagocytic cup|structural molecule activity|cytoplasm|cytoskeleton|plasma membrane|phagocytosis|regulation of cell shape|Rho GTPase binding|regulation of Rho protein signal transduction|cell projection
LOC113844815	7.975863273	13.51982586	2.431900688	0.179876628	-2.47492035	0.001807463	0.003520158	Down	3.11032	2.46327	1.37491	0.497983	0.24945	0.484594	GeneID:113844815	cGMP-dependent 3',5'-cyclic phosphodiesterase-like	GO:0000122,GO:0004115,GO:0005634,GO:0005737,GO:0005739,GO:0005741,GO:0005743,GO:0005759,GO:0005783,GO:0005794,GO:0005829,GO:0005886,GO:0008144,GO:0010821,GO:0019934,GO:0030553,GO:0033159,GO:0035690,GO:0036006,GO:0042734,GO:0042803,GO:0043116,GO:0043117,GO:0043951,GO:0045121,GO:0046872,GO:0048471,GO:0050729,GO:0060548,GO:0061028,GO:0071260,GO:0071321,GO:0097011,GO:0097060,GO:0097457,GO:1904880	negative regulation of transcription by RNA polymerase II|3',5'-cyclic-AMP phosphodiesterase activity|nucleus|cytoplasm|mitochondrion|mitochondrial outer membrane|mitochondrial inner membrane|mitochondrial matrix|endoplasmic reticulum|Golgi apparatus|cytosol|plasma membrane|drug binding|regulation of mitochondrion organization|cGMP-mediated signaling|cGMP binding|negative regulation of protein im…	path:apla00230	Purine metabolism
ROBO1	1813.935554	3070.660264	557.2108437	0.181462876	-2.462253663	5.10E-59	1.54E-57	Down	17.7548	21.5564	20.8514	3.82956	3.74409	3.08709	GeneID:101792777	roundabout guidance receptor 1
CMTM3	1753.55261	2967.301583	539.8036372	0.181917349	-2.45864496	2.88E-147	8.06E-145	Down	75.1125	72.3344	71.9221	13.6791	13.5198	13.1253	GeneID:101791849	CKLF like MARVEL transmembrane domain containing 3	GO:0001835,GO:0005125,GO:0005615,GO:0005737,GO:0006935,GO:0016021,GO:0031965,GO:0050861	blastocyst hatching|cytokine activity|extracellular space|cytoplasm|chemotaxis|integral component of membrane|nuclear membrane|positive regulation of B cell receptor signaling pathway
SLITRK1	34.06473771	57.63164713	10.49782829	0.182153883	-2.456770348	6.69E-11	2.44E-10	Down	0.789955	0.923254	0.784542	0.195524	0.0723309	0.195477	GeneID:101799428	SLIT and NTRK like family member 1
UGGT2	675.5367638	1142.489502	208.5840252	0.182569752	-2.453480334	4.26E-101	4.33E-99	Down	7.44447	8.86642	8.21183	1.52783	1.47849	1.39181	GeneID:101792011	UDP-glucose glycoprotein glucosyltransferase 2	GO:0003980,GO:0005783,GO:0005788,GO:0005793,GO:0018279,GO:0032991,GO:0044322,GO:0051082,GO:0071712,GO:1904380	UDP-glucose:glycoprotein glucosyltransferase activity|endoplasmic reticulum|endoplasmic reticulum lumen|endoplasmic reticulum-Golgi intermediate compartment|protein N-linked glycosylation via asparagine|protein-containing complex|endoplasmic reticulum quality control compartment|unfolded protein binding|ER-associated misfolded protein catabolic process|endoplasmic reticulum mannose trimming	path:apla04141	Protein processing in endoplasmic reticulum
STMN2	528.9960464	894.4659712	163.5261217	0.182819835	-2.451505488	7.83E-89	5.97E-87	Down	21.7856	22.2016	21.0303	3.62272	4.88491	3.34544	GeneID:101801570	stathmin 2	GO:0005737,GO:0007019,GO:0007026,GO:0010976,GO:0010977,GO:0015631,GO:0016020,GO:0030027,GO:0030426,GO:0031110,GO:0031115,GO:0031117,GO:0031175,GO:0043005,GO:0043025,GO:0048306,GO:0048471,GO:0051493,GO:1990090	cytoplasm|microtubule depolymerization|negative regulation of microtubule depolymerization|positive regulation of neuron projection development|negative regulation of neuron projection development|tubulin binding|membrane|lamellipodium|growth cone|regulation of microtubule polymerization or depolymerization|negative regulation of microtubule polymerization|positive regulation of microtubule depol…
CDH13	1768.333676	2989.800752	546.8666	0.182910717	-2.450788486	5.01E-23	3.59E-22	Down	22.2048	31.8986	30.0907	5.54071	5.03706	4.47012	GeneID:101792054	cadherin 13	GO:0001938,GO:0001954,GO:0002040,GO:0005509,GO:0005615,GO:0005737,GO:0005886,GO:0005901,GO:0005913,GO:0007043,GO:0007156,GO:0007162,GO:0007266,GO:0008092,GO:0008285,GO:0009897,GO:0009986,GO:0016339,GO:0016342,GO:0016601,GO:0030032,GO:0030100,GO:0030169,GO:0030335,GO:0031225,GO:0034332,GO:0042058,GO:0042803,GO:0043005,GO:0043542,GO:0043616,GO:0044331,GO:0045296,GO:0045944,GO:0048661,GO:0050850,GO:…	positive regulation of endothelial cell proliferation|positive regulation of cell-matrix adhesion|sprouting angiogenesis|calcium ion binding|extracellular space|cytoplasm|plasma membrane|caveola|cell-cell adherens junction|cell-cell junction assembly|homophilic cell adhesion via plasma membrane adhesion molecules|negative regulation of cell adhesion|Rho protein signal transduction|cytoskeletal pr…
TRIM55	99.27954033	167.8042052	30.75487545	0.183278336	-2.447891832	8.18E-27	7.04E-26	Down	2.87783	3.074	3.05317	0.665787	0.599111	0.41387	GeneID:101799926	tripartite motif containing 55	GO:0005634,GO:0005737,GO:0005874,GO:0007165,GO:0008270,GO:0042802	nucleus|cytoplasm|microtubule|signal transduction|zinc ion binding|identical protein binding
HTRA3	271.9047909	459.4467238	84.3628581	0.183618369	-2.445217703	6.86E-36	8.73E-35	Down	11.0451	9.37057	9.75768	1.57135	2.06553	1.52396	GeneID:101790796	HtrA serine peptidase 3	GO:0001558,GO:0004175,GO:0004252,GO:0005520,GO:0005576,GO:0006508,GO:0008236,GO:0030512,GO:0030514	regulation of cell growth|endopeptidase activity|serine-type endopeptidase activity|insulin-like growth factor binding|extracellular region|proteolysis|serine-type peptidase activity|negative regulation of transforming growth factor beta receptor signaling pathway|negative regulation of BMP signaling pathway
CTXN1	75.41574986	127.3956694	23.43583037	0.183960966	-2.442528418	3.39E-21	2.19E-20	Down	6.98567	6.16812	5.98998	1.68458	1.22833	0.671189	GeneID:101790989	cortexin 1	GO:0016021	integral component of membrane
LOC110353496	220.1709562	371.85419	68.48772236	0.184178972	-2.440819741	1.05E-10	3.78E-10	Down	2.47083	4.0759	3.88347	0.729617	0.940502	0.304882	GeneID:110353496	latent-transforming growth factor beta-binding protein 1-like	GO:0001527,GO:0003281,GO:0005024,GO:0005201,GO:0005509,GO:0005576,GO:0005788,GO:0031012,GO:0032991,GO:0035583,GO:0035904,GO:0043687,GO:0044267,GO:0050431,GO:0050436,GO:0060976,GO:0062023,GO:1901388	microfibril|ventricular septum development|transforming growth factor beta-activated receptor activity|extracellular matrix structural constituent|calcium ion binding|extracellular region|endoplasmic reticulum lumen|extracellular matrix|protein-containing complex|sequestering of TGFbeta in extracellular matrix|aorta development|post-translational protein modification|cellular protein metabolic pr…	path:apla04350	TGF-beta signaling pathway
CNTN2	415.1824987	701.2024848	129.1625125	0.184201447	-2.440643699	1.89E-76	9.60E-75	Down	4.30419	4.9325	4.67366	0.935146	0.882129	0.712587	GeneID:101800751	contactin 2	GO:0005886,GO:0007158,GO:0031175,GO:0031225,GO:0050839,GO:0097090	plasma membrane|neuron cell-cell adhesion|neuron projection development|anchored component of membrane|cell adhesion molecule binding|presynaptic membrane organization	path:apla04514	Cell adhesion molecules (CAMs)
C14H5orf58	18.19106723	30.70594381	5.676190648	0.184856414	-2.435522996	2.13E-06	5.52E-06	Down	0.218926	0.186188	0.248932	0.033281	0.0344866	0.022284	GeneID:113845183	chromosome 14 C5orf58 homolog
LOC101800424	25.86176032	43.65082292	8.072697715	0.184938042	-2.434886077	4.57E-08	1.35E-07	Down	6.3256	4.5029	4.37307	1.80682	1.18245	0	GeneID:101800424	C-C motif chemokine 3	GO:0000165,GO:0001649,GO:0001775,GO:0002548,GO:0004672,GO:0004698,GO:0005615,GO:0005622,GO:0005737,GO:0005829,GO:0006468,GO:0006816,GO:0006874,GO:0006887,GO:0006935,GO:0006954,GO:0007010,GO:0007186,GO:0007267,GO:0008009,GO:0008360,GO:0009636,GO:0010628,GO:0010629,GO:0010818,GO:0014808,GO:0016004,GO:0016301,GO:0019722,GO:0023052,GO:0030335,GO:0030593,GO:0031663,GO:0032760,GO:0042056,GO:0043308,GO:…	MAPK cascade|osteoblast differentiation|cell activation|monocyte chemotaxis|protein kinase activity|calcium-dependent protein kinase C activity|extracellular space|intracellular|cytoplasm|cytosol|protein phosphorylation|calcium ion transport|cellular calcium ion homeostasis|exocytosis|chemotaxis|inflammatory response|cytoskeleton organization|G protein-coupled receptor signaling pathway|cell-cell…
CADM1	867.2865802	1462.451736	272.1214247	0.186072072	-2.426066561	1.06E-111	1.40E-109	Down	19.7893	19.2955	19.1728	3.34681	3.57463	3.70688	GeneID:101797730	cell adhesion molecule 1	GO:0001889,GO:0005102,GO:0005886,GO:0005911,GO:0007156,GO:0007157,GO:0007420,GO:0008037,GO:0014069,GO:0016021,GO:0016323,GO:0030165,GO:0042271,GO:0042803,GO:0043005,GO:0045211,GO:0045954,GO:0050839,GO:0051606	liver development|signaling receptor binding|plasma membrane|cell-cell junction|homophilic cell adhesion via plasma membrane adhesion molecules|heterophilic cell-cell adhesion via plasma membrane cell adhesion molecules|brain development|cell recognition|postsynaptic density|integral component of membrane|basolateral plasma membrane|PDZ domain binding|susceptibility to natural killer cell mediate…	path:apla04514	Cell adhesion molecules (CAMs)
LOC101802786	22.14560426	37.33882791	6.952380623	0.186197077	-2.425097668	1.51E-07	4.27E-07	Down	0.771399	0.546639	0.0853672	0	0.0413296	0.0832534	GeneID:101802786	calcium/calmodulin-dependent protein kinase type II subunit alpha	GO:0000082,GO:0002931,GO:0004674,GO:0004683,GO:0005516,GO:0005524,GO:0005634,GO:0005737,GO:0005739,GO:0005829,GO:0005954,GO:0006468,GO:0006816,GO:0009931,GO:0010666,GO:0014069,GO:0016020,GO:0016301,GO:0018105,GO:0030054,GO:0030424,GO:0030425,GO:0032794,GO:0032839,GO:0035235,GO:0035254,GO:0038166,GO:0042802,GO:0042803,GO:0043005,GO:0043025,GO:0043197,GO:0046777,GO:0046872,GO:0046928,GO:0048168,GO:…	G1/S transition of mitotic cell cycle|response to ischemia|protein serine/threonine kinase activity|calmodulin-dependent protein kinase activity|calmodulin binding|ATP binding|nucleus|cytoplasm|mitochondrion|cytosol|calcium- and calmodulin-dependent protein kinase complex|protein phosphorylation|calcium ion transport|calcium-dependent protein serine/threonine kinase activity|positive regulation o…	path:apla04012,path:apla04020,path:apla04114,path:apla04217,path:apla04261,path:apla04310,path:apla04912,path:apla04916	ErbB signaling pathway|Calcium signaling pathway|Oocyte meiosis|Necroptosis|Adrenergic signaling in cardiomyocytes|Wnt signaling pathway|GnRH signaling pathway|Melanogenesis
DBX1	23.19396926	39.07642171	7.311516803	0.187108146	-2.418055728	9.40E-08	2.71E-07	Down	1.15499	0.945533	1.06937	0.127013	0.164419	0.294311	GeneID:101799778	developing brain homeobox 1	GO:0000981,GO:0005634,GO:0021521,GO:0043565	DNA-binding transcription factor activity, RNA polymerase II-specific|nucleus|ventral spinal cord interneuron specification|sequence-specific DNA binding
LOC110354585	194.0042477	326.6764035	61.33209179	0.187745705	-2.413148188	1.21E-44	2.14E-43	Down	1.57968	1.49312	1.65653	0.182806	0.311068	0.257905	GeneID:110354585	MLV-related proviral Env polyprotein-like	GO:0005634,GO:0005737,GO:0017015,GO:0031103,GO:0045664	nucleus|cytoplasm|regulation of transforming growth factor beta receptor signaling pathway|axon regeneration|regulation of neuron differentiation
SEL1L3	1609.420676	2708.92906	509.9122922	0.188233904	-2.409401591	9.52E-139	2.40E-136	Down	22.3148	25.2124	24.663	4.83551	4.55653	4.16741	GeneID:101803174	SEL1L family member 3	GO:0005634,GO:0005654,GO:0016021	nucleus|nucleoplasm|integral component of membrane
ABHD8	292.8370524	492.8545534	92.81955135	0.188330514	-2.408661326	1.23E-39	1.78E-38	Down	19.5802	14.7986	16.9636	2.94008	3.0589	3.08927	GeneID:101791498	abhydrolase domain containing 8	GO:0016787	hydrolase activity
BIN2	9.005947327	15.15535103	2.856543628	0.188484161	-2.407484799	0.001076692	0.002152225	Down	0.452418	0.409455	0.578595	0.0549063	0.165907	0.0559979	GeneID:101799948	bridging integrator 2	GO:0002102,GO:0005543,GO:0005737,GO:0005886,GO:0006911,GO:0071800,GO:0097320	podosome|phospholipid binding|cytoplasm|plasma membrane|phagocytosis, engulfment|podosome assembly|plasma membrane tubulation
CRIP1	57.63371619	96.97923002	18.28820236	0.188578548	-2.406762527	1.27E-16	6.45E-16	Down	16.4864	11.8801	9.98602	2.26872	3.27474	3.77777	GeneID:113844326	cysteine rich protein 1	GO:0003680,GO:0005737,GO:0008270,GO:0008301,GO:0008630,GO:0010043,GO:0042277,GO:0071236,GO:0071493	AT DNA binding|cytoplasm|zinc ion binding|DNA binding, bending|intrinsic apoptotic signaling pathway in response to DNA damage|response to zinc ion|peptide binding|cellular response to antibiotic|cellular response to UV-B
LOX	1489.488095	2506.293108	472.6830814	0.188598484	-2.406610013	1.89E-11	7.13E-11	Down	93.6657	148.404	140.671	27.6418	22.2791	21.1426	GeneID:101796992	lysyl oxidase	GO:0004720,GO:0005507,GO:0005615,GO:0018057	protein-lysine 6-oxidase activity|copper ion binding|extracellular space|peptidyl-lysine oxidation
SRL	469.6265809	790.0662742	149.1868876	0.18882832	-2.404852939	3.40E-80	2.03E-78	Down	8.21497	7.42864	7.50704	1.78247	1.37145	1.07306	GeneID:101801901	sarcalumenin	GO:0005525,GO:0033018	GTP binding|sarcoplasmic reticulum lumen
PRELP	3321.409128	5585.633474	1057.184782	0.189268556	-2.401493345	1.10E-163	3.71E-161	Down	138.103	126.148	130.695	25.3835	25.646	22.306	GeneID:101793613	proline and arginine rich end leucine rich repeat protein	GO:0005615,GO:0007569,GO:0008201,GO:0030021,GO:0062023	extracellular space|cell aging|heparin binding|extracellular matrix structural constituent conferring compression resistance|collagen-containing extracellular matrix
LOC101796234	30.60540141	51.46286302	9.747939803	0.189416974	-2.400362474	3.42E-09	1.10E-08	Down	0.457371	0.412066	0.338768	0.0407415	0.0310474	0.1299	GeneID:101796234	arg8-vasotocin receptor-like	GO:0005000,GO:0005886,GO:0016021	vasopressin receptor activity|plasma membrane|integral component of membrane	path:apla04080	Neuroactive ligand-receptor interaction
ALG5	997.6928569	1677.42415	317.9615643	0.189553468	-2.399323245	2.87E-116	4.27E-114	Down	37.8368	39.8666	39.3303	7.84485	7.9279	6.54701	GeneID:101803230	ALG5, dolichyl-phosphate beta-glucosyltransferase	GO:0004576,GO:0004581,GO:0005789,GO:0006486,GO:0006487,GO:0007368,GO:0016020,GO:0016021,GO:0018279	oligosaccharyl transferase activity|dolichyl-phosphate beta-glucosyltransferase activity|endoplasmic reticulum membrane|protein glycosylation|protein N-linked glycosylation|determination of left/right symmetry|membrane|integral component of membrane|protein N-linked glycosylation via asparagine	path:apla00510	N-Glycan biosynthesis
EGFL6	204.5027601	343.826823	65.17869716	0.18956839	-2.399209678	3.63E-19	2.13E-18	Down	7.50455	6.02009	5.77178	1.38653	1.02887	1.25729	GeneID:101791912	EGF like domain multiple 6	GO:0005509,GO:0005604,GO:0007155,GO:0007275,GO:0010811,GO:0016020,GO:0030154,GO:0030198,GO:0031012	calcium ion binding|basement membrane|cell adhesion|multicellular organism development|positive regulation of cell-substrate adhesion|membrane|cell differentiation|extracellular matrix organization|extracellular matrix
LOC101792066	21.49183023	36.12239077	6.861269683	0.18994506	-2.396345903	3.69E-07	1.02E-06	Down	1.23331	0.973324	0.949855	0.317647	0.0784438	0.198151	GeneID:101792066	membrane primary amine oxidase-like	GO:0002523,GO:0002675,GO:0002687,GO:0005507,GO:0005509,GO:0005615,GO:0005737,GO:0005769,GO:0005783,GO:0005794,GO:0005886,GO:0005902,GO:0007155,GO:0008131,GO:0008217,GO:0009308,GO:0009986,GO:0010828,GO:0016021,GO:0035902,GO:0042755,GO:0042803,GO:0043231,GO:0046677,GO:0046982,GO:0048038,GO:0052593,GO:0052594,GO:0052595,GO:0052596,GO:1902283	leukocyte migration involved in inflammatory response|positive regulation of acute inflammatory response|positive regulation of leukocyte migration|copper ion binding|calcium ion binding|extracellular space|cytoplasm|early endosome|endoplasmic reticulum|Golgi apparatus|plasma membrane|microvillus|cell adhesion|primary amine oxidase activity|regulation of blood pressure|amine metabolic process|cel…	path:apla00260,path:apla00350,path:apla00360,path:apla00410	Glycine, serine and threonine metabolism|Tyrosine metabolism|Phenylalanine metabolism|beta-Alanine metabolism
MPC1	795.8061235	1336.392185	255.2200617	0.190976919	-2.388529809	1.55E-51	3.60E-50	Down	52.6725	46.5649	46.8931	9.30428	9.01682	8.9169	GeneID:101798013	mitochondrial pyruvate carrier 1	GO:0006850,GO:0031305,GO:0050833,GO:0061732,GO:1990830	mitochondrial pyruvate transmembrane transport|integral component of mitochondrial inner membrane|pyruvate transmembrane transporter activity|mitochondrial acetyl-CoA biosynthetic process from pyruvate|cellular response to leukemia inhibitory factor
ZNF423	2518.39146	4228.216018	808.5669014	0.191231219	-2.386610032	3.67E-153	1.11E-150	Down	38.0605	40.2063	40.0569	8.6462	6.91862	6.46819	GeneID:101803195	zinc finger protein 423	GO:0000981,GO:0003677,GO:0003700,GO:0005634,GO:0005654,GO:0006355,GO:0007219,GO:0007399,GO:0030154,GO:0030513,GO:0045892,GO:0045893,GO:0046872,GO:0120163	DNA-binding transcription factor activity, RNA polymerase II-specific|DNA binding|DNA-binding transcription factor activity|nucleus|nucleoplasm|regulation of transcription, DNA-templated|Notch signaling pathway|nervous system development|cell differentiation|positive regulation of BMP signaling pathway|negative regulation of transcription, DNA-templated|positive regulation of transcription, DNA-t…
PTX3	6093.014328	10228.49426	1957.534393	0.191380505	-2.385484221	6.60E-176	2.88E-173	Down	319.761	322.648	322.735	68.2905	62.2988	52.9609	GeneID:101799013	pentraxin 3	GO:0001550,GO:0001849,GO:0001872,GO:0001878,GO:0005615,GO:0008228,GO:0030198,GO:0031012,GO:0042802,GO:0044869,GO:0044871,GO:0045087,GO:0045429,GO:0046597,GO:0046790,GO:0050766,GO:1903016,GO:1903019	ovarian cumulus expansion|complement component C1q binding|(1->3)-beta-D-glucan binding|response to yeast|extracellular space|opsonization|extracellular matrix organization|extracellular matrix|identical protein binding|negative regulation by host of viral exo-alpha-sialidase activity|negative regulation by host of viral glycoprotein metabolic process|innate immune response|positive regulation of…
LOC101798469	28.8611704	48.43669871	9.285642086	0.19170675	-2.38302696	0.000522718	0.001082748	Down	8.19081	3.41469	4.57174	0.95566	0.666273	1.14402	GeneID:101798469	ovomucoid	GO:0002020,GO:0004867,GO:0005576,GO:0005615,GO:0008200,GO:0019870,GO:0030414,GO:0032991,GO:0045071,GO:0051412	protease binding|serine-type endopeptidase inhibitor activity|extracellular region|extracellular space|ion channel inhibitor activity|potassium channel inhibitor activity|peptidase inhibitor activity|protein-containing complex|negative regulation of viral genome replication|response to corticosterone
FOXO6	220.215477	369.4247156	71.00623838	0.192207601	-2.379262704	5.55E-48	1.12E-46	Down	6.96718	6.94306	7.58899	1.22528	1.44156	1.4016	GeneID:113839807	forkhead box O6	GO:0000122,GO:0000978,GO:0000981,GO:0001221,GO:0001227,GO:0001228,GO:0001542,GO:0001544,GO:0001547,GO:0001556,GO:0003677,GO:0003700,GO:0005634,GO:0005654,GO:0005737,GO:0005739,GO:0005741,GO:0005759,GO:0005829,GO:0006355,GO:0006357,GO:0006390,GO:0006417,GO:0007568,GO:0008013,GO:0008134,GO:0008286,GO:0016020,GO:0019901,GO:0030330,GO:0030336,GO:0031490,GO:0031667,GO:0032991,GO:0033209,GO:0034246,GO:…	negative regulation of transcription by RNA polymerase II|RNA polymerase II proximal promoter sequence-specific DNA binding|DNA-binding transcription factor activity, RNA polymerase II-specific|transcription cofactor binding|DNA-binding transcription repressor activity, RNA polymerase II-specific|DNA-binding transcription activator activity, RNA polymerase II-specific|ovulation from ovarian folli…	path:apla04068	FoxO signaling pathway
TMEM132D	86.63624908	145.3094044	27.96309377	0.192438293	-2.377532186	6.15E-23	4.37E-22	Down	1.10174	1.03599	1.06372	0.154241	0.18055	0.235571	GeneID:101793473	transmembrane protein 132D	GO:0010923,GO:0016021	negative regulation of phosphatase activity|integral component of membrane
PTPRO	670.7155464	1124.687795	216.7432982	0.192714191	-2.375465285	1.36E-95	1.25E-93	Down	8.15872	9.21106	8.33599	1.82658	1.74672	1.29592	GeneID:101803894	protein tyrosine phosphatase, receptor type O	GO:0000902,GO:0002548,GO:0003093,GO:0003105,GO:0004725,GO:0005001,GO:0005886,GO:0005887,GO:0006470,GO:0007411,GO:0010812,GO:0010977,GO:0016021,GO:0016324,GO:0016328,GO:0016791,GO:0017147,GO:0030027,GO:0030032,GO:0030424,GO:0030426,GO:0032835,GO:0035335,GO:0036060,GO:0042803,GO:0043005,GO:0043197,GO:0050807,GO:0070062,GO:0072112,GO:0090090,GO:0090260,GO:0098978,GO:0098982,GO:0099061	cell morphogenesis|monocyte chemotaxis|regulation of glomerular filtration|negative regulation of glomerular filtration|protein tyrosine phosphatase activity|transmembrane receptor protein tyrosine phosphatase activity|plasma membrane|integral component of plasma membrane|protein dephosphorylation|axon guidance|negative regulation of cell-substrate adhesion|negative regulation of neuron projectio…
CHST15	239.635652	401.8194076	77.45189639	0.192753	-2.375174778	7.44E-51	1.68E-49	Down	5.87624	6.20934	6.15377	1.20845	1.23324	0.995628	GeneID:101792968	carbohydrate sulfotransferase 15	GO:0000139,GO:0016021,GO:0019319,GO:0030206,GO:0050656,GO:0050659	Golgi membrane|integral component of membrane|hexose biosynthetic process|chondroitin sulfate biosynthetic process|3'-phosphoadenosine 5'-phosphosulfate binding|N-acetylgalactosamine 4-sulfate 6-O-sulfotransferase activity	path:apla00532	Glycosaminoglycan biosynthesis - chondroitin sulfate / dermatan sulfate
LOC101805249	33.74807629	56.57744549	10.91870709	0.192986922	-2.373425007	2.49E-10	8.74E-10	Down	1.65247	1.64731	1.409	0.352085	0.0999774	0.349548	GeneID:101805249	endothelin B receptor-like	GO:0004962,GO:0005886,GO:0008217,GO:0016021,GO:0042310,GO:0048484	endothelin receptor activity|plasma membrane|regulation of blood pressure|integral component of membrane|vasoconstriction|enteric nervous system development	path:apla04020,path:apla04080,path:apla04916	Calcium signaling pathway|Neuroactive ligand-receptor interaction|Melanogenesis
LOC101800921	27.40620892	45.93410097	8.878316872	0.193283784	-2.371207487	2.30E-08	6.95E-08	Down	3.42902	4.00374	5.65877	1.32585	0.890517	0.658974	GeneID:101800921	C-C motif chemokine 4-like	GO:0002548,GO:0005615,GO:0006954,GO:0007186,GO:0008009,GO:0030593,GO:0035690,GO:0043547,GO:0048020,GO:0048245,GO:0048247,GO:0070098,GO:0070374,GO:0071346,GO:0071347,GO:0071356	monocyte chemotaxis|extracellular space|inflammatory response|G protein-coupled receptor signaling pathway|chemokine activity|neutrophil chemotaxis|cellular response to drug|positive regulation of GTPase activity|CCR chemokine receptor binding|eosinophil chemotaxis|lymphocyte chemotaxis|chemokine-mediated signaling pathway|positive regulation of ERK1 and ERK2 cascade|cellular response to interfer…	path:apla04060,path:apla04620,path:apla04623,path:apla05132	Cytokine-cytokine receptor interaction|Toll-like receptor signaling pathway|Cytosolic DNA-sensing pathway|Salmonella infection
EPHA3	1625.568319	2724.333543	526.8030939	0.193369529	-2.370567621	1.43E-33	1.65E-32	Down	15.3791	20.257	20.3242	3.81155	3.40639	3.55573	GeneID:101792177	EPH receptor A3	GO:0004714,GO:0004888,GO:0005003,GO:0005004,GO:0005005,GO:0005524,GO:0005737,GO:0005769,GO:0005887,GO:0009968,GO:0010717,GO:0016477,GO:0030154,GO:0032956,GO:0043005,GO:0043066,GO:0043087,GO:0043235,GO:0048013,GO:0051893,GO:0070374,GO:0070507,GO:0097155,GO:0097156	transmembrane receptor protein tyrosine kinase activity|transmembrane signaling receptor activity|ephrin receptor activity|GPI-linked ephrin receptor activity|transmembrane-ephrin receptor activity|ATP binding|cytoplasm|early endosome|integral component of plasma membrane|negative regulation of signal transduction|regulation of epithelial to mesenchymal transition|cell migration|cell differentiat…
CPE	539.119794	903.4657634	174.7738247	0.193448199	-2.369980798	1.04E-84	6.99E-83	Down	11.3072	10.9188	11.1708	2.41763	1.764	2.23696	GeneID:101791161	carboxypeptidase E	GO:0003214,GO:0004180,GO:0004181,GO:0005576,GO:0005615,GO:0005794,GO:0006518,GO:0008233,GO:0008270,GO:0016055,GO:0016485,GO:0019904,GO:0030070,GO:0030141,GO:0030425,GO:0030658,GO:0030667,GO:0031045,GO:0034230,GO:0042043,GO:0043025,GO:0043171,GO:0043204,GO:0045121,GO:0050839,GO:0050897,GO:0072657,GO:0097060,GO:2000173	cardiac left ventricle morphogenesis|carboxypeptidase activity|metallocarboxypeptidase activity|extracellular region|extracellular space|Golgi apparatus|peptide metabolic process|peptidase activity|zinc ion binding|Wnt signaling pathway|protein processing|protein domain specific binding|insulin processing|secretory granule|dendrite|transport vesicle membrane|secretory granule membrane|dense core …
ANXA1	1305.917924	2188.024902	423.8109464	0.193695669	-2.368136402	1.09E-125	2.08E-123	Down	87.9569	82.7659	86.2978	19.6482	16.8595	15.2629	GeneID:101790249	annexin A1	GO:0005509,GO:0005544,GO:0005634,GO:0005737,GO:0005929,GO:0016323,GO:0019834	calcium ion binding|calcium-dependent phospholipid binding|nucleus|cytoplasm|cilium|basolateral plasma membrane|phospholipase A2 inhibitor activity
KCNS1	21.24019877	35.56491352	6.915484016	0.194446811	-2.362552521	2.24E-05	5.34E-05	Down	1.02556	1.41223	1.95383	0.238818	0.410192	0.177576	GeneID:101789586	potassium voltage-gated channel modifier subfamily S member 1	GO:0005249,GO:0005251,GO:0005886,GO:0006813,GO:0008076,GO:0015459,GO:0016021,GO:0048471,GO:0051260,GO:0071805,GO:1902259	voltage-gated potassium channel activity|delayed rectifier potassium channel activity|plasma membrane|potassium ion transport|voltage-gated potassium channel complex|potassium channel regulator activity|integral component of membrane|perinuclear region of cytoplasm|protein homooligomerization|potassium ion transmembrane transport|regulation of delayed rectifier potassium channel activity
LOC113842125	6.176150445	10.341279	2.011021891	0.19446549	-2.362413937	0.009566989	0.016873969	Down	0.36259	0.216736	0.397096	0.0836117	0.0434909	0.0418751	GeneID:113842125	progesterone receptor-like	GO:0000790,GO:0003700,GO:0003707,GO:0005634,GO:0005829,GO:0008270,GO:0016363,GO:0019899,GO:0030544,GO:0031490,GO:0032570,GO:0032993,GO:0043235,GO:0043565,GO:0043627,GO:0051879,GO:1990239	nuclear chromatin|DNA-binding transcription factor activity|steroid hormone receptor activity|nucleus|cytosol|zinc ion binding|nuclear matrix|enzyme binding|Hsp70 protein binding|chromatin DNA binding|response to progesterone|protein-DNA complex|receptor complex|sequence-specific DNA binding|response to estrogen|Hsp90 protein binding|steroid hormone binding	path:apla04114,path:apla04914	Oocyte meiosis|Progesterone-mediated oocyte maturation
STAU2	891.3290782	1492.053606	290.6045501	0.19476817	-2.360170172	8.07E-108	9.82E-106	Down	12.666	14.3828	14.9013	3.11463	2.44375	2.4985	GeneID:101790738	staufen double-stranded RNA binding protein 2	GO:0003723,GO:0003725,GO:0005730,GO:0005783,GO:0005874,GO:0016020	RNA binding|double-stranded RNA binding|nucleolus|endoplasmic reticulum|microtubule|membrane
LOC101797129	11.20319099	18.75250565	3.65387633	0.194847366	-2.359583667	0.000319885	0.000678688	Down	0.698998	0.50289	1.10316	0.153528	0	0	GeneID:101797129	SRSF protein kinase 3	GO:0000245,GO:0004674,GO:0005524,GO:0005634,GO:0005737,GO:0007519,GO:0010468,GO:0030154,GO:0035556,GO:0050684,GO:0060537	spliceosomal complex assembly|protein serine/threonine kinase activity|ATP binding|nucleus|cytoplasm|skeletal muscle tissue development|regulation of gene expression|cell differentiation|intracellular signal transduction|regulation of mRNA processing|muscle tissue development
PLXNA2	350.282469	586.2490462	114.3158919	0.194995442	-2.358487693	8.16E-31	8.31E-30	Down	1.82695	2.25984	2.29224	0.420875	0.457213	0.352076	GeneID:101802667	plexin A2	GO:0001756,GO:0002116,GO:0005886,GO:0005887,GO:0007162,GO:0008360,GO:0017154,GO:0021915,GO:0021935,GO:0030334,GO:0042802,GO:0043087,GO:0050772,GO:0051642,GO:0060037,GO:0060174,GO:0071526,GO:1902287	somitogenesis|semaphorin receptor complex|plasma membrane|integral component of plasma membrane|negative regulation of cell adhesion|regulation of cell shape|semaphorin receptor activity|neural tube development|cerebellar granule cell precursor tangential migration|regulation of cell migration|identical protein binding|regulation of GTPase activity|positive regulation of axonogenesis|centrosome l…
COL11A1	4660.114474	7798.802762	1521.426186	0.195084583	-2.357828323	2.49E-90	2.00E-88	Down	41.5879	47.8451	47.2119	9.68791	8.50153	7.83373	GeneID:101799393	collagen type XI alpha 1 chain	GO:0001502,GO:0001503,GO:0002063,GO:0005201,GO:0005576,GO:0005592,GO:0005615,GO:0005788,GO:0006029,GO:0007601,GO:0007605,GO:0008201,GO:0030020,GO:0030198,GO:0030199,GO:0030674,GO:0031012,GO:0035987,GO:0035989,GO:0042472,GO:0046872,GO:0048704,GO:0050840,GO:0050910,GO:0055010,GO:0062023,GO:1904399	cartilage condensation|ossification|chondrocyte development|extracellular matrix structural constituent|extracellular region|collagen type XI trimer|extracellular space|endoplasmic reticulum lumen|proteoglycan metabolic process|visual perception|sensory perception of sound|heparin binding|extracellular matrix structural constituent conferring tensile strength|extracellular matrix organization|col…
GAS2	1619.556481	2709.881732	529.2312304	0.1952968	-2.356259785	1.03E-133	2.28E-131	Down	57.0313	56.3531	55.5139	12.0808	10.4739	10.7561	GeneID:101801280	growth arrest specific 2	GO:0001544,GO:0001547,GO:0005829,GO:0005884,GO:0006915,GO:0007050,GO:0008017,GO:0008360,GO:0008593,GO:0016020,GO:0030728,GO:0071711	initiation of primordial ovarian follicle growth|antral ovarian follicle growth|cytosol|actin filament|apoptotic process|cell cycle arrest|microtubule binding|regulation of cell shape|regulation of Notch signaling pathway|membrane|ovulation|basement membrane organization
OLFML1	29.85430547	49.92302972	9.785581227	0.196013369	-2.350976042	3.04E-09	9.82E-09	Down	0.769575	0.631291	0.688998	0.0761426	0.21866	0.13502	GeneID:101799039	olfactomedin like 1	GO:0005576	extracellular region
FYN	1685.014384	2815.088671	554.9400964	0.197130592	-2.342776414	4.70E-134	1.06E-131	Down	25.5336	26.4008	25.4098	5.58357	5.26817	4.49617	GeneID:101799525	FYN proto-oncogene, Src family tyrosine kinase	GO:0000304,GO:0001664,GO:0001764,GO:0002250,GO:0003015,GO:0004672,GO:0004713,GO:0004715,GO:0005102,GO:0005524,GO:0005634,GO:0005739,GO:0005768,GO:0005829,GO:0005884,GO:0005886,GO:0006468,GO:0007166,GO:0007169,GO:0008360,GO:0010629,GO:0010730,GO:0010976,GO:0014068,GO:0014069,GO:0015631,GO:0016020,GO:0018108,GO:0019899,GO:0030154,GO:0030425,GO:0030900,GO:0031234,GO:0031397,GO:0031802,GO:0036120,GO:…	response to singlet oxygen|G protein-coupled receptor binding|neuron migration|adaptive immune response|heart process|protein kinase activity|protein tyrosine kinase activity|non-membrane spanning protein tyrosine kinase activity|signaling receptor binding|ATP binding|nucleus|mitochondrion|endosome|cytosol|actin filament|plasma membrane|protein phosphorylation|cell surface receptor signaling path…	path:apla04510,path:apla04520	Focal adhesion|Adherens junction
LOC101797254	323.8259772	540.9675577	106.6843967	0.197210341	-2.34219289	3.56E-61	1.14E-59	Down	9.50182	8.57087	9.27718	1.80512	1.90117	1.67644	GeneID:101797254	ATP-binding cassette sub-family G member 2			path:apla02010	ABC transporters
FAM19A3	22.26714654	37.18663784	7.347655241	0.197588587	-2.339428475	3.28E-07	9.05E-07	Down	0.543266	0.490969	0.428851	0.0510206	0.202093	0.0499313	GeneID:101794987	family with sequence similarity 19 member A3, C-C motif chemokine like	GO:0005615,GO:1903979,GO:1903980	extracellular space|negative regulation of microglial cell activation|positive regulation of microglial cell activation
ANXA2	8305.808019	13865.31743	2746.298607	0.198069653	-2.335920242	2.91E-66	1.11E-64	Down	434.083	384.468	366.73	78.3852	71.6915	78.012	GeneID:101792273	annexin A2
DMGDH	576.9841161	963.1724701	190.795762	0.198090963	-2.335765031	5.63E-86	3.98E-84	Down	9.90068	11.0615	11.9851	2.34958	2.2242	1.92707	GeneID:101802594	dimethylglycine dehydrogenase	GO:0003723,GO:0005737,GO:0005739,GO:0005759,GO:0006579,GO:0009055,GO:0016491,GO:0019695,GO:0042426,GO:0047865	RNA binding|cytoplasm|mitochondrion|mitochondrial matrix|amino-acid betaine catabolic process|electron transfer activity|oxidoreductase activity|choline metabolic process|choline catabolic process|dimethylglycine dehydrogenase activity	path:apla00260	Glycine, serine and threonine metabolism
RAMP3	50.17812657	83.76135541	16.59489773	0.19812117	-2.335545049	4.15E-14	1.84E-13	Down	1.14114	1.14323	1.28931	0.313096	0.241156	0.297685	GeneID:101794844	receptor activity modifying protein 3	GO:0001525,GO:0001605,GO:0001921,GO:0005622,GO:0005764,GO:0005886,GO:0005887,GO:0006816,GO:0006886,GO:0007186,GO:0007189,GO:0008565,GO:0009986,GO:0010628,GO:0010739,GO:0010942,GO:0015026,GO:0015031,GO:0031623,GO:0032870,GO:0033138,GO:0038041,GO:0043235,GO:0051897,GO:0070374,GO:0071392,GO:0072659,GO:0086103,GO:0097647,GO:0150058,GO:1903078,GO:1903143,GO:1905665,GO:1990410	angiogenesis|adrenomedullin receptor activity|positive regulation of receptor recycling|intracellular|lysosome|plasma membrane|integral component of plasma membrane|calcium ion transport|intracellular protein transport|G protein-coupled receptor signaling pathway|adenylate cyclase-activating G protein-coupled receptor signaling pathway|protein transporter activity|cell surface|positive regulation…	path:apla04270	Vascular smooth muscle contraction
LOC101795019	246.9848498	412.1351203	81.83457934	0.198562499	-2.332334919	1.94E-42	3.13E-41	Down	13.2963	11.6434	9.7421	2.75732	2.49856	2.0382	GeneID:101795019	pituitary homeobox 3	GO:0003700,GO:0005634,GO:0007275,GO:0043565	DNA-binding transcription factor activity|nucleus|multicellular organism development|sequence-specific DNA binding
IGFBP5	148.9660805	248.5374752	49.39468571	0.1987414	-2.331035664	1.65E-34	1.99E-33	Down	30.7907	25.9544	24.4932	5.59013	4.35963	5.13454	GeneID:101803411	insulin like growth factor binding protein 5	GO:0001558,GO:0001968,GO:0005615,GO:0031994,GO:0031995,GO:0060416	regulation of cell growth|fibronectin binding|extracellular space|insulin-like growth factor I binding|insulin-like growth factor II binding|response to growth hormone
SULF2	1254.031267	2091.977903	416.0846299	0.198895327	-2.329918711	8.63E-121	1.42E-118	Down	10.1108	11.1904	10.991	2.24765	2.23363	2.05209	GeneID:101801316	sulfatase 2	GO:0001822,GO:0002063,GO:0003094,GO:0004065,GO:0005509,GO:0005539,GO:0005615,GO:0005783,GO:0005795,GO:0005886,GO:0008449,GO:0009611,GO:0009986,GO:0010575,GO:0014846,GO:0030177,GO:0030201,GO:0032836,GO:0035860,GO:0040037,GO:0048706,GO:0051216,GO:0060348,GO:0060384,GO:0090263,GO:0097421,GO:2000345	kidney development|chondrocyte development|glomerular filtration|arylsulfatase activity|calcium ion binding|glycosaminoglycan binding|extracellular space|endoplasmic reticulum|Golgi stack|plasma membrane|N-acetylglucosamine-6-sulfatase activity|response to wounding|cell surface|positive regulation of vascular endothelial growth factor production|esophagus smooth muscle contraction|positive regula…
ITGA8	1174.878047	1959.393991	390.3621032	0.199225937	-2.327522615	2.39E-21	1.56E-20	Down	22.3338	30.7472	30.1867	6.7648	5.57672	4.32378	GeneID:101796164	integrin subunit alpha 8	GO:0007155,GO:0007229,GO:0007399,GO:0008305,GO:0030154,GO:0046872	cell adhesion|integrin-mediated signaling pathway|nervous system development|integrin complex|cell differentiation|metal ion binding	path:apla04510,path:apla04512,path:apla04514,path:apla04810	Focal adhesion|ECM-receptor interaction|Cell adhesion molecules (CAMs)|Regulation of actin cytoskeleton
CAV3	9.774334717	16.30061533	3.248054103	0.199259601	-2.327278857	0.000929853	0.00187028	Down	1.33236	1.03899	1.58624	0.31819	0.522296	0	GeneID:101792227	caveolin 3	GO:0000139,GO:0001778,GO:0002027,GO:0005198,GO:0005246,GO:0005783,GO:0005887,GO:0005901,GO:0006641,GO:0007015,GO:0007520,GO:0008022,GO:0010614,GO:0010831,GO:0014819,GO:0016010,GO:0017015,GO:0017080,GO:0030154,GO:0030315,GO:0031122,GO:0032947,GO:0035995,GO:0038009,GO:0042383,GO:0042391,GO:0042593,GO:0042632,GO:0043014,GO:0043407,GO:0044325,GO:0044877,GO:0045792,GO:0046716,GO:0051001,GO:0051394,GO:…	Golgi membrane|plasma membrane repair|regulation of heart rate|structural molecule activity|calcium channel regulator activity|endoplasmic reticulum|integral component of plasma membrane|caveola|triglyceride metabolic process|actin filament organization|myoblast fusion|protein C-terminus binding|negative regulation of cardiac muscle hypertrophy|positive regulation of myotube differentiation|regul…	path:apla04144,path:apla04510	Endocytosis|Focal adhesion
EDN3	174.0098967	290.082584	57.93720943	0.199726604	-2.323901578	8.87E-39	1.25E-37	Down	4.17956	4.59853	4.51359	0.854511	0.916276	0.926069	GeneID:101803675	endothelin 3	GO:0005576,GO:0019229,GO:0042310	extracellular region|regulation of vasoconstriction|vasoconstriction	path:apla04080,path:apla04270	Neuroactive ligand-receptor interaction|Vascular smooth muscle contraction
LOC106015200	12.21578016	20.36283048	4.068729829	0.199811604	-2.323287722	0.000194366	0.000422391	Down	1.41632	1.17229	1.46646	0.0880774	0.356245	0.342617	GeneID:106015200	ovomucoid-like	GO:0004867,GO:0005576,GO:1900004	serine-type endopeptidase inhibitor activity|extracellular region|negative regulation of serine-type endopeptidase activity
AMER3	4.858016635	8.096521854	1.619511416	0.200025572	-2.321743643	0.024763896	0.040864278	Down	0.0790192	0.110669	0.0626451	0	0	0.0396786	GeneID:101804256	APC membrane recruitment protein 3	GO:0005546,GO:0005886,GO:0008013,GO:0016055,GO:0060828	phosphatidylinositol-4,5-bisphosphate binding|plasma membrane|beta-catenin binding|Wnt signaling pathway|regulation of canonical Wnt signaling pathway
RFLNB	1097.426208	1828.797974	366.0544425	0.200161225	-2.320765572	3.91E-114	5.53E-112	Down	36.4553	36.8888	36.0202	8.52189	7.81896	6.23694	GeneID:101790844	refilin B	GO:0001837,GO:0005737,GO:0031005,GO:0032432,GO:0048705,GO:0061182,GO:0061572,GO:1900158	epithelial to mesenchymal transition|cytoplasm|filamin binding|actin filament bundle|skeletal system morphogenesis|negative regulation of chondrocyte development|actin filament bundle organization|negative regulation of bone mineralization involved in bone maturation
PLBD1	316.2767547	527.0180399	105.5354694	0.200250203	-2.320124391	1.94E-59	5.86E-58	Down	15.5434	15.0449	13.5002	2.53956	3.47518	2.79924	GeneID:101790786	phospholipase B domain containing 1	GO:0005576,GO:0016042,GO:0016787,GO:0044179,GO:0090729	extracellular region|lipid catabolic process|hydrolase activity|hemolysis in other organism|toxin activity
LOC101804106	61.79210817	102.9537213	20.6304951	0.200386104	-2.319145628	1.20E-16	6.11E-16	Down	0.93825	0.925476	0.932732	0.166582	0.160346	0.169772	GeneID:101804106	complement factor H
TNNT2	1200.281454	1999.699863	400.8630451	0.200461606	-2.318602152	9.79E-43	1.60E-41	Down	62.3708	47.598	46.8222	9.37531	11.0773	9.97876	GeneID:101803953	troponin T2, cardiac type	GO:0003009,GO:0005509,GO:0005861,GO:0006936,GO:0006937,GO:0030172,GO:0031013,GO:0045214,GO:0060048	skeletal muscle contraction|calcium ion binding|troponin complex|muscle contraction|regulation of muscle contraction|troponin C binding|troponin I binding|sarcomere organization|cardiac muscle contraction	path:apla04260,path:apla04261	Cardiac muscle contraction|Adrenergic signaling in cardiomyocytes
LOC101801992	22.83887627	38.03872903	7.639023504	0.200822259	-2.316008907	3.57E-07	9.82E-07	Down	0.640374	0.482552	0.619018	0.117027	0.0478967	0.116953	GeneID:101801992	serpin B11	GO:0002244,GO:0004867,GO:0005615,GO:0005737,GO:0005886,GO:0010951,GO:0019899,GO:0042177,GO:0043312,GO:0101003	hematopoietic progenitor cell differentiation|serine-type endopeptidase inhibitor activity|extracellular space|cytoplasm|plasma membrane|negative regulation of endopeptidase activity|enzyme binding|negative regulation of protein catabolic process|neutrophil degranulation|ficolin-1-rich granule membrane
MAB21L2	160.7926634	267.7710615	53.81426527	0.200971176	-2.314939492	4.90E-24	3.72E-23	Down	26.098	19.8134	22.937	4.9906	3.64612	4.14998	GeneID:106015426	mab-21 like 2	GO:0001654,GO:0005634,GO:0005737,GO:0008284,GO:0010172,GO:0043010	eye development|nucleus|cytoplasm|positive regulation of cell proliferation|embryonic body morphogenesis|camera-type eye development
SPATA17	6.051499942	10.07466027	2.028339616	0.20133082	-2.312360054	0.011509235	0.020063852	Down	0.111575	0.0989065	0.208302	0.0437654	0.0450867	0	GeneID:101792222	spermatogenesis associated 17	GO:0005516,GO:0005737	calmodulin binding|cytoplasm
ZCCHC24	5200.193999	8655.17735	1745.210647	0.201637769	-2.310162201	6.05E-56	1.62E-54	Down	48.6458	61.5003	61.5623	13.627	12.2119	9.99827	GeneID:101802797	zinc finger CCHC-type containing 24	GO:0003723,GO:0008270	RNA binding|zinc ion binding
GPRC5B	792.688754	1319.298992	266.0785158	0.20168174	-2.309847628	6.73E-71	2.90E-69	Down	13.2934	16.7659	15.8203	3.48449	3.18542	2.87227	GeneID:101790862	G protein-coupled receptor class C group 5 member B	GO:0001664,GO:0004930,GO:0005615,GO:0005634,GO:0005730,GO:0005829,GO:0005886,GO:0007626,GO:0009986,GO:0010976,GO:0016021,GO:0019901,GO:0030295,GO:0030659,GO:0042593,GO:0043123,GO:0043231,GO:0043235,GO:0045666,GO:0050729,GO:0060907,GO:0061098,GO:0070062,GO:0090263	G protein-coupled receptor binding|G protein-coupled receptor activity|extracellular space|nucleus|nucleolus|cytosol|plasma membrane|locomotory behavior|cell surface|positive regulation of neuron projection development|integral component of membrane|protein kinase binding|protein kinase activator activity|cytoplasmic vesicle membrane|glucose homeostasis|positive regulation of I-kappaB kinase/NF-k…
SPON2	222.7212566	370.6002305	74.84228278	0.20194883	-2.30793831	5.00E-46	9.36E-45	Down	6.80469	6.37177	6.26869	1.68699	1.343	0.803297	GeneID:101804078	spondin 2	GO:0005102,GO:0007155,GO:0031012,GO:0045087,GO:0046872	signaling receptor binding|cell adhesion|extracellular matrix|innate immune response|metal ion binding
LOC101791758	656.3861903	1091.990385	220.7819954	0.202183095	-2.306265722	3.70E-75	1.83E-73	Down	38.0012	32.4952	34.6666	5.86987	7.14543	8.08492	GeneID:101791758	keratin, type I cytoskeletal 19	GO:0005198,GO:0005882	structural molecule activity|intermediate filament
LOC101800022	60.20180348	100.1495658	20.25404119	0.202237933	-2.30587447	3.46E-16	1.72E-15	Down	2.97614	3.22975	2.74736	0.727178	0.663905	0.56153	GeneID:101800022	regulator of G-protein signaling 18	GO:0005096,GO:0005737,GO:0007186,GO:0008277,GO:0009968	GTPase activator activity|cytoplasm|G protein-coupled receptor signaling pathway|regulation of G protein-coupled receptor signaling pathway|negative regulation of signal transduction
EGR1	1270.704056	2113.229446	428.1786671	0.202618162	-2.303164594	5.12E-119	8.09E-117	Down	49.9113	47.6244	48.8021	9.45027	10.4684	9.55611	GeneID:101800060	early growth response 1			path:apla04371,path:apla04912,path:apla04933	Apelin signaling pathway|GnRH signaling pathway|AGE-RAGE signaling pathway in diabetic complications
MMP9	68.37727944	113.6921631	23.06239579	0.202849477	-2.301518514	3.25E-15	1.52E-14	Down	4.0622	3.85155	5.06767	1.08946	0.622193	0.886893	GeneID:101793782	matrix metallopeptidase 9
FAM19A1	21.63816574	35.97686527	7.299466206	0.202893336	-2.301206615	6.96E-07	1.88E-06	Down	0.242345	0.432623	0.360175	0.0697205	0.100603	0.0699418	GeneID:101797404	family with sequence similarity 19 member A1, C-C motif chemokine like	GO:0005576,GO:0005783	extracellular region|endoplasmic reticulum
DUSP26	19.23924851	31.97636352	6.502133504	0.203341868	-2.298020796	7.32E-05	0.000165694	Down	2.24116	1.40724	1.23209	0.336999	0.598687	0.132898	GeneID:101804841	dual specificity phosphatase 26	GO:0000122,GO:0001102,GO:0002039,GO:0004647,GO:0004725,GO:0005634,GO:0005794,GO:0008138,GO:0044387,GO:0045785,GO:0070373,GO:1902310	negative regulation of transcription by RNA polymerase II|RNA polymerase II activating transcription factor binding|p53 binding|phosphoserine phosphatase activity|protein tyrosine phosphatase activity|nucleus|Golgi apparatus|protein tyrosine/serine/threonine phosphatase activity|negative regulation of protein kinase activity by regulation of protein phosphorylation|positive regulation of cell adh…
FGL2	34.85807812	57.92482025	11.79133599	0.203562755	-2.296454474	3.42E-10	1.18E-09	Down	0.686403	0.758365	0.675087	0.0905518	0.158665	0.199018	GeneID:101805373	fibrinogen like 2
ENPP2	66.98918581	111.2886656	22.68970602	0.203881553	-2.294196844	1.57E-17	8.38E-17	Down	1.30061	1.03536	1.02968	0.314061	0.23397	0.15858	GeneID:101799123	ectonucleotide pyrophosphatase/phosphodiesterase 2			path:apla00565	Ether lipid metabolism
ITGB1BP2	37.09256666	61.61303754	12.57209578	0.204049277	-2.293010494	1.16E-10	4.15E-10	Down	3.35658	2.2729	2.41539	0.544939	0.738846	0.309159	GeneID:101795327	integrin subunit beta 1 binding protein 2	GO:0046872	metal ion binding
CRIP2	511.4011722	849.4462437	173.3561007	0.204081308	-2.292784043	3.22E-40	4.75E-39	Down	49.2935	38.1265	40.6858	9.57429	7.33822	7.73406	GeneID:101800194	cysteine rich protein 2	GO:0005938,GO:0008284,GO:0030097,GO:0046872	cell cortex|positive regulation of cell proliferation|hemopoiesis|metal ion binding
AKAP12	5958.935406	9896.860085	2021.010727	0.204207265	-2.291893904	4.49E-18	2.48E-17	Down	45.4097	63.4772	61.7352	12.6468	11.4692	10.2085	GeneID:101793444	A-kinase anchoring protein 12	GO:0005829,GO:0005856,GO:0005886,GO:0006605,GO:0007165,GO:0007193,GO:0008179,GO:0010738,GO:0010739,GO:0030159,GO:0050804,GO:0051018,GO:0090036,GO:0098685	cytosol|cytoskeleton|plasma membrane|protein targeting|signal transduction|adenylate cyclase-inhibiting G protein-coupled receptor signaling pathway|adenylate cyclase binding|regulation of protein kinase A signaling|positive regulation of protein kinase A signaling|receptor signaling complex scaffold activity|modulation of chemical synaptic transmission|protein kinase A binding|regulation of prot…
NR5A2	120.2799809	199.75825	40.8017118	0.204255453	-2.291553502	1.06E-22	7.44E-22	Down	1.2756	1.63492	1.6213	0.400321	0.205943	0.331042	GeneID:101799625	nuclear receptor subfamily 5 group A member 2	GO:0000976,GO:0000978,GO:0000980,GO:0000981,GO:0001077,GO:0003677,GO:0003682,GO:0003700,GO:0003705,GO:0003707,GO:0004879,GO:0005543,GO:0005634,GO:0005654,GO:0005737,GO:0006355,GO:0006367,GO:0008206,GO:0008270,GO:0009755,GO:0009792,GO:0009888,GO:0030855,GO:0042127,GO:0042592,GO:0042632,GO:0043565,GO:0044212,GO:0045070,GO:0045893,GO:0045944,GO:0061113,GO:0090575,GO:0097720,GO:1990830	transcription regulatory region sequence-specific DNA binding|RNA polymerase II proximal promoter sequence-specific DNA binding|RNA polymerase II distal enhancer sequence-specific DNA binding|DNA-binding transcription factor activity, RNA polymerase II-specific|proximal promoter DNA-binding transcription activator activity, RNA polymerase II-specific|DNA binding|chromatin binding|DNA-binding tran…
COL12A1	22743.04919	37764.14516	7721.953222	0.204478433	-2.28997941	5.44E-14	2.40E-13	Down	101.28	155.021	146.529	30.3817	26.8447	23.712	GeneID:101800011	collagen type XII alpha 1 chain	GO:0003429,GO:0005595,GO:0005615,GO:0007155,GO:0030199,GO:0031012,GO:0035987	growth plate cartilage chondrocyte morphogenesis|collagen type XII trimer|extracellular space|cell adhesion|collagen fibril organization|extracellular matrix|endodermal cell differentiation
SLC25A5	2542.091929	4220.966039	863.2178189	0.20450717	-2.289776671	6.47E-46	1.20E-44	Down	330.108	273.686	289.298	59.7778	64.3431	55.3283	GeneID:101791414	solute carrier family 25 member 5	GO:0005471,GO:0005739,GO:0005743,GO:0007059,GO:0008284,GO:0016021,GO:0031625,GO:0042645,GO:0043209,GO:0045121,GO:0071817,GO:1901029,GO:1990830	ATP:ADP antiporter activity|mitochondrion|mitochondrial inner membrane|chromosome segregation|positive regulation of cell proliferation|integral component of membrane|ubiquitin protein ligase binding|mitochondrial nucleoid|myelin sheath|membrane raft|MMXD complex|negative regulation of mitochondrial outer membrane permeabilization involved in apoptotic signaling pathway|cellular response to leuke…	path:apla04020,path:apla04217,path:apla04218	Calcium signaling pathway|Necroptosis|Cellular senescence
TPI1	5203.911964	8638.202218	1769.621711	0.204859954	-2.287290099	1.56E-41	2.42E-40	Down	482.501	406.952	393.413	90.8725	80.0069	85.3175	GeneID:101790798	triosephosphate isomerase 1	GO:0004807,GO:0005829,GO:0006094,GO:0006096,GO:0019563,GO:0046166	triose-phosphate isomerase activity|cytosol|gluconeogenesis|glycolytic process|glycerol catabolic process|glyceraldehyde-3-phosphate biosynthetic process	path:apla00010,path:apla00051,path:apla00562	Glycolysis / Gluconeogenesis|Fructose and mannose metabolism|Inositol phosphate metabolism
LOC101793392	239.7396161	397.9307407	81.54849156	0.204931369	-2.286787258	4.59E-47	9.04E-46	Down	16.3607	15.9364	14.7983	2.75929	3.61896	3.45756	GeneID:101793392	fatty acid-binding protein 5	GO:0005576,GO:0005634,GO:0005737,GO:0008289,GO:0014069,GO:0030054,GO:0045211	extracellular region|nucleus|cytoplasm|lipid binding|postsynaptic density|cell junction|postsynaptic membrane	path:apla03320	PPAR signaling pathway
LAMA4	598.5624898	993.3972275	203.7277521	0.205081861	-2.2857282	1.95E-74	9.39E-73	Down	5.76699	7.09329	6.82926	1.41149	1.35013	1.21173	GeneID:101800985	laminin subunit alpha 4	GO:0005102,GO:0005201,GO:0005576,GO:0005604,GO:0007155,GO:0030155,GO:0030198,GO:0030334,GO:0045995,GO:0062023,GO:0070062,GO:0120163	signaling receptor binding|extracellular matrix structural constituent|extracellular region|basement membrane|cell adhesion|regulation of cell adhesion|extracellular matrix organization|regulation of cell migration|regulation of embryonic development|collagen-containing extracellular matrix|extracellular exosome|negative regulation of cold-induced thermogenesis	path:apla04510,path:apla04512	Focal adhesion|ECM-receptor interaction
GNG7	463.9369754	769.6603613	158.2135895	0.205562866	-2.282348425	1.86E-73	8.71E-72	Down	36.0863	37.9542	38.869	7.258	7.83564	6.45148	GeneID:101804564	G protein subunit gamma 7	GO:0001662,GO:0003924,GO:0005834,GO:0007168,GO:0007186,GO:0007626,GO:0045761	behavioral fear response|GTPase activity|heterotrimeric G-protein complex|receptor guanylyl cyclase signaling pathway|G protein-coupled receptor signaling pathway|locomotory behavior|regulation of adenylate cyclase activity	path:apla04371	Apelin signaling pathway
C7H21orf58	8.347953015	13.84689069	2.849015343	0.20575127	-2.28102676	0.002728723	0.005205209	Down	0.351569	0.272704	0.285572	0	0.0713601	0.140225	GeneID:101796161	chromosome 7 C21orf58 homolog
LOC101797646	2968.731839	4922.058593	1015.405085	0.20629683	-2.277206442	1.72E-94	1.55E-92	Down	121.458	113.251	110.419	23.7541	24.3084	23.7312	GeneID:101797646	pituitary tumor-transforming gene 1 protein-interacting protein	GO:0002039,GO:0005634,GO:0005654,GO:0005737,GO:0005886,GO:0006606,GO:0016021,GO:0031398,GO:0043518,GO:1902254,GO:1903364	p53 binding|nucleus|nucleoplasm|cytoplasm|plasma membrane|protein import into nucleus|integral component of membrane|positive regulation of protein ubiquitination|negative regulation of DNA damage response, signal transduction by p53 class mediator|negative regulation of intrinsic apoptotic signaling pathway by p53 class mediator|positive regulation of cellular protein catabolic process
CACNG4	40.15991398	66.57244258	13.74738538	0.206502643	-2.275767845	2.78E-11	1.04E-10	Down	0.961387	1.05622	0.856499	0.26078	0.227778	0.129712	GeneID:101802358	calcium voltage-gated channel auxiliary subunit gamma 4	GO:0005245,GO:0005246,GO:0005262,GO:0005886,GO:0005887,GO:0009986,GO:0016247,GO:0019226,GO:0030666,GO:0032281,GO:0035255,GO:0036477,GO:0042220,GO:0044297,GO:0051899,GO:0051968,GO:0098839,GO:0098943,GO:0098962,GO:0098970,GO:0098978,GO:0099061,GO:0099590,GO:1990454,GO:2000311,GO:2000969	voltage-gated calcium channel activity|calcium channel regulator activity|calcium channel activity|plasma membrane|integral component of plasma membrane|cell surface|channel regulator activity|transmission of nerve impulse|endocytic vesicle membrane|AMPA glutamate receptor complex|ionotropic glutamate receptor binding|somatodendritic compartment|response to cocaine|cell body|membrane depolarizati…	path:apla04010,path:apla04260,path:apla04261	MAPK signaling pathway|Cardiac muscle contraction|Adrenergic signaling in cardiomyocytes
ALPK3	296.5337023	491.4177389	101.6496658	0.20684981	-2.273344464	6.10E-55	1.55E-53	Down	3.98131	3.97095	4.31607	0.866877	0.889373	0.664748	GeneID:101795330	alpha kinase 3	GO:0004674,GO:0005524,GO:0005634,GO:0007507,GO:0055013	protein serine/threonine kinase activity|ATP binding|nucleus|heart development|cardiac muscle cell development
PPDPF	242.857813	402.2396952	83.47593079	0.207527829	-2.268623282	3.30E-11	1.23E-10	Down	96.1191	67.4625	59.1455	14.2275	14.8088	15.1896	GeneID:101794825	pancreatic progenitor cell differentiation and proliferation factor	GO:0007275,GO:0030154	multicellular organism development|cell differentiation
CHST10	551.5715836	912.8661652	190.2770021	0.2084391	-2.262302162	1.34E-79	7.80E-78	Down	16.1029	19.5648	19.8088	4.32082	3.7484	3.40256	GeneID:101792101	carbohydrate sulfotransferase 10	GO:0000139,GO:0008146,GO:0016021,GO:0016051	Golgi membrane|sulfotransferase activity|integral component of membrane|carbohydrate biosynthetic process	path:apla00515	Mannose type O-glycan biosynthesis
COL21A1	90.14652192	149.1850575	31.10798633	0.208519451	-2.261746126	6.26E-22	4.21E-21	Down	1.35807	1.16369	1.3159	0.307834	0.205261	0.201576	GeneID:101796553	collagen type XXI alpha 1 chain	GO:0003429,GO:0005576,GO:0005581,GO:0005615,GO:0005788,GO:0005829,GO:0030020,GO:0031012,GO:0062023	growth plate cartilage chondrocyte morphogenesis|extracellular region|collagen trimer|extracellular space|endoplasmic reticulum lumen|cytosol|extracellular matrix structural constituent conferring tensile strength|extracellular matrix|collagen-containing extracellular matrix
LOC101797566	126.6695315	209.594219	43.74484406	0.208712074	-2.260414035	5.85E-29	5.53E-28	Down	9.76078	7.90142	8.04826	1.6029	1.73607	1.53209	GeneID:101797566	glutathione S-transferase	GO:0004364,GO:0005615,GO:0006749	glutathione transferase activity|extracellular space|glutathione metabolic process	path:apla00480,path:apla00980,path:apla00982,path:apla00983	Glutathione metabolism|Metabolism of xenobiotics by cytochrome P450|Drug metabolism - cytochrome P450|Drug metabolism - other enzymes
LOC101798185	937.1218266	1550.502791	323.7408627	0.208797343	-2.259824743	2.35E-102	2.46E-100	Down	14.4564	15.0574	15.4813	3.73286	3.17272	2.59106	GeneID:101798185	refilin-A	GO:0005737,GO:0031005,GO:0032432,GO:0048705,GO:0061182,GO:0061572,GO:1900158	cytoplasm|filamin binding|actin filament bundle|skeletal system morphogenesis|negative regulation of chondrocyte development|actin filament bundle organization|negative regulation of bone mineralization involved in bone maturation
BRINP2	7.048012678	11.65659638	2.439428973	0.209274551	-2.256531214	0.00676749	0.012198395	Down	0.406035	0.298679	0.181284	0.0755833	0.112031	0	GeneID:101798618	BMP/retinoic acid inducible neural specific 2	GO:0005576,GO:0005783,GO:0007050,GO:0007399,GO:0030425,GO:0043025,GO:0045666,GO:0045786,GO:0045930,GO:0071300	extracellular region|endoplasmic reticulum|cell cycle arrest|nervous system development|dendrite|neuronal cell body|positive regulation of neuron differentiation|negative regulation of cell cycle|negative regulation of mitotic cell cycle|cellular response to retinoic acid
TMEM204	427.6067092	707.0722965	148.1411219	0.209513401	-2.254885567	1.98E-68	7.99E-67	Down	14.0339	14.4462	15.9175	3.81543	3.09151	2.87085	GeneID:101789936	transmembrane protein 204	GO:0001945,GO:0005886,GO:0005912,GO:0016021,GO:0030947,GO:0051145	lymph vessel development|plasma membrane|adherens junction|integral component of membrane|regulation of vascular endothelial growth factor receptor signaling pathway|smooth muscle cell differentiation
ADM	1379.908947	2281.468357	478.3495364	0.209667399	-2.253825539	8.99E-118	1.36E-115	Down	188.676	169.551	185.812	38.1593	36.4761	32.9444	GeneID:101802928	adrenomedullin	GO:0001570,GO:0001843,GO:0002031,GO:0003073,GO:0005179,GO:0005615,GO:0005737,GO:0007189,GO:0007507,GO:0008284,GO:0010460,GO:0031700,GO:0035809,GO:0043116,GO:0045766,GO:0045906,GO:0048589,GO:0060670,GO:0060712,GO:0097084,GO:0097647,GO:1990410,GO:2001214	vasculogenesis|neural tube closure|G protein-coupled receptor internalization|regulation of systemic arterial blood pressure|hormone activity|extracellular space|cytoplasm|adenylate cyclase-activating G protein-coupled receptor signaling pathway|heart development|positive regulation of cell proliferation|positive regulation of heart rate|adrenomedullin receptor binding|regulation of urine volume|…	path:apla04080,path:apla04270	Neuroactive ligand-receptor interaction|Vascular smooth muscle contraction
IL17D	23.31374717	38.53672072	8.09077361	0.209949717	-2.251884251	4.49E-07	1.23E-06	Down	1.28319	0.926857	0.969528	0.239103	0.208605	0.20428	GeneID:101793918	interleukin 17D			path:apla04060,path:apla04625	Cytokine-cytokine receptor interaction|C-type lectin receptor signaling pathway
LY86	30.2501904	49.99352125	10.50685956	0.210164423	-2.250409625	9.85E-09	3.06E-08	Down	2.22164	1.44453	1.95125	0.534316	0.408674	0.248394	GeneID:101800607	lymphocyte antigen 86	GO:0005615,GO:0006954,GO:0045087	extracellular space|inflammatory response|innate immune response
STK3	1989.589779	3288.131313	691.0482461	0.210164431	-2.250409573	6.44E-131	1.31E-128	Down	17.5502	20.1626	20.2368	4.45158	4.07701	3.99919	GeneID:101796457	serine/threonine kinase 3	GO:0000287,GO:0001841,GO:0003157,GO:0004672,GO:0004674,GO:0005524,GO:0005634,GO:0005737,GO:0005829,GO:0006468,GO:0006915,GO:0007165,GO:0007417,GO:0008285,GO:0023014,GO:0031098,GO:0032092,GO:0032147,GO:0032991,GO:0035329,GO:0035556,GO:0042802,GO:0043065,GO:0043539,GO:0045600,GO:0046330,GO:0046621,GO:0046983,GO:0050821,GO:0051091,GO:0051897,GO:0060215,GO:0060706,GO:0060800,GO:0090090,GO:0097284,GO:…	magnesium ion binding|neural tube formation|endocardium development|protein kinase activity|protein serine/threonine kinase activity|ATP binding|nucleus|cytoplasm|cytosol|protein phosphorylation|apoptotic process|signal transduction|central nervous system development|negative regulation of cell proliferation|signal transduction by protein phosphorylation|stress-activated protein kinase signaling …	path:apla04010	MAPK signaling pathway
FBN2	3681.908334	6080.635454	1283.181213	0.211027486	-2.244497175	1.74E-24	1.35E-23	Down	22.6991	30.6585	30.573	6.87783	5.94688	4.98446	GeneID:101800117	fibrillin 2	GO:0001527,GO:0005201,GO:0005509,GO:0005576,GO:0030023,GO:0030198,GO:0030326,GO:0030501,GO:0031012,GO:0035583,GO:0043010,GO:0045669,GO:0048048,GO:0060346,GO:0062023	microfibril|extracellular matrix structural constituent|calcium ion binding|extracellular region|extracellular matrix constituent conferring elasticity|extracellular matrix organization|embryonic limb morphogenesis|positive regulation of bone mineralization|extracellular matrix|sequestering of TGFbeta in extracellular matrix|camera-type eye development|positive regulation of osteoblast differenti…
CDH20	16.25083059	26.83299881	5.668662363	0.211257132	-2.24292805	2.73E-05	6.47E-05	Down	0.295826	0.266366	0.289654	0.0666609	0.055563	0.0686266	GeneID:101799811	cadherin 20	GO:0005509,GO:0005886,GO:0005913,GO:0007043,GO:0007156,GO:0008092,GO:0009986,GO:0016021,GO:0016339,GO:0016342,GO:0034332,GO:0042803,GO:0044331,GO:0045296,GO:0098609	calcium ion binding|plasma membrane|cell-cell adherens junction|cell-cell junction assembly|homophilic cell adhesion via plasma membrane adhesion molecules|cytoskeletal protein binding|cell surface|integral component of membrane|calcium-dependent cell-cell adhesion via plasma membrane cell adhesion molecules|catenin complex|adherens junction organization|protein homodimerization activity|cell-cel…
PIRT	46.44005142	76.64208014	16.23802271	0.211868241	-2.23876075	1.73E-12	6.96E-12	Down	1.06633	1.08711	0.975087	0.187946	0.240543	0.254789	GeneID:101805297	phosphoinositide interacting regulator of transient receptor potential channels	GO:0005547,GO:0005622,GO:0005886,GO:0009408,GO:0016021,GO:0044325,GO:0048015,GO:0048266,GO:1902936,GO:2001259	phosphatidylinositol-3,4,5-trisphosphate binding|intracellular|plasma membrane|response to heat|integral component of membrane|ion channel binding|phosphatidylinositol-mediated signaling|behavioral response to pain|phosphatidylinositol bisphosphate binding|positive regulation of cation channel activity
EIF4G2	27867.26545	45987.91521	9746.615687	0.211938629	-2.238281532	4.07E-171	1.44E-168	Down	444.531	481.405	475.582	95.385	97.0926	95.6692	GeneID:101789525	eukaryotic translation initiation factor 4 gamma 2	GO:0003723,GO:0003729,GO:0003743,GO:0005829,GO:0005913,GO:0006446,GO:0007050,GO:0008135,GO:0008219,GO:0010507,GO:0016020,GO:0016281,GO:0030307,GO:0034645,GO:0045296	RNA binding|mRNA binding|translation initiation factor activity|cytosol|cell-cell adherens junction|regulation of translational initiation|cell cycle arrest|translation factor activity, RNA binding|cell death|negative regulation of autophagy|membrane|eukaryotic translation initiation factor 4F complex|positive regulation of cell growth|cellular macromolecule biosynthetic process|cadherin binding	path:apla03013	RNA transport
LOC101800841	87.98747748	145.189953	30.78500194	0.212032591	-2.237642059	3.10E-21	2.01E-20	Down	4.14384	4.27307	4.2202	1.05093	0.809516	1.01481	GeneID:101800841	tyrosine-protein phosphatase non-receptor type substrate 1	GO:0005886,GO:0016021,GO:0017124,GO:0022409,GO:0050766,GO:0050870	plasma membrane|integral component of membrane|SH3 domain binding|positive regulation of cell-cell adhesion|positive regulation of phagocytosis|positive regulation of T cell activation
SEC23A	2755.114319	4545.879222	964.3494155	0.212137052	-2.236931472	1.60E-139	4.18E-137	Down	46.0556	49.3389	49.5533	10.7911	10.2457	9.64859	GeneID:101793104	Sec23 homolog A, coat complex II component	GO:0000139,GO:0003400,GO:0005096,GO:0005783,GO:0005789,GO:0005829,GO:0006886,GO:0007030,GO:0008270,GO:0008360,GO:0012507,GO:0016236,GO:0019898,GO:0030127,GO:0030134,GO:0048471,GO:0070971,GO:0072659,GO:0090110	Golgi membrane|regulation of COPII vesicle coating|GTPase activator activity|endoplasmic reticulum|endoplasmic reticulum membrane|cytosol|intracellular protein transport|Golgi organization|zinc ion binding|regulation of cell shape|ER to Golgi transport vesicle membrane|macroautophagy|extrinsic component of membrane|COPII vesicle coat|COPII-coated ER to Golgi transport vesicle|perinuclear region o…	path:apla04141	Protein processing in endoplasmic reticulum
FAM78A	254.2106786	419.3294888	89.09186846	0.212462683	-2.234718623	4.39E-48	8.94E-47	Down	4.00553	4.21711	4.6403	1.04905	1.05327	0.626987	GeneID:101794921	family with sequence similarity 78 member A
GDF2	5.776338855	9.528102237	2.024575474	0.212484651	-2.234569467	0.016808254	0.028577301	Down	0.0927057	0.0623912	0.106663	0.024165	0.0249684	0.0121026	GeneID:101794255	growth differentiation factor 2	GO:0001569,GO:0001570,GO:0001649,GO:0001937,GO:0001938,GO:0005125,GO:0005160,GO:0005615,GO:0008083,GO:0010596,GO:0010862,GO:0030308,GO:0030509,GO:0030513,GO:0032757,GO:0032924,GO:0042981,GO:0043408,GO:0045603,GO:0045669,GO:0045766,GO:0045944,GO:0048468,GO:0060389,GO:0060395,GO:0061036,GO:2000279	branching involved in blood vessel morphogenesis|vasculogenesis|osteoblast differentiation|negative regulation of endothelial cell proliferation|positive regulation of endothelial cell proliferation|cytokine activity|transforming growth factor beta receptor binding|extracellular space|growth factor activity|negative regulation of endothelial cell migration|positive regulation of pathway-restricte…	path:apla04060	Cytokine-cytokine receptor interaction
NR2F2	1707.004797	2815.142338	598.8672562	0.21273072	-2.232899711	5.49E-124	9.96E-122	Down	28.4662	29.4991	30.0905	5.78295	6.49502	6.74437	GeneID:101796589	nuclear receptor subfamily 2 group F member 2	GO:0001972,GO:0003707,GO:0004879,GO:0005634,GO:0008270,GO:0043565,GO:0045893	retinoic acid binding|steroid hormone receptor activity|nuclear receptor activity|nucleus|zinc ion binding|sequence-specific DNA binding|positive regulation of transcription, DNA-templated
LOC101802274	356.5578677	587.9639743	125.1517611	0.212856173	-2.232049168	3.01E-60	9.39E-59	Down	3.42227	3.60797	3.53875	0.773369	0.717522	0.564223	GeneID:101802274	myosin heavy chain, cardiac muscle isoform	GO:0003774,GO:0005524,GO:0016020,GO:0032982,GO:0051015,GO:0097512	motor activity|ATP binding|membrane|myosin filament|actin filament binding|cardiac myofibril	path:apla04260,path:apla04261	Cardiac muscle contraction|Adrenergic signaling in cardiomyocytes
VOPP1	422.6618492	696.8572772	148.4664212	0.213051404	-2.230726537	9.68E-22	6.43E-21	Down	29.5646	23.5288	23.9762	4.6967	5.69295	5.64985	GeneID:101798002	VOPP1, WBP1/VOPP1 family member	GO:0005768,GO:0030659,GO:0031301	endosome|cytoplasmic vesicle membrane|integral component of organelle membrane
RECK	913.2362367	1505.507511	320.9649629	0.213193864	-2.229762181	3.38E-99	3.40E-97	Down	17.1277	18.9849	18.0172	3.73379	3.64711	3.6961	GeneID:101804456	reversion inducing cysteine rich protein with kazal motifs	GO:0001944,GO:0001955,GO:0002040,GO:0004866,GO:0005886,GO:0008191,GO:0030198,GO:0030336,GO:0035115,GO:0060828,GO:1904684	vasculature development|blood vessel maturation|sprouting angiogenesis|endopeptidase inhibitor activity|plasma membrane|metalloendopeptidase inhibitor activity|extracellular matrix organization|negative regulation of cell migration|embryonic forelimb morphogenesis|regulation of canonical Wnt signaling pathway|negative regulation of metalloendopeptidase activity
LOC113845719	6.942825176	11.44396022	2.441690129	0.213360592	-2.228634362	0.01253443	0.021741268	Down	2.57388	0.838524	1.0441	0.263789	0.485147	0.494476	GeneID:113845719	regulator of G-protein signaling 9-binding protein-like	GO:0009968	negative regulation of signal transduction
CRABP1	676.2051592	1114.566713	237.8436055	0.213395576	-2.228397828	7.21E-20	4.37E-19	Down	96.6804	71.5423	80.0939	21.7747	14.4309	17.6628	GeneID:101795163	cellular retinoic acid binding protein 1	GO:0001972,GO:0005501,GO:0005623,GO:0005829,GO:0016918,GO:0019841,GO:0030424,GO:0034653,GO:0043005,GO:0070852	retinoic acid binding|retinoid binding|cell|cytosol|retinal binding|retinol binding|axon|retinoic acid catabolic process|neuron projection|cell body fiber
MYLK	1741.581341	2870.279377	612.8833044	0.213527404	-2.227506858	4.82E-117	7.24E-115	Down	12.103	13.4601	13.5193	2.90875	2.96916	2.33251	GeneID:101794935	myosin light chain kinase	GO:0004687,GO:0005516,GO:0005524,GO:0005829,GO:0005865,GO:0006936,GO:0008307,GO:0016020,GO:0030017,GO:0030018,GO:0030240,GO:0030241,GO:0031430,GO:0045214,GO:0046872,GO:0048739,GO:0051015,GO:0051371,GO:0055003,GO:0055008	myosin light chain kinase activity|calmodulin binding|ATP binding|cytosol|striated muscle thin filament|muscle contraction|structural constituent of muscle|membrane|sarcomere|Z disc|skeletal muscle thin filament assembly|skeletal muscle myosin thick filament assembly|M band|sarcomere organization|metal ion binding|cardiac muscle fiber development|actin filament binding|muscle alpha-actinin bindin…	path:apla04020,path:apla04270,path:apla04371,path:apla04510,path:apla04810	Calcium signaling pathway|Vascular smooth muscle contraction|Apelin signaling pathway|Focal adhesion|Regulation of actin cytoskeleton
LOC101801254	138.3048888	227.8972125	48.71256514	0.213747964	-2.226017418	1.92E-27	1.70E-26	Down	19.3887	15.6193	16.3017	2.98317	3.06777	4.31062	GeneID:101801254	von Willebrand factor D and EGF domain-containing protein
NEGR1	856.7754959	1411.494663	302.0563288	0.2139975	-2.224334154	5.46E-96	5.07E-94	Down	2.78057	3.03121	3.08306	0.716586	0.620351	0.548702	GeneID:101796304	neuronal growth regulator 1	GO:0005886,GO:0007626,GO:0007631,GO:0010976,GO:0031225,GO:0098609	plasma membrane|locomotory behavior|feeding behavior|positive regulation of neuron projection development|anchored component of membrane|cell-cell adhesion	path:apla04514	Cell adhesion molecules (CAMs)
SMOC2	335.6808084	552.9597178	118.401899	0.214123914	-2.223482167	2.07E-57	5.84E-56	Down	7.46154	7.16939	7.65772	2.13931	1.3197	1.28721	GeneID:101802260	SPARC related modular calcium binding 2	GO:0005509,GO:0005604,GO:0005614,GO:0005615,GO:0008201,GO:0010595,GO:0010811,GO:0030198,GO:0035470,GO:0045766,GO:0045931,GO:0071944,GO:1900748,GO:2000573,GO:2001028	calcium ion binding|basement membrane|interstitial matrix|extracellular space|heparin binding|positive regulation of endothelial cell migration|positive regulation of cell-substrate adhesion|extracellular matrix organization|positive regulation of vascular wound healing|positive regulation of angiogenesis|positive regulation of mitotic cell cycle|cell periphery|positive regulation of vascular end…
GXYLT2	3771.792261	6212.80268	1330.781842	0.214199921	-2.222970149	2.82E-127	5.44E-125	Down	55.1921	64.7669	64.5853	14.4751	13.2453	12.5012	GeneID:101792975	glucoside xylosyltransferase 2	GO:0016021,GO:0016266,GO:0035252	integral component of membrane|O-glycan processing|UDP-xylosyltransferase activity	path:apla00514	Other types of O-glycan biosynthesis
GPR162	357.5016994	588.5716701	126.4317286	0.214811101	-2.218859543	9.64E-60	2.95E-58	Down	15.2034	13.4486	13.8892	3.03641	3.03978	2.90941	GeneID:101794542	G protein-coupled receptor 162	GO:0004930,GO:0005886,GO:0016021	G protein-coupled receptor activity|plasma membrane|integral component of membrane
EPB41L3	913.3032098	1502.98146	323.6249596	0.21532199	-2.215432428	4.55E-98	4.47E-96	Down	11.0613	11.9305	11.5326	2.65506	2.42633	2.25301	GeneID:101805174	erythrocyte membrane protein band 4.1 like 3
LOC101800696	713.3580664	1173.80756	252.9085731	0.215459997	-2.214508057	3.88E-83	2.54E-81	Down	8.57818	9.67676	9.63021	2.30464	1.96876	1.67354	GeneID:101800696	phospholipid-transporting ATPase ID	GO:0000287,GO:0004012,GO:0005524,GO:0005789,GO:0005794,GO:0005886,GO:0007030,GO:0016021,GO:0045332	magnesium ion binding|phospholipid-translocating ATPase activity|ATP binding|endoplasmic reticulum membrane|Golgi apparatus|plasma membrane|Golgi organization|integral component of membrane|phospholipid translocation
CCDC80	6912.368976	11372.00151	2452.736439	0.215682036	-2.213022075	7.19E-156	2.32E-153	Down	106.876	116.088	115.038	25.2606	23.935	22.0705	GeneID:101804284	coiled-coil domain containing 80	GO:0005576	extracellular region
ACTB	51026.37017	83896.71908	18156.02126	0.216409193	-2.20816631	1.27E-151	3.78E-149	Down	2541.15	2287.46	2404.17	522.355	526.649	513.991	GeneID:101800437	actin beta	GO:0005524,GO:0005634,GO:0005856,GO:0005886,GO:0005925,GO:0015629,GO:0032991,GO:0097433	ATP binding|nucleus|cytoskeleton|plasma membrane|focal adhesion|actin cytoskeleton|protein-containing complex|dense body	path:apla04145,path:apla04210,path:apla04510,path:apla04520,path:apla04530,path:apla04810,path:apla05132,path:apla05164	Phagosome|Apoptosis|Focal adhesion|Adherens junction|Tight junction|Regulation of actin cytoskeleton|Salmonella infection|Influenza A
FBLN1	2380.536984	3913.99939	847.0745766	0.216421745	-2.208082636	3.99E-132	8.58E-130	Down	34.9838	35.7902	36.4675	8.81123	7.62991	7.39177	GeneID:101794773	fibulin 1	GO:0005509,GO:0005576,GO:0016504,GO:0030198	calcium ion binding|extracellular region|peptidase activator activity|extracellular matrix organization
PLPP1	361.6246139	594.4074251	128.8418026	0.216756718	-2.205851387	1.16E-29	1.13E-28	Down	28.9667	24.5202	23.6035	5.29061	4.9516	6.62596	GeneID:101799557	phospholipid phosphatase 1	GO:0005886,GO:0006629,GO:0008195,GO:0016020,GO:0016021	plasma membrane|lipid metabolic process|phosphatidate phosphatase activity|membrane|integral component of membrane	path:apla00561,path:apla00564,path:apla00565,path:apla00600	Glycerolipid metabolism|Glycerophospholipid metabolism|Ether lipid metabolism|Sphingolipid metabolism
MPEG1	91.87269351	150.9478602	32.79752682	0.217277189	-2.202391372	1.67E-21	1.10E-20	Down	3.78242	4.2447	3.51483	0.897296	0.782877	0.724149	GeneID:101800456	macrophage expressed 1	GO:0016021,GO:0042742	integral component of membrane|defense response to bacterium
GALNT17	405.8438993	666.7254466	144.962352	0.217424358	-2.201414522	1.26E-58	3.71E-57	Down	6.67664	6.46642	7.6154	1.59558	1.30997	1.47561	GeneID:101792092	polypeptide N-acetylgalactosaminyltransferase 17			path:apla00512	Mucin type O-glycan biosynthesis
C1QTNF12	102.9054556	169.0455549	36.76535627	0.217487862	-2.20099321	1.76E-23	1.30E-22	Down	2.55107	2.63534	2.69287	0.789307	0.42744	0.514132	GeneID:101792348	C1q and TNF related 12	GO:0005179,GO:0005576,GO:0005615,GO:0010906,GO:0045721,GO:0046324,GO:0046326,GO:0046628	hormone activity|extracellular region|extracellular space|regulation of glucose metabolic process|negative regulation of gluconeogenesis|regulation of glucose import|positive regulation of glucose import|positive regulation of insulin receptor signaling pathway
GPR149	14.72738194	24.19116558	5.263598305	0.217583493	-2.200358985	0.005722481	0.010431188	Down	0.205928	0.482831	0.237198	0.0639586	0.0162611	0.110939	GeneID:101791287	G protein-coupled receptor 149	GO:0001547,GO:0004930,GO:0005887,GO:0007218,GO:0030273,GO:0042923,GO:0060280	antral ovarian follicle growth|G protein-coupled receptor activity|integral component of plasma membrane|neuropeptide signaling pathway|melanin-concentrating hormone receptor activity|neuropeptide binding|negative regulation of ovulation
BVES	154.1493302	253.1396791	55.15898133	0.217899389	-2.198265946	1.86E-32	2.04E-31	Down	3.00768	3.70091	3.24144	0.720735	0.683421	0.91165	GeneID:101792652	blood vessel epicardial substance	GO:0001921,GO:0002931,GO:0003201,GO:0005198,GO:0005623,GO:0005737,GO:0005886,GO:0005901,GO:0005923,GO:0007507,GO:0007519,GO:0008360,GO:0016020,GO:0016021,GO:0016192,GO:0016328,GO:0030552,GO:0031227,GO:0034446,GO:0040017,GO:0042383,GO:0042391,GO:0043087,GO:0044214,GO:0048471,GO:0051260,GO:0071944,GO:0089717,GO:0090132,GO:0090136	positive regulation of receptor recycling|response to ischemia|epithelial to mesenchymal transition involved in coronary vasculature morphogenesis|structural molecule activity|cell|cytoplasm|plasma membrane|caveola|bicellular tight junction|heart development|skeletal muscle tissue development|regulation of cell shape|membrane|integral component of membrane|vesicle-mediated transport|lateral plasm…	path:apla04530	Tight junction
RARRES1	567.8946475	932.1684552	203.6208398	0.218437814	-2.194705469	7.76E-77	3.98E-75	Down	39.8208	37.4484	38.2103	8.6398	8.07835	8.97846	GeneID:101802062	retinoic acid receptor responder 1	GO:0005576,GO:0005615,GO:0031214	extracellular region|extracellular space|biomineral tissue development
ACAN	35.07267771	57.5634702	12.58188522	0.218574127	-2.193805461	1.28E-09	4.26E-09	Down	0.322469	0.455994	0.360745	0.0673025	0.112247	0.0513979	GeneID:101800654	aggrecan	GO:0005509,GO:0005540,GO:0007155,GO:0007417,GO:0030246,GO:0031012	calcium ion binding|hyaluronic acid binding|cell adhesion|central nervous system development|carbohydrate binding|extracellular matrix
EHBP1	1524.781852	2501.886976	547.6767281	0.218905464	-2.191620133	6.72E-116	9.89E-114	Down	14.5664	15.7175	15.361	3.55907	3.35413	2.88233	GeneID:101792572	EH domain binding protein 1	GO:0005768,GO:0005829,GO:0005886,GO:0006897,GO:0015031	endosome|cytosol|plasma membrane|endocytosis|protein transport
SLC25A48	32.57778489	53.45384174	11.70172803	0.21891276	-2.191572045	5.94E-09	1.88E-08	Down	1.0255	0.804556	1.0031	0.260105	0.144034	0.18845	GeneID:101797235	solute carrier family 25 member 48	GO:0005743,GO:0006844,GO:0015227,GO:0016021	mitochondrial inner membrane|acyl carnitine transport|acyl carnitine transmembrane transporter activity|integral component of membrane
ACO1	1285.037942	2107.680504	462.3953808	0.219385898	-2.188457299	1.80E-109	2.27E-107	Down	27.4547	28.5706	28.3916	6.30931	6.82071	5.18774	GeneID:101789751	aconitase 1	GO:0003723,GO:0003994,GO:0005739,GO:0005829,GO:0006099,GO:0006101,GO:0006879,GO:0010040,GO:0046872,GO:0051538,GO:0051539	RNA binding|aconitate hydratase activity|mitochondrion|cytosol|tricarboxylic acid cycle|citrate metabolic process|cellular iron ion homeostasis|response to iron(II) ion|metal ion binding|3 iron, 4 sulfur cluster binding|4 iron, 4 sulfur cluster binding	path:apla00020,path:apla00630	Citrate cycle (TCA cycle)|Glyoxylate and dicarboxylate metabolism
FKBP10	1740.754069	2853.140409	628.3677279	0.220237226	-2.182869754	3.64E-110	4.71E-108	Down	43.5457	38.3701	39.8473	8.9508	7.56135	8.16817	GeneID:101792785	FKBP prolyl isomerase 10	GO:0003755,GO:0005509,GO:0005788	peptidyl-prolyl cis-trans isomerase activity|calcium ion binding|endoplasmic reticulum lumen
LOC101794181	102.4667874	167.7360473	37.19752749	0.221762275	-2.17291413	5.52E-12	2.15E-11	Down	4.85892	3.95692	3.38081	1.03504	0.902562	0.810219	GeneID:101794181	matrix metalloproteinase-27	GO:0004222,GO:0005789,GO:0008270,GO:0030574,GO:0031012	metalloendopeptidase activity|endoplasmic reticulum membrane|zinc ion binding|collagen catabolic process|extracellular matrix
SH3BGRL	2734.295038	4475.623284	992.9667916	0.221861119	-2.172271234	2.51E-132	5.49E-130	Down	75.741	78.5992	76.4645	18.3244	18.4418	15.561	GeneID:101801958	SH3 domain binding glutamate rich protein like	GO:0005070,GO:0005615,GO:0005634,GO:0005737,GO:0017124,GO:0070062	SH3/SH2 adaptor activity|extracellular space|nucleus|cytoplasm|SH3 domain binding|extracellular exosome
CLEC3B	108.1322543	176.9859302	39.27857846	0.221930514	-2.171820053	5.98E-24	4.51E-23	Down	7.35448	5.56778	6.70856	1.58962	1.47156	1.09028	GeneID:101803169	C-type lectin domain family 3 member B	GO:0001503,GO:0001652,GO:0005509,GO:0005615,GO:0005737,GO:0008201,GO:0010756,GO:0030246,GO:0030282,GO:0036143,GO:0071560	ossification|granular component|calcium ion binding|extracellular space|cytoplasm|heparin binding|positive regulation of plasminogen activation|carbohydrate binding|bone mineralization|kringle domain binding|cellular response to transforming growth factor beta stimulus
DNAI1	55.79003712	91.30118704	20.2788872	0.222109787	-2.17065513	6.56E-14	2.88E-13	Down	1.50502	1.42442	1.23626	0.309909	0.41941	0.183829	GeneID:101803329	dynein axonemal intermediate chain 1	GO:0003341,GO:0003351,GO:0003774,GO:0005813,GO:0005874,GO:0007018,GO:0007368,GO:0007507,GO:0008286,GO:0030286,GO:0036157,GO:0036158,GO:0045503,GO:0045504	cilium movement|epithelial cilium movement|motor activity|centrosome|microtubule|microtubule-based movement|determination of left/right symmetry|heart development|insulin receptor signaling pathway|dynein complex|outer dynein arm|outer dynein arm assembly|dynein light chain binding|dynein heavy chain binding
MATN4	12.28859701	20.10490313	4.472290901	0.222447772	-2.168461448	0.000412631	0.000864734	Down	0.573528	0.502148	0.66988	0.0418462	0.12637	0.253906	GeneID:101789399	matrilin 4	GO:0003429,GO:0005509,GO:0005576,GO:0005615,GO:0030198,GO:0031012	growth plate cartilage chondrocyte morphogenesis|calcium ion binding|extracellular region|extracellular space|extracellular matrix organization|extracellular matrix
LOC101790005	7.776104866	12.71900913	2.833200604	0.222753249	-2.166481622	0.005757504	0.010484741	Down	0.204803	0.178081	0.140308	0.0512433	0.0524826	0.0171369	GeneID:101790005	prokineticin receptor 2	GO:0004930,GO:0004983,GO:0005887,GO:0007186,GO:0007623	G protein-coupled receptor activity|neuropeptide Y receptor activity|integral component of plasma membrane|G protein-coupled receptor signaling pathway|circadian rhythm
SLC38A4	210.9545912	345.0144589	76.89472359	0.222873916	-2.165700313	4.90E-40	7.19E-39	Down	4.20613	4.7113	4.28734	1.102	1.02125	0.844497	GeneID:101790634	solute carrier family 38 member 4	GO:0005886,GO:0006814,GO:0006865,GO:0015293,GO:0016021	plasma membrane|sodium ion transport|amino acid transport|symporter activity|integral component of membrane
SMYD1	228.5827758	373.7679363	83.39761527	0.223126724	-2.164064777	2.55E-42	4.09E-41	Down	9.3775	8.47766	9.70668	2.21363	1.79149	1.78517	GeneID:101800831	SET and MYND domain containing 1	GO:0003677,GO:0003714,GO:0005634,GO:0005737,GO:0006338,GO:0007507,GO:0010831,GO:0018024,GO:0035914,GO:0045663,GO:0045892,GO:0046872	DNA binding|transcription corepressor activity|nucleus|cytoplasm|chromatin remodeling|heart development|positive regulation of myotube differentiation|histone-lysine N-methyltransferase activity|skeletal muscle cell differentiation|positive regulation of myoblast differentiation|negative regulation of transcription, DNA-templated|metal ion binding
TIMP4	299.3520282	489.3558855	109.3481708	0.223453266	-2.161954964	1.41E-36	1.84E-35	Down	5.84426	5.26681	6.34432	1.54245	1.53144	0.988828	GeneID:101792619	TIMP metallopeptidase inhibitor 4	GO:0002020,GO:0005615,GO:0007219,GO:0007417,GO:0008191,GO:0009725,GO:0010033,GO:0010951,GO:0030017,GO:0031012,GO:0032496,GO:0034097,GO:0042493,GO:0042698,GO:0043434,GO:0046872,GO:0051045	protease binding|extracellular space|Notch signaling pathway|central nervous system development|metalloendopeptidase inhibitor activity|response to hormone|response to organic substance|negative regulation of endopeptidase activity|sarcomere|extracellular matrix|response to lipopolysaccharide|response to cytokine|response to drug|ovulation cycle|response to peptide hormone|metal ion binding|negat…
IGFBP4	1454.395859	2377.230936	531.5607819	0.223605025	-2.160975488	8.39E-53	2.01E-51	Down	108.723	87.8525	91.5876	20.7354	22.2166	19.1608	GeneID:101789694	insulin like growth factor binding protein 4	GO:0001558,GO:0005615,GO:0010906,GO:0031994,GO:0031995,GO:0043410,GO:0043568,GO:0044342	regulation of cell growth|extracellular space|regulation of glucose metabolic process|insulin-like growth factor I binding|insulin-like growth factor II binding|positive regulation of MAPK cascade|positive regulation of insulin-like growth factor receptor signaling pathway|type B pancreatic cell proliferation
CENPF	672.5649429	1099.190253	245.9396329	0.223746192	-2.160064968	1.21E-30	1.22E-29	Down	3.70034	4.79958	4.58933	1.08995	0.922215	0.883624	GeneID:101802738	centromere protein F
ACOD1	48.41222286	79.11299504	17.71145068	0.223875366	-2.159232307	3.10E-08	9.26E-08	Down	2.40518	3.30433	2.41874	1.05615	0.4361	0.431219	GeneID:101794037	aconitate decarboxylase 1	GO:0002760,GO:0005739,GO:0006952,GO:0006954,GO:0007566,GO:0009617,GO:0019679,GO:0032088,GO:0032480,GO:0032496,GO:0034136,GO:0034144,GO:0035458,GO:0045824,GO:0047547,GO:0047613,GO:0050728,GO:0071219,GO:0071222,GO:0071346,GO:0071347,GO:0071356,GO:0071393,GO:0072573,GO:2000379	positive regulation of antimicrobial humoral response|mitochondrion|defense response|inflammatory response|embryo implantation|response to bacterium|propionate metabolic process, methylcitrate cycle|negative regulation of NF-kappaB transcription factor activity|negative regulation of type I interferon production|response to lipopolysaccharide|negative regulation of toll-like receptor 2 signaling …
PTGS1	296.4013876	484.2985693	108.5042059	0.224044036	-2.158145775	1.12E-50	2.50E-49	Down	17.187	14.7723	15.7472	2.5193	4.08033	3.38339	GeneID:101798526	prostaglandin-endoperoxide synthase 1			path:apla00590	Arachidonic acid metabolism
GAP43	467.1835126	763.1740013	171.1930239	0.224317159	-2.156388112	1.92E-49	4.10E-48	Down	6.82359	5.86678	5.8603	1.18774	1.49769	1.37763	GeneID:113842399	growth associated protein 43	GO:0005516,GO:0007399,GO:0030054,GO:0030154,GO:0031527,GO:0032584,GO:0040008,GO:0045202	calmodulin binding|nervous system development|cell junction|cell differentiation|filopodium membrane|growth cone membrane|regulation of growth|synapse
NELL1	125.7955855	205.3270795	46.26409155	0.225318997	-2.149959142	9.80E-27	8.37E-26	Down	2.0098	2.36355	2.41933	0.448686	0.567008	0.536311	GeneID:101791606	neural EGFL like 1	GO:0005509,GO:0005576,GO:0005635,GO:0005737,GO:0007399,GO:0010468,GO:0030154,GO:0030501,GO:0033689,GO:0045669,GO:0048471,GO:1903363	calcium ion binding|extracellular region|nuclear envelope|cytoplasm|nervous system development|regulation of gene expression|cell differentiation|positive regulation of bone mineralization|negative regulation of osteoblast proliferation|positive regulation of osteoblast differentiation|perinuclear region of cytoplasm|negative regulation of cellular protein catabolic process
PRDX4	2925.146249	4772.291194	1078.001303	0.225887579	-2.146323154	2.54E-46	4.83E-45	Down	228.132	198.779	193.701	48.1484	44.0515	46.5714	GeneID:101796785	peroxiredoxin 4	GO:0005576,GO:0005634,GO:0005783,GO:0005790,GO:0005829,GO:0006979,GO:0007252,GO:0007283,GO:0008379,GO:0008584,GO:0019471,GO:0022417,GO:0030198,GO:0034774,GO:0042744,GO:0042803,GO:0043312,GO:0045454,GO:0070062,GO:1904813,GO:2000255	extracellular region|nucleus|endoplasmic reticulum|smooth endoplasmic reticulum|cytosol|response to oxidative stress|I-kappaB phosphorylation|spermatogenesis|thioredoxin peroxidase activity|male gonad development|4-hydroxyproline metabolic process|protein maturation by protein folding|extracellular matrix organization|secretory granule lumen|hydrogen peroxide catabolic process|protein homodimeriz…
ITGBL1	53.75531015	87.67293558	19.83768471	0.226269197	-2.143887899	3.09E-13	1.30E-12	Down	1.17515	1.4051	1.16245	0.321342	0.195458	0.302847	GeneID:101800423	integrin subunit beta like 1	GO:0005178,GO:0005576,GO:0005886,GO:0005925,GO:0007155,GO:0007160,GO:0007229,GO:0008305,GO:0009986,GO:0016477,GO:0033627	integrin binding|extracellular region|plasma membrane|focal adhesion|cell adhesion|cell-matrix adhesion|integrin-mediated signaling pathway|integrin complex|cell surface|cell migration|cell adhesion mediated by integrin
IGF2	536.9815536	875.720333	198.2427742	0.226376809	-2.143201928	8.08E-47	1.58E-45	Down	16.7952	14.8753	14.9661	3.98519	3.30406	2.95042	GeneID:101799111	insulin like growth factor 2	GO:0000122,GO:0001649,GO:0005158,GO:0005159,GO:0005178,GO:0005179,GO:0005615,GO:0008083,GO:0008284,GO:0009887,GO:0031017,GO:0031056,GO:0038028,GO:0040018,GO:0042104,GO:0043410,GO:0043539,GO:0045725,GO:0045840,GO:0045944,GO:0046628,GO:0050731,GO:0051146,GO:0051147,GO:0051781,GO:0051897,GO:2000467	negative regulation of transcription by RNA polymerase II|osteoblast differentiation|insulin receptor binding|insulin-like growth factor receptor binding|integrin binding|hormone activity|extracellular space|growth factor activity|positive regulation of cell proliferation|animal organ morphogenesis|exocrine pancreas development|regulation of histone modification|insulin receptor signaling pathway…	path:apla04010	MAPK signaling pathway
GAS6	228.3577928	372.3490038	84.36658179	0.226579314	-2.141911942	3.77E-41	5.74E-40	Down	6.88689	7.14463	7.69694	2.3387	1.43042	1.23887	GeneID:101793107	growth arrest specific 6
HTR2B	54.88062102	89.47783253	20.28340951	0.22668642	-2.141230129	1.93E-13	8.24E-13	Down	0.59157	0.677759	0.725849	0.145767	0.140806	0.179306	GeneID:101797990	5-hydroxytryptamine receptor 2B			path:apla04020,path:apla04080,path:apla04540	Calcium signaling pathway|Neuroactive ligand-receptor interaction|Gap junction
PLAC9	167.2084209	272.3830506	62.03379124	0.227744682	-2.134510729	3.17E-09	1.02E-08	Down	12.0517	7.68663	8.25481	2.09772	2.32304	0.703279	GeneID:101794926	placenta specific 9	GO:0005576	extracellular region
FGF14	85.04338535	138.478087	31.60868364	0.228257657	-2.13126484	3.19E-19	1.88E-18	Down	0.743601	0.911457	0.786654	0.191026	0.204431	0.182345	GeneID:101798736	fibroblast growth factor 14	GO:0005576,GO:0005634,GO:0007399,GO:0008083,GO:0048167,GO:0060078,GO:1901843,GO:1903421	extracellular region|nucleus|nervous system development|growth factor activity|regulation of synaptic plasticity|regulation of postsynaptic membrane potential|positive regulation of high voltage-gated calcium channel activity|regulation of synaptic vesicle recycling
CNR1	244.8517277	398.6141054	91.08935012	0.22851512	-2.129638469	2.57E-43	4.37E-42	Down	2.98676	2.95578	3.29419	0.805288	0.687451	0.678961	GeneID:101801352	cannabinoid receptor 1	GO:0004949,GO:0005623,GO:0005741,GO:0005886,GO:0007188,GO:0007413,GO:0016020,GO:0016049,GO:0030175,GO:0030426,GO:0031623,GO:0031915,GO:0032592,GO:0042593,GO:0044297,GO:0046847,GO:0060997,GO:0090394,GO:0098921,GO:0098978,GO:0098982,GO:0099056,GO:0099553,GO:0099635,GO:1900454,GO:1903295,GO:1904483	cannabinoid receptor activity|cell|mitochondrial outer membrane|plasma membrane|adenylate cyclase-modulating G protein-coupled receptor signaling pathway|axonal fasciculation|membrane|cell growth|filopodium|growth cone|receptor internalization|positive regulation of synaptic plasticity|integral component of mitochondrial membrane|glucose homeostasis|cell body|filopodium assembly|dendritic spine m…	path:apla04080	Neuroactive ligand-receptor interaction
GREM1	647.256106	1053.606498	240.9057141	0.22864866	-2.12879563	3.67E-78	2.00E-76	Down	11.6916	12.8026	13.0901	3.16503	2.75478	2.88806	GeneID:101789702	gremlin 1, DAN family BMP antagonist	GO:0000902,GO:0001658,GO:0002042,GO:0002092,GO:0003257,GO:0003337,GO:0005125,GO:0005615,GO:0007267,GO:0008284,GO:0009954,GO:0009986,GO:0010717,GO:0030199,GO:0030297,GO:0030326,GO:0030514,GO:0032331,GO:0033689,GO:0036122,GO:0042803,GO:0043066,GO:0043184,GO:0045668,GO:0045766,GO:0045892,GO:0046851,GO:0048263,GO:0051092,GO:0051893,GO:0051973,GO:0060173,GO:0060394,GO:0060676,GO:0090090,GO:0090190,GO:…	cell morphogenesis|branching involved in ureteric bud morphogenesis|cell migration involved in sprouting angiogenesis|positive regulation of receptor internalization|positive regulation of transcription from RNA polymerase II promoter involved in myocardial precursor cell differentiation|mesenchymal to epithelial transition involved in metanephros morphogenesis|cytokine activity|extracellular spa…
TMEM100	212.5743355	345.9455319	79.20313905	0.228946848	-2.126915393	5.33E-39	7.55E-38	Down	1.95465	1.99967	2.23725	0.697382	0.386149	0.432114	GeneID:101794356	transmembrane protein 100	GO:0001525,GO:0001570,GO:0001701,GO:0003198,GO:0005783,GO:0005886,GO:0007219,GO:0016021,GO:0030509,GO:0043204,GO:0043491,GO:0045603,GO:0048471,GO:0050848,GO:0051930,GO:0060842,GO:2001214	angiogenesis|vasculogenesis|in utero embryonic development|epithelial to mesenchymal transition involved in endocardial cushion formation|endoplasmic reticulum|plasma membrane|Notch signaling pathway|integral component of membrane|BMP signaling pathway|perikaryon|protein kinase B signaling|positive regulation of endothelial cell differentiation|perinuclear region of cytoplasm|regulation of calciu…
TMEM241	591.861981	962.9367937	220.7871683	0.229285213	-2.124784776	2.67E-74	1.28E-72	Down	7.39496	6.99555	7.10918	1.92742	1.40075	1.54952	GeneID:101802457	transmembrane protein 241	GO:0016021	integral component of membrane
PTPRT	248.8495118	404.8395697	92.85945393	0.229373463	-2.124229606	5.16E-24	3.92E-23	Down	1.30199	1.76369	1.7087	0.353114	0.403639	0.333921	GeneID:101803878	protein tyrosine phosphatase, receptor type T	GO:0004725,GO:0005001,GO:0005886,GO:0005887,GO:0006470,GO:0007155,GO:0007156,GO:0007165,GO:0007169,GO:0008013,GO:0009986,GO:0016021,GO:0019903,GO:0030336,GO:0035335,GO:0042803,GO:0045294,GO:0045295,GO:0045296,GO:0070097,GO:0071354,GO:0097677,GO:1904893,GO:1990264	protein tyrosine phosphatase activity|transmembrane receptor protein tyrosine phosphatase activity|plasma membrane|integral component of plasma membrane|protein dephosphorylation|cell adhesion|homophilic cell adhesion via plasma membrane adhesion molecules|signal transduction|transmembrane receptor protein tyrosine kinase signaling pathway|beta-catenin binding|cell surface|integral component of m…
MEF2C	138.9436623	226.0178296	51.86949495	0.229492934	-2.123478358	1.49E-08	4.56E-08	Down	5.52673	8.65087	8.79254	1.79965	2.48959	1.01068	GeneID:101789482	myocyte enhancer factor 2C	GO:0000122,GO:0000165,GO:0000977,GO:0000981,GO:0000983,GO:0001077,GO:0001568,GO:0001649,GO:0001782,GO:0001947,GO:0001958,GO:0001974,GO:0002062,GO:0002467,GO:0002634,GO:0003138,GO:0003139,GO:0003151,GO:0003185,GO:0003211,GO:0003677,GO:0003700,GO:0005634,GO:0005737,GO:0006915,GO:0006959,GO:0007507,GO:0007519,GO:0007521,GO:0007611,GO:0010628,GO:0010629,GO:0010694,GO:0014033,GO:0016528,GO:0016607,GO:…	negative regulation of transcription by RNA polymerase II|MAPK cascade|RNA polymerase II regulatory region sequence-specific DNA binding|DNA-binding transcription factor activity, RNA polymerase II-specific|transcription factor activity, RNA polymerase II core promoter sequence-specific DNA binding|proximal promoter DNA-binding transcription activator activity, RNA polymerase II-specific|blood ve…	path:apla04010,path:apla04371	MAPK signaling pathway|Apelin signaling pathway
KCNG1	33.53924919	54.55082749	12.52767089	0.229651345	-2.122482863	7.96E-09	2.49E-08	Down	0.31627	0.424884	0.340881	0.112187	0.080435	0.0608145	GeneID:101791145	potassium voltage-gated channel modifier subfamily G member 1	GO:0005249,GO:0005251,GO:0005267,GO:0005886,GO:0006813,GO:0008076,GO:0016021,GO:0051260,GO:0071805,GO:1902259	voltage-gated potassium channel activity|delayed rectifier potassium channel activity|potassium channel activity|plasma membrane|potassium ion transport|voltage-gated potassium channel complex|integral component of membrane|protein homooligomerization|potassium ion transmembrane transport|regulation of delayed rectifier potassium channel activity
TNFAIP6	1255.002437	2041.099101	468.9057737	0.229731998	-2.121976283	8.16E-103	8.66E-101	Down	64.6964	64.8693	64.0656	15.9731	14.7804	12.9802	GeneID:101798168	TNF alpha induced protein 6	GO:0005540,GO:0005576,GO:0005615,GO:0006954,GO:0007155,GO:0007165,GO:0007267,GO:0030335,GO:0030728,GO:0043312,GO:0050728,GO:1904724,GO:1904813	hyaluronic acid binding|extracellular region|extracellular space|inflammatory response|cell adhesion|signal transduction|cell-cell signaling|positive regulation of cell migration|ovulation|neutrophil degranulation|negative regulation of inflammatory response|tertiary granule lumen|ficolin-1-rich granule lumen
LOC101797138	370.8927878	603.1853123	138.6002633	0.229780567	-2.121671301	2.78E-35	3.46E-34	Down	32.979	26.4896	25.5262	5.90153	6.53376	5.69543	GeneID:101797138	glutathione S-transferase	GO:0004364,GO:0005737,GO:0006749	glutathione transferase activity|cytoplasm|glutathione metabolic process	path:apla00480,path:apla00980,path:apla00982,path:apla00983	Glutathione metabolism|Metabolism of xenobiotics by cytochrome P450|Drug metabolism - cytochrome P450|Drug metabolism - other enzymes
RHOJ	805.7247487	1309.243348	302.2061493	0.230825041	-2.115128353	8.33E-62	2.72E-60	Down	6.82057	8.21875	7.91192	2.07605	1.52783	1.72407	GeneID:101789929	ras homolog family member J	GO:0003924,GO:0005525,GO:0005737,GO:0005829,GO:0005886,GO:0005938,GO:0006897,GO:0007015,GO:0007163,GO:0007266,GO:0008360,GO:0019901,GO:0030031,GO:0030036,GO:0042995,GO:0051056,GO:0061299,GO:0070062,GO:0090050	GTPase activity|GTP binding|cytoplasm|cytosol|plasma membrane|cell cortex|endocytosis|actin filament organization|establishment or maintenance of cell polarity|Rho protein signal transduction|regulation of cell shape|protein kinase binding|cell projection assembly|actin cytoskeleton organization|cell projection|regulation of small GTPase mediated signal transduction|retina vasculature morphogenes…
LOC101794413	29.10451516	47.27752783	10.9315025	0.231219842	-2.11266289	8.08E-08	2.34E-07	Down	0.766946	0.934585	0.585329	0.214887	0.248001	0.0537183	GeneID:101794413	killer cell lectin-like receptor subfamily F member 1	GO:0016021,GO:0030246	integral component of membrane|carbohydrate binding
IMPA2	383.3686943	622.2207342	144.5166543	0.232259464	-2.10619071	1.80E-57	5.11E-56	Down	11.0637	12.1015	11.3952	2.50399	3.30309	2.57513	GeneID:101805442	inositol monophosphatase 2	GO:0005737,GO:0005829,GO:0006021,GO:0006796,GO:0007165,GO:0008934,GO:0042803,GO:0043647,GO:0046854,GO:0046855,GO:0046872,GO:0052832,GO:0052833	cytoplasm|cytosol|inositol biosynthetic process|phosphate-containing compound metabolic process|signal transduction|inositol monophosphate 1-phosphatase activity|protein homodimerization activity|inositol phosphate metabolic process|phosphatidylinositol phosphorylation|inositol phosphate dephosphorylation|metal ion binding|inositol monophosphate 3-phosphatase activity|inositol monophosphate 4-pho…	path:apla00562,path:apla04070	Inositol phosphate metabolism|Phosphatidylinositol signaling system
PLOD1	4560.574821	7401.715467	1719.434175	0.232302117	-2.105925791	3.69E-136	8.43E-134	Down	78.2331	85.0602	83.6776	20.266	19.3748	17.7674	GeneID:101789966	procollagen-lysine,2-oxoglutarate 5-dioxygenase 1	GO:0005506,GO:0008475,GO:0017185,GO:0030199,GO:0030867,GO:0031418,GO:0032963,GO:0046947	iron ion binding|procollagen-lysine 5-dioxygenase activity|peptidyl-lysine hydroxylation|collagen fibril organization|rough endoplasmic reticulum membrane|L-ascorbic acid binding|collagen metabolic process|hydroxylysine biosynthetic process	path:apla00310	Lysine degradation
C3AR1	20.42709767	33.14363977	7.710555563	0.23264058	-2.103825327	7.79E-06	1.93E-05	Down	1.08702	0.784683	1.14175	0.236641	0.279423	0.116063	GeneID:113839588	complement C3a receptor 1	GO:0001850,GO:0002430,GO:0002462,GO:0004876,GO:0004930,GO:0005886,GO:0006935,GO:0006954,GO:0007200,GO:0007204,GO:0008217,GO:0016021,GO:0030335,GO:0048661,GO:0072126,GO:2000573	complement component C3a binding|complement receptor mediated signaling pathway|tolerance induction to nonself antigen|complement component C3a receptor activity|G protein-coupled receptor activity|plasma membrane|chemotaxis|inflammatory response|phospholipase C-activating G protein-coupled receptor signaling pathway|positive regulation of cytosolic calcium ion concentration|regulation of blood p…	path:apla04080	Neuroactive ligand-receptor interaction
CAMK4	180.0713301	292.1247504	68.01790971	0.232838572	-2.102598021	5.83E-34	6.82E-33	Down	5.06531	5.0394	5.13591	1.48002	1.204	0.765034	GeneID:101802471	calcium/calmodulin dependent protein kinase IV	GO:0001650,GO:0002250,GO:0004683,GO:0005516,GO:0005524,GO:0005634,GO:0005654,GO:0005737,GO:0005829,GO:0006468,GO:0006954,GO:0007616,GO:0009931,GO:0018105,GO:0035556,GO:0043011,GO:0045893,GO:0098794,GO:0098978	fibrillar center|adaptive immune response|calmodulin-dependent protein kinase activity|calmodulin binding|ATP binding|nucleus|nucleoplasm|cytoplasm|cytosol|protein phosphorylation|inflammatory response|long-term memory|calcium-dependent protein serine/threonine kinase activity|peptidyl-serine phosphorylation|intracellular signal transduction|myeloid dendritic cell differentiation|positive regulat…	path:apla04020,path:apla04371	Calcium signaling pathway|Apelin signaling pathway
FUT8	730.2072684	1184.587336	275.8272004	0.232846656	-2.10254793	3.42E-81	2.11E-79	Down	5.58412	6.38124	6.51193	1.63428	1.61471	1.29965	GeneID:101800631	fucosyltransferase 8			path:apla00510,path:apla00533	N-Glycan biosynthesis|Glycosaminoglycan biosynthesis - keratan sulfate
COL4A1	4864.464924	7891.219682	1837.710166	0.232880371	-2.102339052	6.59E-43	1.09E-41	Down	36.1099	43.2889	42.5418	10.356	9.3395	7.97408	GeneID:101804910	collagen type IV alpha 1 chain	GO:0001569,GO:0005201,GO:0005576,GO:0005587,GO:0005604,GO:0005615,GO:0005788,GO:0007420,GO:0007528,GO:0030020,GO:0030198,GO:0030855,GO:0031012,GO:0038063,GO:0048407,GO:0048514,GO:0061304,GO:0061333,GO:0062023,GO:0071230,GO:0071711	branching involved in blood vessel morphogenesis|extracellular matrix structural constituent|extracellular region|collagen type IV trimer|basement membrane|extracellular space|endoplasmic reticulum lumen|brain development|neuromuscular junction development|extracellular matrix structural constituent conferring tensile strength|extracellular matrix organization|epithelial cell differentiation|extr…	path:apla04510,path:apla04512,path:apla04933	Focal adhesion|ECM-receptor interaction|AGE-RAGE signaling pathway in diabetic complications
TMTC4	207.5270164	336.6489847	78.40504817	0.232898514	-2.102226662	1.75E-16	8.82E-16	Down	4.55102	7.19996	6.94995	1.9444	1.27998	0.850644	GeneID:101798125	transmembrane and tetratricopeptide repeat containing 4	GO:0016021	integral component of membrane
AFAP1L1	114.7304782	186.0865409	43.37441545	0.233087333	-2.101057493	6.05E-24	4.56E-23	Down	2.9626	2.5779	2.53695	0.585093	0.576251	0.512308	GeneID:101790896	actin filament associated protein 1 like 1	GO:0002102,GO:0005737,GO:0030054,GO:0071437	podosome|cytoplasm|cell junction|invadopodium
ZNF648	459.6591444	745.539793	173.7784958	0.233090839	-2.101035791	1.34E-63	4.61E-62	Down	7.5558	7.17486	7.35473	1.86675	1.62221	1.76416	GeneID:101800600	zinc finger protein 648
PDLIM3	693.6562266	1124.950247	262.3622058	0.233221164	-2.100229382	3.71E-79	2.11E-77	Down	15.1213	15.4363	15.8516	3.3173	3.47993	3.92714	GeneID:101790955	PDZ and LIM domain 3	GO:0007015,GO:0007507,GO:0008092,GO:0008307,GO:0015629,GO:0030018,GO:0046872	actin filament organization|heart development|cytoskeletal protein binding|structural constituent of muscle|actin cytoskeleton|Z disc|metal ion binding
ATP5PO	1507.133464	2444.164688	570.1022402	0.233250338	-2.100048922	5.46E-25	4.34E-24	Down	310.72	246.962	242.44	62.6952	59.0919	55.3421	GeneID:101790402	ATP synthase peripheral stalk subunit OSCP	GO:0000276,GO:0005496,GO:0005739,GO:0005753,GO:0005886,GO:0008144,GO:0016887,GO:0042776,GO:0043209,GO:0044877,GO:0046034,GO:0046933	mitochondrial proton-transporting ATP synthase complex, coupling factor F(o)|steroid binding|mitochondrion|mitochondrial proton-transporting ATP synthase complex|plasma membrane|drug binding|ATPase activity|mitochondrial ATP synthesis coupled proton transport|myelin sheath|protein-containing complex binding|ATP metabolic process|proton-transporting ATP synthase activity, rotational mechanism	path:apla00190	Oxidative phosphorylation
FNDC5	415.5109118	673.7576621	157.2641614	0.233413541	-2.099039839	7.50E-60	2.31E-58	Down	16.4679	14.6287	15.2181	3.55199	3.74595	3.43694	GeneID:101801897	fibronectin type III domain containing 5	GO:0005179,GO:0005576,GO:0005778,GO:0005783,GO:0005886,GO:0014850,GO:0016021,GO:0090336	hormone activity|extracellular region|peroxisomal membrane|endoplasmic reticulum|plasma membrane|response to muscle activity|integral component of membrane|positive regulation of brown fat cell differentiation
ALDOC	3979.567332	6451.704907	1507.429757	0.23364828	-2.097589675	4.58E-81	2.81E-79	Down	500.476	405.295	418.131	100.674	96.5016	92.1657	GeneID:101796782	aldolase, fructose-bisphosphate C	GO:0004332,GO:0006096,GO:0030388	fructose-bisphosphate aldolase activity|glycolytic process|fructose 1,6-bisphosphate metabolic process	path:apla00010,path:apla00030,path:apla00051	Glycolysis / Gluconeogenesis|Pentose phosphate pathway|Fructose and mannose metabolism
KIRREL3	34.13265057	55.33030503	12.9349961	0.233777784	-2.096790258	9.15E-09	2.85E-08	Down	1.5577	1.0344	1.05241	0.44012	0.316666	0.19126	GeneID:101799183	kirre like nephrin family adhesion molecule 3	GO:0001764,GO:0002121,GO:0005576,GO:0005886,GO:0007156,GO:0007416,GO:0016021,GO:0021740,GO:0021766,GO:0030097,GO:0030424,GO:0030425,GO:0043198,GO:0048812,GO:0072102	neuron migration|inter-male aggressive behavior|extracellular region|plasma membrane|homophilic cell adhesion via plasma membrane adhesion molecules|synapse assembly|integral component of membrane|principal sensory nucleus of trigeminal nerve development|hippocampus development|hemopoiesis|axon|dendrite|dendritic shaft|neuron projection morphogenesis|glomerulus morphogenesis
TPM4	5752.250918	9324.180222	2180.321613	0.233835207	-2.096435931	3.71E-47	7.33E-46	Down	129.261	110.398	111.112	26.9126	26.8887	28.0505	GeneID:101791313	tropomyosin 4			path:apla04260,path:apla04261	Cardiac muscle contraction|Adrenergic signaling in cardiomyocytes
MYL4	213.2386542	345.6124943	80.8648142	0.233975379	-2.095571373	9.96E-11	3.59E-10	Down	9.80482	5.50995	7.67483	2.23811	1.69732	1.37095	GeneID:101791820	myosin light chain 4	GO:0005509,GO:0016459	calcium ion binding|myosin complex	path:apla04260,path:apla04261,path:apla04371	Cardiac muscle contraction|Adrenergic signaling in cardiomyocytes|Apelin signaling pathway
GRIK2	18.12871981	29.38261635	6.874823266	0.233975871	-2.095568334	2.59E-05	6.15E-05	Down	0.0985166	0.205528	0.0897776	0.0390526	0.032171	0.0389558	GeneID:101802922	glutamate ionotropic receptor kainate type subunit 2	GO:0001662,GO:0005234,GO:0005886,GO:0005887,GO:0006874,GO:0007215,GO:0007268,GO:0008066,GO:0014069,GO:0015276,GO:0015277,GO:0019228,GO:0030054,GO:0030165,GO:0031624,GO:0031625,GO:0032839,GO:0032983,GO:0035249,GO:0042734,GO:0042803,GO:0043113,GO:0043195,GO:0043204,GO:0043524,GO:0043525,GO:0045211,GO:0046328,GO:0048169,GO:0048172,GO:0050804,GO:0050806,GO:0051402,GO:0051967,GO:0060080,GO:0098686,GO:…	behavioral fear response|extracellularly glutamate-gated ion channel activity|plasma membrane|integral component of plasma membrane|cellular calcium ion homeostasis|glutamate receptor signaling pathway|chemical synaptic transmission|glutamate receptor activity|postsynaptic density|ligand-gated ion channel activity|kainate selective glutamate receptor activity|neuronal action potential|cell juncti…	path:apla04080	Neuroactive ligand-receptor interaction
ALPL	31.2281878	50.61308644	11.84328917	0.233996581	-2.095440646	3.07E-08	9.19E-08	Down	2.58626	2.20116	1.57881	0.0668383	0.796353	0.540911	GeneID:101791501	alkaline phosphatase, biomineralization associated	GO:0004035,GO:0005886,GO:0031225,GO:0046872,GO:0065010	alkaline phosphatase activity|plasma membrane|anchored component of membrane|metal ion binding|extracellular membrane-bounded organelle	path:apla00730,path:apla00790	Thiamine metabolism|Folate biosynthesis
DKK2	502.0019393	813.3564479	190.6474307	0.234395917	-2.092980653	2.17E-66	8.34E-65	Down	8.77722	9.935	10.5418	2.51969	2.06145	2.05599	GeneID:101790422	dickkopf WNT signaling pathway inhibitor 2	GO:0005615,GO:0007275,GO:0016055,GO:0039706,GO:0048019,GO:0090090,GO:0090263	extracellular space|multicellular organism development|Wnt signaling pathway|co-receptor binding|receptor antagonist activity|negative regulation of canonical Wnt signaling pathway|positive regulation of canonical Wnt signaling pathway	path:apla04310	Wnt signaling pathway
NECAB1	20.37271882	33.00401077	7.741426872	0.234560185	-2.091969948	7.98E-06	1.97E-05	Down	0.792045	0.847343	0.586622	0.0398406	0.376542	0	GeneID:101802429	N-terminal EF-hand calcium binding protein 1	GO:0005509,GO:0005737	calcium ion binding|cytoplasm
QPCT	407.7859086	660.523471	155.0483461	0.234735559	-2.09089169	4.62E-55	1.19E-53	Down	20.2395	18.2974	19.7557	4.87966	3.74202	5.08578	GeneID:101796173	glutaminyl-peptide cyclotransferase	GO:0005576,GO:0008270,GO:0016603,GO:0017186	extracellular region|zinc ion binding|glutaminyl-peptide cyclotransferase activity|peptidyl-pyroglutamic acid biosynthetic process, using glutaminyl-peptide cyclotransferase
LDHA	18354.73277	29727.39563	6982.069906	0.234869882	-2.09006637	1.85E-86	1.34E-84	Down	887.61	833.367	793.633	207.913	199.024	188.723	GeneID:101799210	lactate dehydrogenase A	GO:0004459,GO:0005737,GO:0005975,GO:0019752	L-lactate dehydrogenase activity|cytoplasm|carbohydrate metabolic process|carboxylic acid metabolic process	path:apla00010,path:apla00270,path:apla00620,path:apla00640	Glycolysis / Gluconeogenesis|Cysteine and methionine metabolism|Pyruvate metabolism|Propanoate metabolism
UBE2F	305.562689	494.870741	116.2546369	0.234919197	-2.089763486	6.76E-49	1.42E-47	Down	17.7143	16.5563	17.5375	4.01253	3.96182	3.57696	GeneID:101795615	ubiquitin conjugating enzyme E2 F (putative)	GO:0005524,GO:0019788,GO:0045116,GO:0061654	ATP binding|NEDD8 transferase activity|protein neddylation|NEDD8 conjugating enzyme activity	path:apla04120	Ubiquitin mediated proteolysis
LOC101799764	21.16368509	34.26370374	8.063666444	0.235341354	-2.087173241	5.45E-05	0.000124969	Down	1.12432	0.588165	0.774336	0.288186	0.0657726	0.198335	GeneID:101799764	keratin, type II cytoskeletal 4-like	GO:0005198,GO:0045095	structural molecule activity|keratin filament
HEBP2	10.58150403	17.13117484	4.031833222	0.235350655	-2.087116226	0.001663372	0.003252749	Down	0.327464	0.252474	0.340189	0.0276604	0.0577886	0.0563357	GeneID:101802278	heme binding protein 2	GO:0005737,GO:0005739,GO:0010917,GO:0010940,GO:0020037,GO:0035794	cytoplasm|mitochondrion|negative regulation of mitochondrial membrane potential|positive regulation of necrotic cell death|heme binding|positive regulation of mitochondrial membrane permeability
LOC101797709	489.7367655	792.8323022	186.6412288	0.235410727	-2.086748032	2.49E-65	9.21E-64	Down	12.7442	11.6118	11.604	2.81478	3.31067	2.43882	GeneID:101797709	uncharacterized LOC101797709
AQP1	229.0152803	370.7464373	87.28412322	0.235428084	-2.086641669	7.55E-33	8.40E-32	Down	6.61464	6.61598	5.66647	1.97147	1.33041	1.3355	GeneID:101799723	aquaporin 1 (Colton blood group)	GO:0003097,GO:0005223,GO:0005267,GO:0005372,GO:0005634,GO:0005737,GO:0005886,GO:0005903,GO:0006833,GO:0006884,GO:0008519,GO:0009925,GO:0015168,GO:0015250,GO:0015670,GO:0015696,GO:0015793,GO:0016021,GO:0016323,GO:0016324,GO:0019725,GO:0019934,GO:0021670,GO:0022857,GO:0030184,GO:0030185,GO:0030950,GO:0031526,GO:0031965,GO:0034644,GO:0035377,GO:0035378,GO:0035379,GO:0042383,GO:0042493,GO:0043066,GO:…	renal water transport|intracellular cGMP-activated cation channel activity|potassium channel activity|water transmembrane transporter activity|nucleus|cytoplasm|plasma membrane|brush border|water transport|cell volume homeostasis|ammonium transmembrane transporter activity|basal plasma membrane|glycerol transmembrane transporter activity|water channel activity|carbon dioxide transport|ammonium tr…
RTN4RL1	251.4039793	406.8480369	95.95992161	0.235861828	-2.083986145	1.17E-42	1.91E-41	Down	9.63413	10.8252	10.9377	2.86328	2.67326	2.07413	GeneID:101799505	reticulon 4 receptor like 1	GO:0005576,GO:0005615,GO:0005886,GO:0008201,GO:0009897,GO:0009986,GO:0010977,GO:0022038,GO:0031012,GO:0031103,GO:0035374,GO:0038023,GO:0042995,GO:0043204,GO:0045121,GO:0046658,GO:0048681,GO:0070062	extracellular region|extracellular space|plasma membrane|heparin binding|external side of plasma membrane|cell surface|negative regulation of neuron projection development|corpus callosum development|extracellular matrix|axon regeneration|chondroitin sulfate binding|signaling receptor activity|cell projection|perikaryon|membrane raft|anchored component of plasma membrane|negative regulation of ax…
SEPT2	6108.099913	9883.670569	2332.529257	0.23599828	-2.083151748	3.44E-138	8.51E-136	Down	116.76	133.799	131.647	30.9765	31.4479	29.8418	GeneID:101802640	septin 2	GO:0005525,GO:0005634,GO:0005737,GO:0005819,GO:0005930,GO:0007049,GO:0007224,GO:0007283,GO:0030154,GO:0030496,GO:0031105,GO:0032154,GO:0032391,GO:0051301,GO:0060170,GO:0060271,GO:0097227	GTP binding|nucleus|cytoplasm|spindle|axoneme|cell cycle|smoothened signaling pathway|spermatogenesis|cell differentiation|midbody|septin complex|cleavage furrow|photoreceptor connecting cilium|cell division|ciliary membrane|cilium assembly|sperm annulus
LOC101800956	41.16711086	66.61271106	15.72151066	0.236013674	-2.083057648	4.02E-10	1.38E-09	Down	0.387603	0.390377	0.398148	0.070643	0.0855543	0.0313934	GeneID:101800956	lymphoid-restricted membrane protein	GO:0000785,GO:0005789,GO:0005813,GO:0007052,GO:0007344,GO:0016021,GO:0031965,GO:0035046,GO:0051028,GO:0051984,GO:0072686,GO:0097431	chromatin|endoplasmic reticulum membrane|centrosome|mitotic spindle organization|pronuclear fusion|integral component of membrane|nuclear membrane|pronuclear migration|mRNA transport|positive regulation of chromosome segregation|mitotic spindle|mitotic spindle pole
LOC101802012	42.52318528	68.79479426	16.25157629	0.236232646	-2.081719743	1.83E-10	6.45E-10	Down	1.49531	1.4406	1.17964	0.275803	0.244213	0.414288	GeneID:101802012	DEP domain-containing mTOR-interacting protein	GO:0005622,GO:0006469,GO:0032007,GO:0035556,GO:0045792,GO:2001236	intracellular|negative regulation of protein kinase activity|negative regulation of TOR signaling|intracellular signal transduction|negative regulation of cell size|regulation of extrinsic apoptotic signaling pathway
CRISPLD1	516.815553	836.0960565	197.5350494	0.236258798	-2.08156004	6.69E-67	2.62E-65	Down	12.9597	15.2534	15.1406	3.87243	3.46916	2.86839	GeneID:101797447	cysteine rich secretory protein LCCL domain containing 1	GO:0005615	extracellular space
NLGN1	149.2323263	241.3872766	57.07737594	0.236455611	-2.080358719	6.07E-29	5.73E-28	Down	0.958925	1.19161	1.31059	0.291601	0.278778	0.233275	GeneID:101796987	neuroligin 1	GO:0002087,GO:0005794,GO:0005886,GO:0005887,GO:0006605,GO:0007157,GO:0007158,GO:0007399,GO:0007416,GO:0009897,GO:0009986,GO:0010841,GO:0014069,GO:0016080,GO:0016339,GO:0017146,GO:0030054,GO:0030165,GO:0030425,GO:0031175,GO:0032230,GO:0032433,GO:0035418,GO:0038023,GO:0042043,GO:0043197,GO:0043198,GO:0045184,GO:0045202,GO:0045664,GO:0046983,GO:0048488,GO:0048489,GO:0048511,GO:0048789,GO:0050804,GO:…	regulation of respiratory gaseous exchange by neurological system process|Golgi apparatus|plasma membrane|integral component of plasma membrane|protein targeting|heterophilic cell-cell adhesion via plasma membrane cell adhesion molecules|neuron cell-cell adhesion|nervous system development|synapse assembly|external side of plasma membrane|cell surface|positive regulation of circadian sleep/wake c…	path:apla04514	Cell adhesion molecules (CAMs)
PLA2G15	932.4600487	1508.098586	356.8215118	0.236603572	-2.079456243	8.23E-89	6.24E-87	Down	15.0081	16.5072	14.9117	4.12274	3.89897	3.07033	GeneID:101796321	phospholipase A2 group XV	GO:0004622,GO:0005543,GO:0005576,GO:0005615,GO:0005654,GO:0005764,GO:0006644,GO:0006650,GO:0006672,GO:0008374,GO:0009062,GO:0016020,GO:0034638,GO:0043231,GO:0046338,GO:0047499,GO:0070062	lysophospholipase activity|phospholipid binding|extracellular region|extracellular space|nucleoplasm|lysosome|phospholipid metabolic process|glycerophospholipid metabolic process|ceramide metabolic process|O-acyltransferase activity|fatty acid catabolic process|membrane|phosphatidylcholine catabolic process|intracellular membrane-bounded organelle|phosphatidylethanolamine catabolic process|calciu…	path:apla00564,path:apla04142	Glycerophospholipid metabolism|Lysosome
SEPT11	5923.344737	9579.648439	2267.041035	0.236651799	-2.079162206	3.07E-137	7.36E-135	Down	53.5359	56.3437	55.3776	13.145	12.8734	12.1735	GeneID:101790998	septin 11	GO:0005525,GO:0005737,GO:0005856,GO:0007049,GO:0030054,GO:0030424,GO:0043197,GO:0051301	GTP binding|cytoplasm|cytoskeleton|cell cycle|cell junction|axon|dendritic spine|cell division
C1H2orf40	834.3784058	1348.970211	319.7866002	0.237059794	-2.076677097	5.91E-42	9.31E-41	Down	96.3953	84.3365	82.5557	22.5526	18.1039	19.9269	GeneID:101802643	chromosome 1 C2orf40 homolog	GO:0005576,GO:0030133	extracellular region|transport vesicle
SMIM13	1172.377915	1895.081661	449.6741685	0.23728485	-2.075308101	1.45E-96	1.38E-94	Down	27.6394	31.4051	30.5149	8.4602	7.05895	6.62179	GeneID:101796546	small integral membrane protein 13	GO:0016021	integral component of membrane
FYB1	40.27372898	65.09923966	15.44821829	0.237302592	-2.075200238	5.39E-10	1.84E-09	Down	0.559002	0.810788	0.55496	0.106179	0.212723	0.12476	GeneID:101802653	FYN binding protein 1	GO:0005634,GO:0005829,GO:0005886,GO:0006955,GO:0008289,GO:0015629,GO:0030054,GO:0044877,GO:0072659	nucleus|cytosol|plasma membrane|immune response|lipid binding|actin cytoskeleton|cell junction|protein-containing complex binding|protein localization to plasma membrane
KCNV1	108.7270861	175.6608552	41.79331698	0.237920491	-2.071448563	1.94E-22	1.34E-21	Down	3.12206	3.3277	3.70855	0.689983	0.709666	1.01331	GeneID:101800102	potassium voltage-gated channel modifier subfamily V member 1	GO:0005249,GO:0008076,GO:0034765,GO:0051260	voltage-gated potassium channel activity|voltage-gated potassium channel complex|regulation of ion transmembrane transport|protein homooligomerization
PEPD	730.7549416	1180.529721	280.9801627	0.238011935	-2.070894178	8.26E-64	2.88E-62	Down	29.4453	25.7044	26.0939	5.98164	6.56571	6.41237	GeneID:101797237	peptidase D	GO:0004177,GO:0004181,GO:0005634,GO:0005654,GO:0006508,GO:0006520,GO:0030145,GO:0030574,GO:0070062,GO:0102009	aminopeptidase activity|metallocarboxypeptidase activity|nucleus|nucleoplasm|proteolysis|cellular amino acid metabolic process|manganese ion binding|collagen catabolic process|extracellular exosome|proline dipeptidase activity
CPNE4	21.0838289	34.05956647	8.108091336	0.238056211	-2.070625826	6.97E-06	1.73E-05	Down	0.660148	0.612825	0.366041	0.10141	0.104623	0.102443	GeneID:101796635	copine 4	GO:0005544,GO:0005886,GO:0071277	calcium-dependent phospholipid binding|plasma membrane|cellular response to calcium ion
HOXD13	53.57380008	86.53065864	20.61694151	0.238261696	-2.069381057	1.77E-12	7.09E-12	Down	2.56321	2.44051	2.63313	0.799135	0.487484	0.639058	GeneID:101791831	homeobox D13	GO:0001228,GO:0003700,GO:0005634,GO:0007275,GO:0043565,GO:0045944	DNA-binding transcription activator activity, RNA polymerase II-specific|DNA-binding transcription factor activity|nucleus|multicellular organism development|sequence-specific DNA binding|positive regulation of transcription by RNA polymerase II
BEAN1	683.7671116	1103.636156	263.8980674	0.23911691	-2.064211935	3.00E-76	1.51E-74	Down	12.285	14.3462	13.2059	3.70951	3.03854	2.79888	GeneID:101792517	brain expressed associated with NEDD4 1	GO:0016021	integral component of membrane
INPP5A	877.383927	1415.161645	339.606209	0.239976974	-2.059032111	5.05E-85	3.46E-83	Down	19.4263	22.7797	21.8788	5.94599	5.06316	4.65911	GeneID:101804204	inositol polyphosphate-5-phosphatase A	GO:0004445,GO:0005622,GO:0016020,GO:0046855,GO:0046856,GO:0048016,GO:0052658,GO:0052659	inositol-polyphosphate 5-phosphatase activity|intracellular|membrane|inositol phosphate dephosphorylation|phosphatidylinositol dephosphorylation|inositol phosphate-mediated signaling|inositol-1,4,5-trisphosphate 5-phosphatase activity|inositol-1,3,4,5-tetrakisphosphate 5-phosphatase activity	path:apla00562,path:apla04070	Inositol phosphate metabolism|Phosphatidylinositol signaling system
LOC106014292	5.172162106	8.337066463	2.007257748	0.240763074	-2.054313954	0.036032871	0.057791062	Down	0.542412	1.17399	0.611542	0.252098	0	0.258351	GeneID:106014292	CMRF35-like molecule 4	GO:0002376,GO:0005886,GO:0016021	immune system process|plasma membrane|integral component of membrane
LOC101802378	6.240131278	10.05815131	2.422111247	0.240810779	-2.054028127	0.020092056	0.03377011	Down	0.11311	0.0526748	0.063187	0.0234029	0.0236926	0.0115928	GeneID:101802378	UDP-glucuronosyltransferase 1-1	GO:0001889,GO:0001972,GO:0004857,GO:0005496,GO:0005783,GO:0005789,GO:0005887,GO:0006789,GO:0006953,GO:0007584,GO:0008194,GO:0010033,GO:0014070,GO:0015020,GO:0019899,GO:0031100,GO:0032496,GO:0032870,GO:0034663,GO:0042493,GO:0042594,GO:0042803,GO:0043231,GO:0045471,GO:0046982,GO:0048545,GO:0051384,GO:0051552,GO:0052695,GO:0052696,GO:0052697,GO:0070069,GO:0070980,GO:0071361,GO:0071385,GO:0071392,GO:…	liver development|retinoic acid binding|enzyme inhibitor activity|steroid binding|endoplasmic reticulum|endoplasmic reticulum membrane|integral component of plasma membrane|bilirubin conjugation|acute-phase response|response to nutrient|UDP-glycosyltransferase activity|response to organic substance|response to organic cyclic compound|glucuronosyltransferase activity|enzyme binding|animal organ re…	path:apla00040,path:apla00053,path:apla00140,path:apla00830,path:apla00860,path:apla00980,path:apla00982,path:apla00983	Pentose and glucuronate interconversions|Ascorbate and aldarate metabolism|Steroid hormone biosynthesis|Retinol metabolism|Porphyrin and chlorophyll metabolism|Metabolism of xenobiotics by cytochrome P450|Drug metabolism - cytochrome P450|Drug metabolism - other enzymes
GNG10	288.7296337	465.3358478	112.1234196	0.240951606	-2.053184681	1.38E-30	1.39E-29	Down	34.3328	29.5721	33.4863	8.83805	6.12899	9.07829	GeneID:113840116	G protein subunit gamma 10	GO:0003924,GO:0005834,GO:0005886,GO:0007165,GO:0007186	GTPase activity|heterotrimeric G-protein complex|plasma membrane|signal transduction|G protein-coupled receptor signaling pathway	path:apla04371	Apelin signaling pathway
EFEMP1	678.3446339	1093.177444	263.5118241	0.241051282	-2.052587993	3.45E-75	1.71E-73	Down	19.303	21.5651	21.1184	5.78512	4.97564	4.2858	GeneID:101795399	EGF containing fibulin extracellular matrix protein 1
FAM184B	99.10139552	159.6861517	38.51663938	0.241202127	-2.051685468	1.55E-20	9.72E-20	Down	1.47767	1.78459	1.63706	0.37604	0.422805	0.429525	GeneID:101797764	family with sequence similarity 184 member B
LOC113839776	113.4278052	182.7433571	44.11225334	0.241389094	-2.050567601	1.89E-19	1.12E-18	Down	5.04231	3.91821	3.95514	1.31425	1.21532	0.614373	GeneID:113839776	receptor-type tyrosine-protein phosphatase U-like	GO:0004725,GO:0005886,GO:0007155,GO:0016021,GO:0030054,GO:0030154	protein tyrosine phosphatase activity|plasma membrane|cell adhesion|integral component of membrane|cell junction|cell differentiation
TAC1	32.36608544	52.13070677	12.6014641	0.241728242	-2.048542056	3.69E-08	1.10E-07	Down	3.60704	2.36001	2.81077	0.588275	0.927882	0.578938	GeneID:101797279	tachykinin precursor 1	GO:0005576,GO:0007217,GO:0007218,GO:0007268	extracellular region|tachykinin receptor signaling pathway|neuropeptide signaling pathway|chemical synaptic transmission	path:apla04080	Neuroactive ligand-receptor interaction
PAG1	387.4528426	623.9095227	150.9961625	0.242016121	-2.046824945	1.31E-20	8.20E-20	Down	2.37797	3.19169	3.29156	0.791442	0.679521	0.661402	GeneID:101800646	phosphoprotein membrane anchor with glycosphingolipid microdomains 1	GO:0002250,GO:0005070,GO:0005622,GO:0005886,GO:0007165,GO:0016021,GO:0035556,GO:0042169,GO:0045121,GO:0050852,GO:0050863,GO:0050868	adaptive immune response|SH3/SH2 adaptor activity|intracellular|plasma membrane|signal transduction|integral component of membrane|intracellular signal transduction|SH2 domain binding|membrane raft|T cell receptor signaling pathway|regulation of T cell activation|negative regulation of T cell activation
MB	34.32106733	55.2410767	13.40105796	0.242592266	-2.043394539	1.52E-08	4.65E-08	Down	2.63503	2.57533	2.09422	0.380596	0.563744	0.835912	GeneID:101804689	myoglobin	GO:0005344,GO:0019825,GO:0020037,GO:0046872	oxygen carrier activity|oxygen binding|heme binding|metal ion binding
KDELC1	749.6743646	1206.376282	292.972447	0.242853288	-2.041843074	4.72E-78	2.52E-76	Down	31.6858	30.4386	30.6673	8.74978	7.00804	6.81713	GeneID:101799104	KDEL motif containing 1	GO:0005788,GO:0046527	endoplasmic reticulum lumen|glucosyltransferase activity
LAMA1	150.224014	241.7368422	58.71118575	0.242872312	-2.041730066	5.14E-10	1.76E-09	Down	1.6608	2.61445	2.60563	0.62594	0.545649	0.4076	GeneID:113842837	laminin subunit alpha 1	GO:0002011,GO:0005102,GO:0005201,GO:0005576,GO:0005604,GO:0005606,GO:0005608,GO:0005615,GO:0005911,GO:0006468,GO:0007155,GO:0007166,GO:0008022,GO:0009888,GO:0016020,GO:0030155,GO:0030334,GO:0031012,GO:0031175,GO:0043208,GO:0043256,GO:0045198,GO:0045995,GO:0060041,GO:0060441,GO:0060445,GO:0061304,GO:0062023	morphogenesis of an epithelial sheet|signaling receptor binding|extracellular matrix structural constituent|extracellular region|basement membrane|laminin-1 complex|laminin-3 complex|extracellular space|cell-cell junction|protein phosphorylation|cell adhesion|cell surface receptor signaling pathway|protein C-terminus binding|tissue development|membrane|regulation of cell adhesion|regulation of ce…	path:apla04510,path:apla04512	Focal adhesion|ECM-receptor interaction
LGALS1	3133.297687	5041.757629	1224.837746	0.242938641	-2.041336117	1.12E-29	1.09E-28	Down	459.654	371.953	351.579	90.8983	94.9071	94.0028	GeneID:101805383	galectin 1	GO:0030246	carbohydrate binding
HSDL2	913.9634034	1469.592669	358.3341376	0.243832284	-2.036038938	2.83E-28	2.60E-27	Down	50.1895	38.7571	43.2699	10.2775	9.68631	10.3687	GeneID:101796601	hydroxysteroid dehydrogenase like 2	GO:0005739,GO:0005777,GO:0016491	mitochondrion|peroxisome|oxidoreductase activity
SMIM30	1776.563943	2856.330441	696.7974447	0.243948471	-2.035351652	1.62E-106	1.93E-104	Down	57.0964	63.5483	56.5987	15.9878	13.7502	13.9747	GeneID:101803607	small integral membrane protein 30	GO:0016021	integral component of membrane
BMP5	303.4131648	487.7783947	119.0479349	0.244061517	-2.034683263	1.37E-46	2.64E-45	Down	4.96856	5.34459	5.59975	1.42408	1.10562	1.4219	GeneID:101798837	bone morphogenetic protein 5			path:apla04060,path:apla04350	Cytokine-cytokine receptor interaction|TGF-beta signaling pathway
SERTM2	10.29390266	16.54618266	4.041622663	0.244263148	-2.033491875	0.002363818	0.004542371	Down	0.156777	0.13667	0.14364	0.0334229	0.0230375	0.0446599	GeneID:110351900	serine rich and transmembrane domain containing 2	GO:0016021	integral component of membrane
RASL11A	281.51937	452.4535369	110.585203	0.244412285	-2.032611291	3.27E-44	5.71E-43	Down	39.6965	35.7724	39.6842	10.8777	10.5431	6.72206	GeneID:101803065	RAS like family 11 member A	GO:0003924,GO:0005525,GO:0005730,GO:0007165,GO:0016020,GO:0045943	GTPase activity|GTP binding|nucleolus|signal transduction|membrane|positive regulation of transcription by RNA polymerase I
LOC101801596	11.29812084	18.15331911	4.442922578	0.244744366	-2.030652444	0.001412826	0.002785162	Down	0.244029	0.21023	0.220719	0.100551	0	0.0608956	GeneID:101801596	cryptochrome-1-like
CTHRC1	361.5223714	580.8697173	142.1750255	0.24476233	-2.030546556	8.30E-52	1.94E-50	Down	57.2578	51.8841	52.187	18.6855	11.9245	10.6054	GeneID:101797574	collagen triple helix repeat containing 1
MEOX2	820.4646553	1318.177047	322.7522635	0.244847431	-2.030045036	4.46E-57	1.25E-55	Down	33.43	30.0739	29.9902	9.5135	7.96992	5.68602	GeneID:101798243	mesenchyme homeobox 2	GO:0000978,GO:0000980,GO:0000981,GO:0001077,GO:0001205,GO:0001525,GO:0001757,GO:0003700,GO:0005634,GO:0005737,GO:0007275,GO:0007519,GO:0008015,GO:0016607,GO:0043565,GO:0045944,GO:0060021,GO:0060173,GO:0061053,GO:0090051	RNA polymerase II proximal promoter sequence-specific DNA binding|RNA polymerase II distal enhancer sequence-specific DNA binding|DNA-binding transcription factor activity, RNA polymerase II-specific|proximal promoter DNA-binding transcription activator activity, RNA polymerase II-specific|distal enhancer DNA-binding transcription activator activity, RNA polymerase II-specific|angiogenesis|somite…
MLC1	29.0154187	46.61219117	11.41864623	0.244971239	-2.029315716	2.08E-07	5.82E-07	Down	1.05558	0.914185	0.864349	0.0752497	0.386894	0.298247	GeneID:101790866	megalencephalic leukoencephalopathy with subcortical cysts 1
FABP6	19.66235715	31.58479042	7.739923885	0.245052248	-2.028838715	1.86E-05	4.47E-05	Down	2.06623	2.84213	1.70312	0.227754	0.489424	0.478025	GeneID:101798592	fatty acid binding protein 6	GO:0005504,GO:0005829,GO:0006869,GO:0008206,GO:0016020,GO:0032052	fatty acid binding|cytosol|lipid transport|bile acid metabolic process|membrane|bile acid binding	path:apla03320	PPAR signaling pathway
LHX9	98.92921008	158.9148767	38.94354347	0.245059143	-2.028798122	4.04E-20	2.48E-19	Down	1.02802	1.13222	1.33578	0.273158	0.271389	0.323279	GeneID:101798699	LIM homeobox 9	GO:0003714,GO:0005634,GO:0021522,GO:0043565,GO:0045892,GO:0046872,GO:0097380	transcription corepressor activity|nucleus|spinal cord motor neuron differentiation|sequence-specific DNA binding|negative regulation of transcription, DNA-templated|metal ion binding|dorsal spinal cord interneuron anterior axon guidance
NXPH4	92.55312991	148.6375389	36.46872088	0.245353369	-2.027067016	1.04E-16	5.33E-16	Down	4.62253	3.41769	3.34778	0.950726	0.90432	0.879141	GeneID:101803450	neurexophilin 4	GO:0005102,GO:0005576	signaling receptor binding|extracellular region
STXBP6	626.5072971	1006.096165	246.9184293	0.245422295	-2.026661783	9.46E-71	4.04E-69	Down	10.9987	12.6201	12.2614	3.51575	3.0848	2.46663	GeneID:101801095	syntaxin binding protein 6	GO:0000145,GO:0005546,GO:0005886,GO:0006887,GO:0006893,GO:0016021,GO:0017049,GO:0035542,GO:0051601	exocyst|phosphatidylinositol-4,5-bisphosphate binding|plasma membrane|exocytosis|Golgi to plasma membrane transport|integral component of membrane|GTP-Rho binding|regulation of SNARE complex assembly|exocyst localization
NAP1L1	4689.651637	7530.325571	1848.977704	0.245537552	-2.025984413	2.16E-127	4.22E-125	Down	127.615	126.226	121.603	31.5532	29.3684	29.5727	GeneID:101789596	nucleosome assembly protein 1 like 1	GO:0005634,GO:0005737,GO:0006334,GO:0019900,GO:0042470,GO:0043005,GO:0050769,GO:2000179	nucleus|cytoplasm|nucleosome assembly|kinase binding|melanosome|neuron projection|positive regulation of neurogenesis|positive regulation of neural precursor cell proliferation
SERINC5	1006.329805	1615.674056	396.9855546	0.245708937	-2.024977763	6.13E-45	1.10E-43	Down	11.6499	14.7275	13.9169	3.57115	3.33964	3.25226	GeneID:101799900	serine incorporator 5	GO:0005886,GO:0006658,GO:0006665,GO:0008654,GO:0009597,GO:0016021,GO:0042552,GO:0045087,GO:0051607	plasma membrane|phosphatidylserine metabolic process|sphingolipid metabolic process|phospholipid biosynthetic process|detection of virus|integral component of membrane|myelination|innate immune response|defense response to virus
ECHDC2	422.3912543	677.6461641	167.1363446	0.246642501	-2.019506672	9.06E-57	2.51E-55	Down	52.3932	50.084	48.1286	8.94095	10.9842	10.9295	GeneID:101801546	enoyl-CoA hydratase domain containing 2	GO:0004300,GO:0005739,GO:0006635	enoyl-CoA hydratase activity|mitochondrion|fatty acid beta-oxidation
DAB1	307.5288459	493.3158291	121.7418627	0.246782802	-2.018686236	7.12E-42	1.12E-40	Down	1.46544	1.73871	1.7425	0.373794	0.475118	0.392711	GeneID:101805409	DAB1, reelin adaptor protein	GO:0005829,GO:0005903,GO:0007162,GO:0007264,GO:0007411,GO:0007494,GO:0007628,GO:0014069,GO:0016020,GO:0016358,GO:0021517,GO:0021589,GO:0021813,GO:0021942,GO:0042493,GO:0043005,GO:0043025,GO:0043231,GO:0043548,GO:0045177,GO:0045666,GO:0045860,GO:0046426,GO:0048471,GO:0048712,GO:0050771,GO:0051645,GO:0097477	cytosol|brush border|negative regulation of cell adhesion|small GTPase mediated signal transduction|axon guidance|midgut development|adult walking behavior|postsynaptic density|membrane|dendrite development|ventral spinal cord development|cerebellum structural organization|cell-cell adhesion involved in neuronal-glial interactions involved in cerebral cortex radial glia guided migration|radial gl…
POPDC3	40.14826766	64.38677748	15.90975784	0.247096663	-2.016852569	1.37E-09	4.53E-09	Down	0.614946	0.77165	0.652558	0.138118	0.445765	0.137572	GeneID:101792970	popeye domain containing 3	GO:0007507,GO:0007519,GO:0016020,GO:0016021,GO:0030552,GO:0042383,GO:0042391	heart development|skeletal muscle tissue development|membrane|integral component of membrane|cAMP binding|sarcolemma|regulation of membrane potential
DIO2	1509.083426	2420.01795	598.1489033	0.247167135	-2.016441169	5.07E-46	9.47E-45	Down	18.1975	23.2566	22.8247	5.6142	5.73535	4.96059	GeneID:101798494	iodothyronine deiodinase 2	GO:0004800,GO:0006590,GO:0016021,GO:0042403,GO:0042446	thyroxine 5'-deiodinase activity|thyroid hormone generation|integral component of membrane|thyroid hormone metabolic process|hormone biosynthetic process
GLT8D2	827.6069116	1327.092458	328.121365	0.247248308	-2.015967446	5.47E-80	3.25E-78	Down	19.7495	19.467	18.3845	4.80616	4.50915	5.05163	GeneID:101801173	glycosyltransferase 8 domain containing 2	GO:0005794,GO:0016021,GO:0016757	Golgi apparatus|integral component of membrane|transferase activity, transferring glycosyl groups
VDAC1	1232.402832	1976.025282	488.7803817	0.247355328	-2.01534312	2.18E-93	1.90E-91	Down	54.0345	51.3918	51.9119	13.724	12.0099	13.2836	GeneID:101803948	voltage dependent anion channel 1			path:apla04020,path:apla04217,path:apla04218,path:apla04621,path:apla05164	Calcium signaling pathway|Necroptosis|Cellular senescence|NOD-like receptor signaling pathway|Influenza A
RBM24	164.4847413	263.7034387	65.26604396	0.247497887	-2.014511885	1.17E-29	1.14E-28	Down	21.539	20.2616	20.0405	6.61879	6.5636	5.1077	GeneID:101803577	RNA binding motif protein 24	GO:0000381,GO:0003723,GO:0003730,GO:0005634,GO:0005737,GO:0005829,GO:0006397,GO:0006974,GO:0008380,GO:0010830,GO:0010831,GO:0030154,GO:0035925,GO:0043488,GO:0045663,GO:0048255,GO:0061157,GO:0061158,GO:0070935,GO:0097157,GO:1902811,GO:1905870,GO:1990715,GO:1990825,GO:1990904,GO:2000738,GO:2000766	regulation of alternative mRNA splicing, via spliceosome|RNA binding|mRNA 3'-UTR binding|nucleus|cytoplasm|cytosol|mRNA processing|cellular response to DNA damage stimulus|RNA splicing|regulation of myotube differentiation|positive regulation of myotube differentiation|cell differentiation|mRNA 3'-UTR AU-rich region binding|regulation of mRNA stability|positive regulation of myoblast differentiat…
LOC101796082	7.104860079	11.386309	2.823411163	0.247965444	-2.011789013	0.013922833	0.023973282	Down	1.71858	1.88212	1.96058	0.765361	0.762886	0	GeneID:101796082	histone H2B 1/2/3/4/6	GO:0000786,GO:0003677,GO:0005634,GO:0042742,GO:0046982	nucleosome|DNA binding|nucleus|defense response to bacterium|protein heterodimerization activity
CACNG3	312.0529152	499.7378351	124.3679954	0.248866479	-2.006556176	2.27E-46	4.32E-45	Down	24.0155	20.5993	20.7741	5.59293	4.92081	5.32034	GeneID:101799740	calcium voltage-gated channel auxiliary subunit gamma 3	GO:0005245,GO:0005622,GO:0006605,GO:0008104,GO:0016247,GO:0019226,GO:0032281,GO:0036477,GO:0051968,GO:0098685,GO:0098839,GO:0098943,GO:0098970,GO:0098978,GO:0099061,GO:0099590,GO:0099645,GO:2000311	voltage-gated calcium channel activity|intracellular|protein targeting|protein localization|channel regulator activity|transmission of nerve impulse|AMPA glutamate receptor complex|somatodendritic compartment|positive regulation of synaptic transmission, glutamatergic|Schaffer collateral - CA1 synapse|postsynaptic density membrane|neurotransmitter receptor transport, postsynaptic endosome to lyso…	path:apla04010,path:apla04260,path:apla04261	MAPK signaling pathway|Cardiac muscle contraction|Adrenergic signaling in cardiomyocytes
FKBP9	4133.545854	6618.659169	1648.432539	0.249058381	-2.005444133	5.57E-123	9.73E-121	Down	102.348	101.37	101.789	25.9371	25.3599	25.0011	GeneID:101799914	FKBP prolyl isomerase 9	GO:0003755,GO:0005509,GO:0005783,GO:0006457	peptidyl-prolyl cis-trans isomerase activity|calcium ion binding|endoplasmic reticulum|protein folding
HAPLN1	35.54604869	56.89446488	14.1976325	0.2495433	-2.002637928	1.56E-08	4.77E-08	Down	0.768814	0.732802	0.867559	0.18241	0.269518	0.161455	GeneID:101795511	hyaluronan and proteoglycan link protein 1	GO:0005540,GO:0007155,GO:0007417,GO:0031012	hyaluronic acid binding|cell adhesion|central nervous system development|extracellular matrix
TSPAN7	681.2904414	1090.276532	272.304351	0.249757142	-2.001402159	3.37E-72	1.51E-70	Down	40.2977	38.1352	40.022	9.52324	10.0075	9.17061	GeneID:101793272	tetraspanin 7	GO:0005887,GO:0007166,GO:0016032	integral component of plasma membrane|cell surface receptor signaling pathway|viral process
FLRT3	931.3778458	1490.373742	372.3819496	0.249858099	-2.000819113	5.16E-83	3.36E-81	Down	10.1521	11.2993	11.9872	2.93045	2.94906	2.8065	GeneID:101803566	fibronectin leucine rich transmembrane protein 3	GO:0003345,GO:0005104,GO:0005615,GO:0005789,GO:0005829,GO:0005887,GO:0005911,GO:0005925,GO:0007411,GO:0007416,GO:0007507,GO:0008543,GO:0031175,GO:0042803,GO:0043679,GO:0044295,GO:0045499,GO:0048598,GO:0048678,GO:0051965,GO:0060322,GO:0097060,GO:0098742,GO:0098978,GO:0099055,GO:0099560,GO:1990138	proepicardium cell migration involved in pericardium morphogenesis|fibroblast growth factor receptor binding|extracellular space|endoplasmic reticulum membrane|cytosol|integral component of plasma membrane|cell-cell junction|focal adhesion|axon guidance|synapse assembly|heart development|fibroblast growth factor receptor signaling pathway|neuron projection development|protein homodimerization act…
EIF5B	7685.050199	12295.48231	3074.61809	0.250060796	-1.999649204	5.73E-131	1.18E-128	Down	81.82	80.781	78.9571	19.5299	20.4031	19.9732	GeneID:101791394	eukaryotic translation initiation factor 5B	GO:0003723,GO:0003743,GO:0003924,GO:0005525,GO:0005737,GO:0005829,GO:0006446,GO:0046872	RNA binding|translation initiation factor activity|GTPase activity|GTP binding|cytoplasm|cytosol|regulation of translational initiation|metal ion binding	path:apla03013	RNA transport
LOC101801359	183.1868567	293.0342136	73.33949984	0.250276235	-1.998406786	9.45E-32	1.00E-30	Down	16.017	14.8752	14.3415	2.40818	2.28706	2.86235	GeneID:101801359	molybdopterin synthase catalytic subunit	GO:0005829,GO:0006777,GO:0016607,GO:0019008,GO:0030366	cytosol|Mo-molybdopterin cofactor biosynthetic process|nuclear speck|molybdopterin synthase complex|molybdopterin synthase activity	path:apla00790,path:apla04122	Folate biosynthesis|Sulfur relay system
FBN3	6844.234624	10947.51594	2740.953312	0.250372169	-1.997853891	2.61E-12	1.04E-11	Down	47.1599	69.4091	68.7396	17.6445	15.5191	12.7428	GeneID:101790805	fibrillin 3	GO:0001527,GO:0005201,GO:0005509,GO:0005576,GO:0030023,GO:0030198,GO:0030326,GO:0030501,GO:0031012,GO:0035583,GO:0043010,GO:0045669,GO:0048048,GO:0060346,GO:0062023	microfibril|extracellular matrix structural constituent|calcium ion binding|extracellular region|extracellular matrix constituent conferring elasticity|extracellular matrix organization|embryonic limb morphogenesis|positive regulation of bone mineralization|extracellular matrix|sequestering of TGFbeta in extracellular matrix|camera-type eye development|positive regulation of osteoblast differenti…
CENPW	404.74089	647.3357413	162.1460387	0.250482135	-1.997220383	3.05E-54	7.59E-53	Down	36.8292	36.9844	38.2835	9.85381	9.64605	8.83259	GeneID:101791692	centromere protein W	GO:0000278,GO:0000775,GO:0000776,GO:0000777,GO:0003677,GO:0005654,GO:0007059,GO:0046982,GO:0051301,GO:0051382	mitotic cell cycle|chromosome, centromeric region|kinetochore|condensed chromosome kinetochore|DNA binding|nucleoplasm|chromosome segregation|protein heterodimerization activity|cell division|kinetochore assembly
NPR3	1758.639682	2812.518502	704.7608617	0.250579991	-1.996656874	4.22E-13	1.76E-12	Down	12.0636	17.7671	17.7168	4.90852	3.96494	3.27639	GeneID:101802126	natriuretic peptide receptor 3	GO:0001501,GO:0002158,GO:0005622,GO:0005887,GO:0007193,GO:0007194,GO:0007200,GO:0008217,GO:0008528,GO:0016941,GO:0017046,GO:0030157,GO:0031404,GO:0032991,GO:0033688,GO:0035810,GO:0042277,GO:0042562,GO:0042803,GO:0048015,GO:0048662,GO:0051000,GO:0070062,GO:0120163	skeletal system development|osteoclast proliferation|intracellular|integral component of plasma membrane|adenylate cyclase-inhibiting G protein-coupled receptor signaling pathway|negative regulation of adenylate cyclase activity|phospholipase C-activating G protein-coupled receptor signaling pathway|regulation of blood pressure|G protein-coupled peptide receptor activity|natriuretic peptide recep…
GJA1	3644.529489	5827.168217	1461.890762	0.250874989	-1.994959447	1.18E-119	1.92E-117	Down	91.4904	102.57	99.4242	25.9769	24.6631	25.1836	GeneID:101794423	gap junction protein alpha 1	GO:0005886,GO:0005922,GO:0007267,GO:0007507,GO:0014704,GO:0016021,GO:0022857	plasma membrane|connexin complex|cell-cell signaling|heart development|intercalated disc|integral component of membrane|transmembrane transporter activity	path:apla04540	Gap junction
COL20A1	119.8029505	191.4226433	48.18325768	0.25171138	-1.990157653	1.04E-22	7.32E-22	Down	1.78441	1.65076	1.73403	0.387427	0.297312	0.386558	GeneID:101802218	collagen type XX alpha 1 chain	GO:0001867,GO:0003429,GO:0005509,GO:0005537,GO:0005576,GO:0005581,GO:0005615,GO:0005788,GO:0031012	complement activation, lectin pathway|growth plate cartilage chondrocyte morphogenesis|calcium ion binding|mannose binding|extracellular region|collagen trimer|extracellular space|endoplasmic reticulum lumen|extracellular matrix
BACE2	1187.937024	1897.409299	478.4647486	0.252167389	-1.987546381	5.00E-90	3.99E-88	Down	13.1672	12.921	13.0462	3.65314	3.44416	3.11085	GeneID:101795939	beta-secretase 2	GO:0001540,GO:0004190,GO:0005768,GO:0005783,GO:0005794,GO:0005802,GO:0005886,GO:0006508,GO:0006509,GO:0009986,GO:0016020,GO:0016021,GO:0016486,GO:0030163,GO:0031045,GO:0042985,GO:0048143,GO:0050435	amyloid-beta binding|aspartic-type endopeptidase activity|endosome|endoplasmic reticulum|Golgi apparatus|trans-Golgi network|plasma membrane|proteolysis|membrane protein ectodomain proteolysis|cell surface|membrane|integral component of membrane|peptide hormone processing|protein catabolic process|dense core granule|negative regulation of amyloid precursor protein biosynthetic process|astrocyte a…
CASC4	3677.68636	5873.027672	1482.345047	0.252398785	-1.986223131	7.81E-119	1.21E-116	Down	79.3302	81.1738	82.3857	20.2064	21.4817	19.6476	GeneID:101790631	cancer susceptibility 4	GO:0016021	integral component of membrane
ME1	263.3105097	420.459905	106.1611145	0.252488081	-1.98571281	1.08E-40	1.62E-39	Down	10.439	9.35739	9.55815	2.49705	2.70942	2.26946	GeneID:101803853	malic enzyme 1	GO:0004471,GO:0004473,GO:0005737,GO:0008948,GO:0046872,GO:0051287	malate dehydrogenase (decarboxylating) (NAD+) activity|malate dehydrogenase (decarboxylating) (NADP+) activity|cytoplasm|oxaloacetate decarboxylase activity|metal ion binding|NAD binding	path:apla00620	Pyruvate metabolism
MID2	112.4398634	179.5198936	45.35983316	0.252673017	-1.984656487	1.54E-21	1.01E-20	Down	2.456	2.97983	2.96714	0.801146	0.779415	0.546511	GeneID:101802046	midline 2	GO:0005737,GO:0005874,GO:0008017,GO:0008270,GO:0010508,GO:0016567,GO:0016740,GO:0032897,GO:0035372,GO:0042802,GO:0042803,GO:0043123,GO:0045087,GO:0046597,GO:0046982,GO:0051091,GO:0051092,GO:0051219,GO:1902187	cytoplasm|microtubule|microtubule binding|zinc ion binding|positive regulation of autophagy|protein ubiquitination|transferase activity|negative regulation of viral transcription|protein localization to microtubule|identical protein binding|protein homodimerization activity|positive regulation of I-kappaB kinase/NF-kappaB signaling|innate immune response|negative regulation of viral entry into ho…
LHFPL5	81.51074977	130.1306006	32.89089892	0.252752994	-1.984199913	1.07E-10	3.86E-10	Down	14.2363	10.1819	9.04662	2.3985	3.39456	3.14853	GeneID:101805406	LHFPL tetraspan subfamily member 5	GO:0005886,GO:0016021	plasma membrane|integral component of membrane
NSG2	81.34154487	129.8283426	32.85474713	0.253062979	-1.982431627	1.43E-16	7.28E-16	Down	4.42939	4.08318	4.38958	1.21713	1.48863	0.630024	GeneID:101802452	neuronal vesicle trafficking associated 2	GO:0005768,GO:0005769,GO:0005770,GO:0005794,GO:0007212,GO:0016021,GO:0016197,GO:0030425,GO:0030659,GO:0031901,GO:0032051,GO:0032585,GO:0032588,GO:0043202,GO:0048268,GO:1990674	endosome|early endosome|late endosome|Golgi apparatus|dopamine receptor signaling pathway|integral component of membrane|endosomal transport|dendrite|cytoplasmic vesicle membrane|early endosome membrane|clathrin light chain binding|multivesicular body membrane|trans-Golgi network membrane|lysosomal lumen|clathrin coat assembly|Golgi cis cisterna membrane
SIRT5	617.4922052	985.4638823	249.520528	0.253201089	-1.981644486	2.99E-19	1.76E-18	Down	70.9571	54.5961	54.449	15.9676	13.2351	14.2865	GeneID:101793845	sirtuin 5	GO:0005634,GO:0005739,GO:0005743,GO:0005758,GO:0005759,GO:0005829,GO:0008270,GO:0010566,GO:0036047,GO:0036048,GO:0036049,GO:0036054,GO:0036055,GO:0061697,GO:0070403,GO:2000378	nucleus|mitochondrion|mitochondrial inner membrane|mitochondrial intermembrane space|mitochondrial matrix|cytosol|zinc ion binding|regulation of ketone biosynthetic process|peptidyl-lysine demalonylation|protein desuccinylation|peptidyl-lysine desuccinylation|protein-malonyllysine demalonylase activity|protein-succinyllysine desuccinylase activity|protein-glutaryllysine deglutarylase activity|NAD…
ST8SIA6	65.05827942	103.8023448	26.31421403	0.253503079	-1.979924824	8.69E-14	3.78E-13	Down	2.91384	3.85363	2.58162	0.822749	0.866381	0.657182	GeneID:101800484	ST8 alpha-N-acetyl-neuraminide alpha-2,8-sialyltransferase 6
APP	5674.784989	9050.752335	2298.817643	0.253991885	-1.977145693	1.18E-124	2.16E-122	Down	138.66	138.862	140.792	34.7578	36.3144	34.2628	GeneID:101804251	amyloid beta precursor protein	GO:0003677,GO:0004867,GO:0005737,GO:0005769,GO:0005794,GO:0005886,GO:0005905,GO:0006378,GO:0006417,GO:0006468,GO:0006878,GO:0006897,GO:0006915,GO:0007155,GO:0007176,GO:0007219,GO:0007409,GO:0007617,GO:0007626,GO:0008088,GO:0008201,GO:0008344,GO:0008542,GO:0016021,GO:0016199,GO:0016322,GO:0016358,GO:0030198,GO:0030424,GO:0030426,GO:0031175,GO:0035235,GO:0040014,GO:0043204,GO:0045931,GO:0046914,GO:…	DNA binding|serine-type endopeptidase inhibitor activity|cytoplasm|early endosome|Golgi apparatus|plasma membrane|clathrin-coated pit|mRNA polyadenylation|regulation of translation|protein phosphorylation|cellular copper ion homeostasis|endocytosis|apoptotic process|cell adhesion|regulation of epidermal growth factor-activated receptor activity|Notch signaling pathway|axonogenesis|mating behavior…
GRIA4	32.92539505	52.50470463	13.34608546	0.254188373	-1.976030053	7.44E-08	2.16E-07	Down	0.238475	0.256952	0.225671	0.0918645	0.0478628	0.0398622	GeneID:101793463	glutamate ionotropic receptor AMPA type subunit 4	GO:0004970,GO:0004971,GO:0005886,GO:0007268,GO:0014069,GO:0030054,GO:0030425,GO:0032281,GO:0032983,GO:0042802,GO:0043025,GO:0043195,GO:0043197,GO:0045202,GO:0050804,GO:0051968,GO:0098978,GO:0099061,GO:1904315	ionotropic glutamate receptor activity|AMPA glutamate receptor activity|plasma membrane|chemical synaptic transmission|postsynaptic density|cell junction|dendrite|AMPA glutamate receptor complex|kainate selective glutamate receptor complex|identical protein binding|neuronal cell body|terminal bouton|dendritic spine|synapse|modulation of chemical synaptic transmission|positive regulation of synapt…	path:apla04080	Neuroactive ligand-receptor interaction
ALDH7A1	1662.039061	2649.922899	674.1552233	0.254405599	-1.974797671	6.87E-57	1.91E-55	Down	67.3725	59.1889	59.7604	16.3438	15.4672	16.4074	GeneID:101793275	aldehyde dehydrogenase 7 family member A1	GO:0004043,GO:0005634,GO:0005739,GO:0005829,GO:0008802,GO:0019285,GO:0043878	L-aminoadipate-semialdehyde dehydrogenase activity|nucleus|mitochondrion|cytosol|betaine-aldehyde dehydrogenase activity|glycine betaine biosynthetic process from choline|glyceraldehyde-3-phosphate dehydrogenase (NAD+) (non-phosphorylating) activity	path:apla00010,path:apla00053,path:apla00071,path:apla00260,path:apla00280,path:apla00310,path:apla00330,path:apla00340,path:apla00380,path:apla00410,path:apla00561,path:apla00620	Glycolysis / Gluconeogenesis|Ascorbate and aldarate metabolism|Fatty acid degradation|Glycine, serine and threonine metabolism|Valine, leucine and isoleucine degradation|Lysine degradation|Arginine and proline metabolism|Histidine metabolism|Tryptophan metabolism|beta-Alanine metabolism|Glycerolipid metabolism|Pyruvate metabolism
PIK3AP1	94.78372242	151.0696262	38.49781866	0.254834937	-1.972365015	1.29E-18	7.31E-18	Down	1.87557	2.10251	1.92572	0.429931	0.449333	0.58913	GeneID:101794214	phosphoinositide-3-kinase adaptor protein 1	GO:0005829,GO:0005886,GO:0014068,GO:0016020,GO:0031929,GO:0032869,GO:0034134,GO:0034142,GO:0034154,GO:0034162,GO:0036312,GO:0042325,GO:0042802,GO:0043549,GO:0050727	cytosol|plasma membrane|positive regulation of phosphatidylinositol 3-kinase signaling|membrane|TOR signaling|cellular response to insulin stimulus|toll-like receptor 2 signaling pathway|toll-like receptor 4 signaling pathway|toll-like receptor 7 signaling pathway|toll-like receptor 9 signaling pathway|phosphatidylinositol 3-kinase regulatory subunit binding|regulation of phosphorylation|identica…
TNNI1	675.5504999	1076.503357	274.5976427	0.255082941	-1.970961673	5.51E-50	1.20E-48	Down	24.3644	21.308	19.4301	6.8986	4.61058	4.61648	GeneID:101803548	troponin I1, slow skeletal type	GO:0003779,GO:0005861,GO:0006936,GO:0006937,GO:0014883,GO:0046872,GO:0055010	actin binding|troponin complex|muscle contraction|regulation of muscle contraction|transition between fast and slow fiber|metal ion binding|ventricular cardiac muscle tissue morphogenesis
TBC1D7	364.0698079	580.0737498	148.0658661	0.255253519	-1.969997242	1.53E-30	1.53E-29	Down	10.6564	9.02403	8.27698	2.07768	2.6522	1.76376	GeneID:101801159	TBC1 domain family member 7	GO:0005096,GO:0017137,GO:0031398,GO:0031410,GO:0032007,GO:0036064,GO:0070848,GO:0090630,GO:1902018	GTPase activator activity|Rab GTPase binding|positive regulation of protein ubiquitination|cytoplasmic vesicle|negative regulation of TOR signaling|ciliary basal body|response to growth factor|activation of GTPase activity|negative regulation of cilium assembly	path:apla04150	mTOR signaling pathway
NPY	55.75630029	88.81384993	22.69875065	0.2555767	-1.96817178	5.47E-12	2.13E-11	Down	10.1353	7.66596	10.4302	2.18418	1.39864	4.17172	GeneID:101796619	neuropeptide Y	GO:0001664,GO:0005184,GO:0005615,GO:0005794,GO:0007218,GO:0008217,GO:0021954,GO:0021987,GO:0031175,GO:0031841	G protein-coupled receptor binding|neuropeptide hormone activity|extracellular space|Golgi apparatus|neuropeptide signaling pathway|regulation of blood pressure|central nervous system neuron development|cerebral cortex development|neuron projection development|neuropeptide Y receptor binding	path:apla04080,path:apla04920	Neuroactive ligand-receptor interaction|Adipocytokine signaling pathway
DLK2	208.9604011	332.823857	85.09694519	0.255681627	-1.967579602	4.53E-34	5.33E-33	Down	10.3627	9.11047	8.88275	2.43184	2.31633	2.21954	GeneID:101791212	delta like non-canonical Notch ligand 2	GO:0005509,GO:0016021	calcium ion binding|integral component of membrane
GPM6B	1477.261945	2352.417745	602.1061447	0.25595205	-1.966054533	7.05E-95	6.38E-93	Down	32.0856	31.7192	32.2313	9.4964	9.0104	7.5833	GeneID:101805318	glycoprotein M6B	GO:0001503,GO:0005886,GO:0015031,GO:0016021,GO:0030501,GO:0032956,GO:0045121,GO:0051612,GO:0051893,GO:0085029,GO:2000009	ossification|plasma membrane|protein transport|integral component of membrane|positive regulation of bone mineralization|regulation of actin cytoskeleton organization|membrane raft|negative regulation of serotonin uptake|regulation of focal adhesion assembly|extracellular matrix assembly|negative regulation of protein localization to cell surface
BCKDHB	84.25554896	134.15128	34.35981793	0.256127395	-1.965066523	9.27E-17	4.77E-16	Down	4.24052	4.22007	4.85998	1.26292	0.674764	1.368	GeneID:101790102	branched chain keto acid dehydrogenase E1 subunit beta	GO:0003826,GO:0003863,GO:0005739,GO:0005947,GO:0007584,GO:0009083	alpha-ketoacid dehydrogenase activity|3-methyl-2-oxobutanoate dehydrogenase (2-methylpropanoyl-transferring) activity|mitochondrion|mitochondrial alpha-ketoglutarate dehydrogenase complex|response to nutrient|branched-chain amino acid catabolic process	path:apla00280,path:apla00640	Valine, leucine and isoleucine degradation|Propanoate metabolism
MOCS2	61.73162343	98.28817063	25.17507623	0.256135363	-1.965021646	4.49E-13	1.87E-12	Down	18.1743	18.3388	17.1126	1.24808	3.33131	3.52327	GeneID:113840208	molybdenum cofactor synthesis 2	GO:0000166,GO:0005829,GO:0006777,GO:0019008,GO:0030366,GO:0032324	nucleotide binding|cytosol|Mo-molybdopterin cofactor biosynthetic process|molybdopterin synthase complex|molybdopterin synthase activity|molybdopterin cofactor biosynthetic process	path:apla04122	Sulfur relay system
SEC63	2415.237054	3845.455704	985.0184045	0.256151281	-1.964931989	6.95E-108	8.53E-106	Down	44.3949	42.7506	43.5409	10.3328	11.4224	10.7804	GeneID:101805064	SEC63 homolog, protein translocation regulator	GO:0001889,GO:0003723,GO:0005783,GO:0005789,GO:0005829,GO:0006612,GO:0006614,GO:0006620,GO:0006807,GO:0008565,GO:0010259,GO:0016020,GO:0030176,GO:0031204,GO:0031207,GO:0038023,GO:0072001	liver development|RNA binding|endoplasmic reticulum|endoplasmic reticulum membrane|cytosol|protein targeting to membrane|SRP-dependent cotranslational protein targeting to membrane|posttranslational protein targeting to endoplasmic reticulum membrane|nitrogen compound metabolic process|protein transporter activity|multicellular organism aging|membrane|integral component of endoplasmic reticulum m…	path:apla03060,path:apla04141	Protein export|Protein processing in endoplasmic reticulum
IGSF6	14.80800027	23.56561714	6.050383397	0.256746232	-1.961584993	0.000358694	0.000757136	Down	1.38763	0.875293	0.759681	0.227679	0.243082	0.0590296	GeneID:101800240	immunoglobulin superfamily member 6	GO:0016021	integral component of membrane
IFT80	731.9282992	1164.320993	299.535605	0.25726205	-1.958689444	5.81E-72	2.58E-70	Down	9.75753	11.1532	10.6633	3.11396	2.19474	2.99992	GeneID:101803019	intraflagellar transport 80	GO:0001649,GO:0002062,GO:0005737,GO:0005813,GO:0005929,GO:0007224,GO:0030992,GO:0036064,GO:0042073,GO:0045880,GO:0050680,GO:0060271,GO:0060349,GO:1905515,GO:2000051	osteoblast differentiation|chondrocyte differentiation|cytoplasm|centrosome|cilium|smoothened signaling pathway|intraciliary transport particle B|ciliary basal body|intraciliary transport|positive regulation of smoothened signaling pathway|negative regulation of epithelial cell proliferation|cilium assembly|bone morphogenesis|non-motile cilium assembly|negative regulation of non-canonical Wnt sig…
SEPT7	6091.063508	9681.595691	2500.531326	0.258276776	-1.953010169	9.52E-123	1.64E-120	Down	151.539	157.656	156.59	40.7129	38.9593	39.4135	GeneID:101796221	septin 7	GO:0000777,GO:0005525,GO:0005819,GO:0005930,GO:0007049,GO:0016476,GO:0030496,GO:0031105,GO:0032154,GO:0051301,GO:0060031,GO:0060271	condensed chromosome kinetochore|GTP binding|spindle|axoneme|cell cycle|regulation of embryonic cell shape|midbody|septin complex|cleavage furrow|cell division|mediolateral intercalation|cilium assembly
LOC113844737	2259.731192	3589.750601	929.7117829	0.258990634	-1.949028171	1.12E-104	1.26E-102	Down	54.3273	57.9543	60.1364	16.6579	15.8167	14.1645	GeneID:113844737	BTB/POZ domain-containing protein KCTD12-like	GO:0008277,GO:0030054,GO:0042734,GO:0042802,GO:0043235,GO:0045211,GO:0051260	regulation of G protein-coupled receptor signaling pathway|cell junction|presynaptic membrane|identical protein binding|receptor complex|postsynaptic membrane|protein homooligomerization
GJD4	35.48352946	56.36210121	14.60495771	0.259127275	-1.948267216	3.40E-08	1.01E-07	Down	0.804103	0.766376	0.845702	0.189572	0.251436	0.207394	GeneID:101792688	gap junction protein delta 4	GO:0005922,GO:0007154,GO:0016021	connexin complex|cell communication|integral component of membrane
SORCS1	140.6970235	223.4048844	57.9891626	0.259569806	-1.945805518	6.35E-25	5.02E-24	Down	1.27231	1.58041	1.54734	0.304084	0.427115	0.356395	GeneID:101798291	sortilin related VPS10 domain containing receptor 1	GO:0007218,GO:0008188,GO:0016020,GO:0016021	neuropeptide signaling pathway|neuropeptide receptor activity|membrane|integral component of membrane
LOC101804924	349.4661455	554.8929776	144.0393134	0.25958035	-1.945746918	7.02E-27	6.07E-26	Down	25.7408	20.0897	20.5111	4.94516	5.9042	6.05729	GeneID:101804924	tubulin alpha-3 chain	GO:0000226,GO:0000278,GO:0003924,GO:0005200,GO:0005525,GO:0005737,GO:0005874,GO:0007017	microtubule cytoskeleton organization|mitotic cell cycle|GTPase activity|structural constituent of cytoskeleton|GTP binding|cytoplasm|microtubule|microtubule-based process	path:apla04145,path:apla04210,path:apla04530,path:apla04540	Phagosome|Apoptosis|Tight junction|Gap junction
ESD	547.5313992	869.2130339	225.8497644	0.259832464	-1.944346399	1.70E-15	8.16E-15	Down	36.5301	30.5276	27.0903	8.97205	6.77885	8.49927	GeneID:101789491	esterase D	GO:0005829,GO:0018738,GO:0031410,GO:0042802,GO:0046294,GO:0052689	cytosol|S-formylglutathione hydrolase activity|cytoplasmic vesicle|identical protein binding|formaldehyde catabolic process|carboxylic ester hydrolase activity
MYO16	231.009575	366.6194071	95.39974284	0.260214656	-1.942225875	9.14E-36	1.16E-34	Down	1.38514	1.54524	1.50801	0.491747	0.369626	0.326085	GeneID:101804531	myosin XVI	GO:0003774,GO:0003779,GO:0005524,GO:0005654,GO:0005737,GO:0005829,GO:0005886,GO:0008285,GO:0014065,GO:0016020,GO:0016459,GO:0019903,GO:0021549,GO:0044877,GO:0048471,GO:0048812,GO:0051015,GO:2000134	motor activity|actin binding|ATP binding|nucleoplasm|cytoplasm|cytosol|plasma membrane|negative regulation of cell proliferation|phosphatidylinositol 3-kinase signaling|membrane|myosin complex|protein phosphatase binding|cerebellum development|protein-containing complex binding|perinuclear region of cytoplasm|neuron projection morphogenesis|actin filament binding|negative regulation of G1/S trans…
LEPROT	3230.109828	5126.106814	1334.112841	0.260258494	-1.941982844	1.01E-111	1.36E-109	Down	78.4364	83.4456	83.8834	21.9742	21.3549	21.1714	GeneID:101803399	leptin receptor overlapping transcript	GO:0000139,GO:0010008,GO:0016021	Golgi membrane|endosome membrane|integral component of membrane
TMEM255A	1516.863789	2406.599875	627.127703	0.26058661	-1.940165141	1.54E-93	1.35E-91	Down	31.93	35.1549	33.7989	9.11704	8.37136	9.4037	GeneID:101800375	transmembrane protein 255A	GO:0016021	integral component of membrane
FRMD3	102.4932316	162.5019944	42.48446882	0.261439676	-1.935449992	1.32E-16	6.70E-16	Down	1.92692	2.65062	2.33123	0.780034	0.596481	0.51695	GeneID:101804361	FERM domain containing 3	GO:0005856,GO:0008092,GO:0016021,GO:0031032	cytoskeleton|cytoskeletal protein binding|integral component of membrane|actomyosin structure organization
CHCHD6	553.4966697	877.3059739	229.6873656	0.261809873	-1.933408592	2.23E-20	1.39E-19	Down	18.8921	16.3148	13.9572	3.44283	4.15566	4.28328	GeneID:101802085	coiled-coil-helix-coiled-coil-helix domain containing 6	GO:0005739,GO:0005743,GO:0006974,GO:0042407,GO:0061617	mitochondrion|mitochondrial inner membrane|cellular response to DNA damage stimulus|cristae formation|MICOS complex
SPTBN1	8880.618902	14073.62332	3687.614485	0.262023105	-1.93223406	7.94E-34	9.25E-33	Down	56.9444	68.926	69.3581	19.0235	16.6602	14.9139	GeneID:101797355	spectrin beta, non-erythrocytic 1	GO:0000165,GO:0000281,GO:0003723,GO:0003779,GO:0005088,GO:0005200,GO:0005516,GO:0005543,GO:0005730,GO:0005737,GO:0005829,GO:0006888,GO:0007009,GO:0007182,GO:0007411,GO:0008091,GO:0014069,GO:0014731,GO:0030506,GO:0030673,GO:0031430,GO:0032437,GO:0032991,GO:0043001,GO:0044877,GO:0045296,GO:0051020,GO:0051693,GO:0060390,GO:0070062,GO:0071709,GO:0072659,GO:0098978,GO:1900042,GO:1903076,GO:1903078	MAPK cascade|mitotic cytokinesis|RNA binding|actin binding|Ras guanyl-nucleotide exchange factor activity|structural constituent of cytoskeleton|calmodulin binding|phospholipid binding|nucleolus|cytoplasm|cytosol|ER to Golgi vesicle-mediated transport|plasma membrane organization|common-partner SMAD protein phosphorylation|axon guidance|spectrin|postsynaptic density|spectrin-associated cytoskelet…
PIGK	511.5801891	810.6039879	212.5563903	0.262219769	-1.93115164	1.37E-58	4.02E-57	Down	15.1887	16.7461	15.8487	4.08404	3.58108	4.37043	GeneID:101792943	phosphatidylinositol glycan anchor biosynthesis class K	GO:0003923,GO:0008234,GO:0016255,GO:0042765	GPI-anchor transamidase activity|cysteine-type peptidase activity|attachment of GPI anchor to protein|GPI-anchor transamidase complex	path:apla00563	Glycosylphosphatidylinositol (GPI)-anchor biosynthesis
ISM1	413.7521337	655.1510375	172.3532298	0.263074039	-1.926459208	1.28E-51	2.97E-50	Down	7.31041	8.22438	8.15604	2.1895	1.52132	2.34997	GeneID:101804749	isthmin 1	GO:0005576,GO:0016525	extracellular region|negative regulation of angiogenesis
LDB3	292.646797	463.3687917	121.9248023	0.263126918	-1.926169248	1.39E-41	2.16E-40	Down	2.24887	2.6808	2.7292	0.752196	0.662991	0.682891	GeneID:101799261	LIM domain binding 3	GO:0005080,GO:0005856,GO:0008092,GO:0030018,GO:0031143,GO:0045214,GO:0046872,GO:0048471,GO:0051371	protein kinase C binding|cytoskeleton|cytoskeletal protein binding|Z disc|pseudopodium|sarcomere organization|metal ion binding|perinuclear region of cytoplasm|muscle alpha-actinin binding
CLN6	502.5497669	795.6586811	209.4408527	0.26322952	-1.925606805	1.00E-33	1.16E-32	Down	61.6973	51.5876	51.9515	15.7437	13.611	13.6981	GeneID:101804462	CLN6, transmembrane ER protein	GO:0001573,GO:0005783,GO:0005788,GO:0005789,GO:0007040,GO:0007042,GO:0008203,GO:0016021,GO:0030203,GO:0042803,GO:0045862	ganglioside metabolic process|endoplasmic reticulum|endoplasmic reticulum lumen|endoplasmic reticulum membrane|lysosome organization|lysosomal lumen acidification|cholesterol metabolic process|integral component of membrane|glycosaminoglycan metabolic process|protein homodimerization activity|positive regulation of proteolysis
COQ8A	1473.835123	2333.033331	614.6369154	0.263449693	-1.924400595	2.12E-91	1.75E-89	Down	36.7221	37.1942	36.4765	9.6029	9.50243	10.0716	GeneID:101792720	coenzyme Q8A	GO:0005524,GO:0005739,GO:0006468,GO:0006744,GO:0016021,GO:0016301,GO:0016310,GO:0031314,GO:0043531	ATP binding|mitochondrion|protein phosphorylation|ubiquinone biosynthetic process|integral component of membrane|kinase activity|phosphorylation|extrinsic component of mitochondrial inner membrane|ADP binding
NEB	877.9954425	1389.832563	366.1583218	0.263454988	-1.924371598	5.82E-12	2.26E-11	Down	1.66849	2.36832	2.43802	0.625178	0.531889	0.466626	GeneID:101801298	nebulin	GO:0005829,GO:0007517,GO:0007525,GO:0008307,GO:0015629,GO:0030018,GO:0030049,GO:0030832,GO:0051015,GO:0070062,GO:0071691	cytosol|muscle organ development|somatic muscle development|structural constituent of muscle|actin cytoskeleton|Z disc|muscle filament sliding|regulation of actin filament length|actin filament binding|extracellular exosome|cardiac muscle thin filament assembly
TIMP3	6282.191185	9943.629645	2620.752725	0.263560975	-1.923791325	9.56E-108	1.15E-105	Down	196.518	224.374	224.011	65.2961	57.8951	50.5105	GeneID:101804310	TIMP metallopeptidase inhibitor 3	GO:0002020,GO:0005604,GO:0005615,GO:0008191,GO:0008270,GO:0009725,GO:0010033,GO:0010951,GO:0031012,GO:0034097,GO:0051045,GO:0070373,GO:0071310,GO:1903984,GO:1904684	protease binding|basement membrane|extracellular space|metalloendopeptidase inhibitor activity|zinc ion binding|response to hormone|response to organic substance|negative regulation of endopeptidase activity|extracellular matrix|response to cytokine|negative regulation of membrane protein ectodomain proteolysis|negative regulation of ERK1 and ERK2 cascade|cellular response to organic substance|po…
ASAH1	1835.164928	2904.135908	766.1939477	0.263828544	-1.922327435	2.10E-96	1.99E-94	Down	69.0696	66.9087	64.3613	18.7659	17.0026	16.5607	GeneID:101801719	N-acylsphingosine amidohydrolase 1	GO:0003824,GO:0005576,GO:0005615,GO:0006672,GO:0006687,GO:0016810,GO:0017040,GO:0043202,GO:0043312,GO:0070062,GO:0102121,GO:1904724,GO:1904813	catalytic activity|extracellular region|extracellular space|ceramide metabolic process|glycosphingolipid metabolic process|hydrolase activity, acting on carbon-nitrogen (but not peptide) bonds|N-acylsphingosine amidohydrolase activity|lysosomal lumen|neutrophil degranulation|extracellular exosome|ceramidase activity|tertiary granule lumen|ficolin-1-rich granule lumen	path:apla00600,path:apla04142	Sphingolipid metabolism|Lysosome
TMEM200A	616.1415128	975.0030083	257.2800174	0.263876127	-1.922067261	3.97E-64	1.40E-62	Down	11.3667	11.9866	11.6893	3.16598	3.24226	2.96741	GeneID:101801817	transmembrane protein 200A	GO:0016021	integral component of membrane
FSTL5	65.09719815	103.0015281	27.19286823	0.264004513	-1.921365504	3.23E-13	1.36E-12	Down	0.853167	0.976121	0.773074	0.192337	0.249928	0.217752	GeneID:101802799	follistatin like 5	GO:0005509,GO:0005576	calcium ion binding|extracellular region
TTC8	270.3302162	427.665142	112.9952904	0.264214403	-1.920218979	3.28E-39	4.68E-38	Down	9.93898	9.21859	8.17792	2.20456	2.16808	2.48113	GeneID:101790831	tetratricopeptide repeat domain 8	GO:0001103,GO:0001736,GO:0005813,GO:0005814,GO:0005929,GO:0007411,GO:0007608,GO:0015031,GO:0016020,GO:0021772,GO:0032391,GO:0032880,GO:0034260,GO:0034464,GO:0035264,GO:0036064,GO:0045444,GO:0048560,GO:0051492,GO:0060122,GO:0060170,GO:0060219,GO:0060271,GO:0061326,GO:0072659,GO:0097730,GO:1903251,GO:1905515	RNA polymerase II repressing transcription factor binding|establishment of planar polarity|centrosome|centriole|cilium|axon guidance|sensory perception of smell|protein transport|membrane|olfactory bulb development|photoreceptor connecting cilium|regulation of protein localization|negative regulation of GTPase activity|BBSome|multicellular organism growth|ciliary basal body|fat cell differentiati…
TGFBI	4899.141409	7747.999769	2050.283049	0.264620949	-1.918000818	9.06E-116	1.32E-113	Down	167.409	169.426	176.579	52.3825	44.4891	38.3651	GeneID:101796881	transforming growth factor beta induced	GO:0005178,GO:0005518,GO:0005615,GO:0007155,GO:0008283,GO:0030198,GO:0031012,GO:0050839,GO:0050840	integrin binding|collagen binding|extracellular space|cell adhesion|cell proliferation|extracellular matrix organization|extracellular matrix|cell adhesion molecule binding|extracellular matrix binding
LOC101797871	357.2970235	564.9922521	149.6017949	0.264785569	-1.917103599	6.51E-47	1.27E-45	Down	9.82222	8.19945	8.59557	1.90569	2.64	2.10505	GeneID:101797871	Golgi integral membrane protein 4	GO:0010008,GO:0016021,GO:0032580	endosome membrane|integral component of membrane|Golgi cisterna membrane
OLFML2B	591.9421821	935.9766041	247.90776	0.264865338	-1.916669037	1.88E-62	6.28E-61	Down	29.4331	23.8742	25.2501	7.47782	7.16237	5.46207	GeneID:101801223	olfactomedin like 2B	GO:0005576	extracellular region
SMPDL3A	650.8135027	1029.012465	272.6145399	0.264928316	-1.916326043	1.63E-65	6.09E-64	Down	15.1984	16.1835	16.9227	4.59572	4.41761	3.95856	GeneID:101793092	sphingomyelin phosphodiesterase acid like 3A	GO:0005615,GO:0008081,GO:0008270,GO:0009143,GO:0070062	extracellular space|phosphoric diester hydrolase activity|zinc ion binding|nucleoside triphosphate catabolic process|extracellular exosome
CELF2	680.2507338	1075.524892	284.9765756	0.264965114	-1.916125672	9.10E-57	2.51E-55	Down	4.03803	4.84724	4.80241	1.182	1.31734	0.970404	GeneID:101796007	CUGBP Elav-like family member 2	GO:0000381,GO:0003723,GO:0003729,GO:0005634,GO:0005737,GO:0006376,GO:1990904	regulation of alternative mRNA splicing, via spliceosome|RNA binding|mRNA binding|nucleus|cytoplasm|mRNA splice site selection|ribonucleoprotein complex
AHCY	6902.766582	10912.1988	2893.334361	0.265146779	-1.915136874	1.45E-65	5.44E-64	Down	286.733	258.664	255.399	76.9788	69.3093	67.7395	GeneID:101795582	adenosylhomocysteinase	GO:0004013,GO:0006730,GO:0019510,GO:0051287	adenosylhomocysteinase activity|one-carbon metabolic process|S-adenosylhomocysteine catabolic process|NAD binding	path:apla00270	Cysteine and methionine metabolism
STX18	378.1710996	597.6761419	158.6660573	0.265471626	-1.913370422	2.44E-48	5.02E-47	Down	11.8025	11.5808	11.8501	3.59231	2.73019	2.37802	GeneID:101791167	syntaxin 18	GO:0000139,GO:0005484,GO:0005783,GO:0005789,GO:0006886,GO:0006890,GO:0016021,GO:0019904,GO:0031201,GO:0090158,GO:1902117,GO:1902953,GO:1903358	Golgi membrane|SNAP receptor activity|endoplasmic reticulum|endoplasmic reticulum membrane|intracellular protein transport|retrograde vesicle-mediated transport, Golgi to ER|integral component of membrane|protein domain specific binding|SNARE complex|endoplasmic reticulum membrane organization|positive regulation of organelle assembly|positive regulation of ER to Golgi vesicle-mediated transport|…	path:apla04130,path:apla04145	SNARE interactions in vesicular transport|Phagosome
LOC101792676	201.8434943	318.9905851	84.69640345	0.265513803	-1.913141231	6.20E-18	3.39E-17	Down	10.9702	7.96787	9.1646	2.12182	2.33086	2.658	GeneID:101792676	keratin, type I cytoskeletal 15	GO:0005198,GO:0007010,GO:0009314,GO:0043587,GO:0045095,GO:0045111,GO:0070062,GO:0071300	structural molecule activity|cytoskeleton organization|response to radiation|tongue morphogenesis|keratin filament|intermediate filament cytoskeleton|extracellular exosome|cellular response to retinoic acid
CSDE1	10395.01227	16425.61547	4364.409066	0.26570749	-1.912089197	3.63E-123	6.42E-121	Down	162.627	176.748	167.571	44.1485	39.773	41.1018	GeneID:101793989	cold shock domain containing E1	GO:0003677,GO:0003723,GO:0005794,GO:0005829,GO:0005886,GO:0006355,GO:0008584,GO:0070937,GO:0070966	DNA binding|RNA binding|Golgi apparatus|cytosol|plasma membrane|regulation of transcription, DNA-templated|male gonad development|CRD-mediated mRNA stability complex|nuclear-transcribed mRNA catabolic process, no-go decay
ANOS1	299.926182	473.8204457	126.0319183	0.265990882	-1.910551302	5.42E-23	3.87E-22	Down	2.61426	3.55862	3.47594	0.8577	1.0028	0.686752	GeneID:101797770	anosmin 1	GO:0004867,GO:0005576,GO:0007155,GO:0009986	serine-type endopeptidase inhibitor activity|extracellular region|cell adhesion|cell surface
PID1	1260.81818	1991.694372	529.9419882	0.266075958	-1.910089937	8.79E-86	6.19E-84	Down	62.7446	65.7208	59.5942	17.6295	17.607	15.7722	GeneID:101798423	phosphotyrosine interaction domain containing 1	GO:0001933,GO:0005737,GO:0010628,GO:0044320,GO:0045944,GO:0046325,GO:0046627,GO:0051881,GO:0070346,GO:0070584,GO:0071345,GO:0071354,GO:0071356,GO:0071398,GO:1903077,GO:2000377,GO:2000379,GO:2001170,GO:2001171,GO:2001274	negative regulation of protein phosphorylation|cytoplasm|positive regulation of gene expression|cellular response to leptin stimulus|positive regulation of transcription by RNA polymerase II|negative regulation of glucose import|negative regulation of insulin receptor signaling pathway|regulation of mitochondrial membrane potential|positive regulation of fat cell proliferation|mitochondrion morph…
DAD1	893.5426239	1411.484626	375.600622	0.266103233	-1.909942057	7.41E-16	3.61E-15	Down	323.206	251.38	246.101	79.2924	76.1617	61.5296	GeneID:113839960	defender against cell death 1	GO:0004579,GO:0006487,GO:0006915,GO:0008250,GO:0016021,GO:0043066	dolichyl-diphosphooligosaccharide-protein glycotransferase activity|protein N-linked glycosylation|apoptotic process|oligosaccharyltransferase complex|integral component of membrane|negative regulation of apoptotic process	path:apla00510,path:apla04141	N-Glycan biosynthesis|Protein processing in endoplasmic reticulum
LOC101798663	24.95573357	39.41816117	10.49330598	0.266204857	-1.909391198	2.70E-05	6.41E-05	Down	0.697978	0.676373	1.04977	0.329155	0.141126	0.137744	GeneID:101798663	ras-like GTP-binding protein RHO	GO:0003924,GO:0005525,GO:0005622,GO:0005886,GO:0007264	GTPase activity|GTP binding|intracellular|plasma membrane|small GTPase mediated signal transduction	path:apla04144,path:apla04150,path:apla04270,path:apla04310,path:apla04350,path:apla04510,path:apla04520,path:apla04530,path:apla04621,path:apla04625,path:apla04810	Endocytosis|mTOR signaling pathway|Vascular smooth muscle contraction|Wnt signaling pathway|TGF-beta signaling pathway|Focal adhesion|Adherens junction|Tight junction|NOD-like receptor signaling pathway|C-type lectin receptor signaling pathway|Regulation of actin cytoskeleton
GTPBP2	276.2760098	436.2153163	116.3367032	0.266695595	-1.9067341	2.51E-39	3.61E-38	Down	11.3576	9.25064	9.64675	2.69724	2.71912	2.44656	GeneID:101793644	GTP binding protein 2	GO:0003746,GO:0003924,GO:0005525,GO:0006414,GO:0043231	translation elongation factor activity|GTPase activity|GTP binding|translational elongation|intracellular membrane-bounded organelle
KIAA0513	229.2418633	361.9124179	96.57130874	0.266836129	-1.905974076	1.45E-34	1.75E-33	Down	11.1312	9.47808	11.3505	2.34571	3.09427	2.2317	GeneID:101799050	KIAA0513 ortholog	GO:0005737	cytoplasm
ACVR2A	2844.814675	4489.981872	1199.647478	0.267183145	-1.904099094	2.48E-105	2.86E-103	Down	36.6844	41.9483	41.3308	11.7454	10.3814	10.6185	GeneID:101789784	activin A receptor type 2A	GO:0001702,GO:0005024,GO:0005026,GO:0005524,GO:0005737,GO:0005887,GO:0007179,GO:0007283,GO:0007368,GO:0007389,GO:0008283,GO:0009798,GO:0009952,GO:0009986,GO:0010862,GO:0015026,GO:0016020,GO:0017002,GO:0019838,GO:0030165,GO:0030501,GO:0030510,GO:0032924,GO:0032927,GO:0034673,GO:0034711,GO:0034713,GO:0042713,GO:0043084,GO:0043235,GO:0043621,GO:0045648,GO:0045669,GO:0045944,GO:0046332,GO:0046872,GO:…	gastrulation with mouth forming second|transforming growth factor beta-activated receptor activity|transforming growth factor beta receptor activity, type II|ATP binding|cytoplasm|integral component of plasma membrane|transforming growth factor beta receptor signaling pathway|spermatogenesis|determination of left/right symmetry|pattern specification process|cell proliferation|axis specification|a…	path:apla04060,path:apla04350	Cytokine-cytokine receptor interaction|TGF-beta signaling pathway
LIMCH1	494.6786539	780.5775476	208.7797602	0.267468313	-1.902560107	5.10E-56	1.37E-54	Down	3.94905	4.25714	4.35408	1.26363	0.918982	0.870868	GeneID:101801441	LIM and calponin homology domains 1	GO:0001725,GO:0001934,GO:0003779,GO:0005737,GO:0030336,GO:0031032,GO:0032034,GO:0046872,GO:0051496,GO:0051893	stress fiber|positive regulation of protein phosphorylation|actin binding|cytoplasm|negative regulation of cell migration|actomyosin structure organization|myosin II head/neck binding|metal ion binding|positive regulation of stress fiber assembly|regulation of focal adhesion assembly
UBAC2	1199.107676	1892.017907	506.1974448	0.267543686	-1.902153613	3.65E-53	8.80E-52	Down	65.2086	59.8432	57.4055	17.9753	15.9167	16.0088	GeneID:101789664	UBA domain containing 2	GO:0005789,GO:0016021	endoplasmic reticulum membrane|integral component of membrane
STMN3	136.1772935	214.8149133	57.53967365	0.267856979	-1.90046521	2.28E-23	1.66E-22	Down	4.50073	5.02808	5.17939	1.31123	1.14281	1.34238	GeneID:101795940	stathmin 3	GO:0005737,GO:0007019,GO:0015631,GO:0019904,GO:0031110,GO:0031122,GO:0031175,GO:0035021,GO:0043005,GO:0043087,GO:0051493	cytoplasm|microtubule depolymerization|tubulin binding|protein domain specific binding|regulation of microtubule polymerization or depolymerization|cytoplasmic microtubule organization|neuron projection development|negative regulation of Rac protein signal transduction|neuron projection|regulation of GTPase activity|regulation of cytoskeleton organization
LOC101805181	50.81587887	80.13465903	21.4970987	0.268262185	-1.898284394	2.67E-07	7.44E-07	Down	1.4539	2.08881	1.36301	0.430443	0.541881	0.424341	GeneID:101805181	b(0,+)-type amino acid transporter 1	GO:0005886,GO:0005887,GO:0015175,GO:0015179,GO:0015184,GO:0015804,GO:0015811,GO:0016324,GO:0031526,GO:0042605,GO:0050900,GO:0065003	plasma membrane|integral component of plasma membrane|neutral amino acid transmembrane transporter activity|L-amino acid transmembrane transporter activity|L-cystine transmembrane transporter activity|neutral amino acid transport|L-cystine transport|apical plasma membrane|brush border membrane|peptide antigen binding|leukocyte migration|protein-containing complex assembly
SIM1	73.65883698	116.1373974	31.18027656	0.268477487	-1.89712698	2.81E-14	1.26E-13	Down	1.34925	1.87169	1.76034	0.424164	0.464515	0.408649	GeneID:101803100	SIM bHLH transcription factor 1	GO:0000981,GO:0001657,GO:0003677,GO:0003700,GO:0005634,GO:0006357,GO:0007399,GO:0030154,GO:0046982	DNA-binding transcription factor activity, RNA polymerase II-specific|ureteric bud development|DNA binding|DNA-binding transcription factor activity|nucleus|regulation of transcription by RNA polymerase II|nervous system development|cell differentiation|protein heterodimerization activity
LOC113845523	18.22518476	28.73378865	7.716580861	0.268554243	-1.896714579	0.000107709	0.000240148	Down	0.746845	0.887187	0.857794	0.243447	0.287289	0.287542	GeneID:113845523	protein CD300H-like	GO:0002376,GO:0005886,GO:0016021	immune system process|plasma membrane|integral component of membrane
GBE1	483.9455041	762.8735396	205.0174686	0.268743714	-1.895697083	6.10E-55	1.55E-53	Down	7.57908	8.77879	9.05549	2.72399	1.76867	2.01405	GeneID:101801800	1,4-alpha-glucan branching enzyme 1	GO:0003844,GO:0004553,GO:0005975,GO:0005978,GO:0030246,GO:0043169,GO:0102752	1,4-alpha-glucan branching enzyme activity|hydrolase activity, hydrolyzing O-glycosyl compounds|carbohydrate metabolic process|glycogen biosynthetic process|carbohydrate binding|cation binding|1,4-alpha-glucan branching enzyme activity (using a glucosylated glycogenin as primer for glycogen synthesis)	path:apla00500	Starch and sucrose metabolism
NCF1	32.470604	51.1825302	13.7586778	0.268815898	-1.895309634	2.52E-07	7.01E-07	Down	1.76725	1.75086	1.42742	0.491956	0.543674	0.125679	GeneID:101802365	neutrophil cytosolic factor 1	GO:0001878,GO:0001909,GO:0002679,GO:0005737,GO:0005791,GO:0005794,GO:0005829,GO:0005886,GO:0006612,GO:0006691,GO:0006742,GO:0006801,GO:0006915,GO:0006954,GO:0006968,GO:0008283,GO:0009617,GO:0014068,GO:0016020,GO:0016175,GO:0016176,GO:0017124,GO:0019898,GO:0030425,GO:0034614,GO:0035091,GO:0042554,GO:0042742,GO:0043020,GO:0043025,GO:0043325,GO:0045730,GO:0045741,GO:0045893,GO:0046330,GO:0050665,GO:…	response to yeast|leukocyte mediated cytotoxicity|respiratory burst involved in defense response|cytoplasm|rough endoplasmic reticulum|Golgi apparatus|cytosol|plasma membrane|protein targeting to membrane|leukotriene metabolic process|NADP catabolic process|superoxide metabolic process|apoptotic process|inflammatory response|cellular defense response|cell proliferation|response to bacterium|posit…	path:apla04145	Phagosome
ALDH18A1	3932.190818	6198.193249	1666.188388	0.268818399	-1.895296208	3.91E-110	5.00E-108	Down	96.1447	96.0587	101.932	26.451	23.8021	24.6003	GeneID:101804818	aldehyde dehydrogenase 18 family member A1	GO:0004349,GO:0004350,GO:0005524,GO:0005739,GO:0005743,GO:0006536,GO:0006561,GO:0019240,GO:0055129	glutamate 5-kinase activity|glutamate-5-semialdehyde dehydrogenase activity|ATP binding|mitochondrion|mitochondrial inner membrane|glutamate metabolic process|proline biosynthetic process|citrulline biosynthetic process|L-proline biosynthetic process	path:apla00330	Arginine and proline metabolism
LOC110353623	7.632180013	12.02759835	3.236761675	0.269111221	-1.893725548	0.022008341	0.036708568	Down	0.77335	0.194478	0.855269	0.224079	0.0733431	0.146892	GeneID:110353623	protein CEPU-1-like	GO:0005886,GO:0007155,GO:0031225	plasma membrane|cell adhesion|anchored component of membrane
TENM4	880.129096	1386.981136	373.2770558	0.269129151	-1.893629428	9.56E-18	5.17E-17	Down	5.83819	7.83624	7.25797	2.30492	1.88391	1.47041	GeneID:101791796	teneurin transmembrane protein 4	GO:0001702,GO:0005634,GO:0005737,GO:0005886,GO:0005887,GO:0007157,GO:0007165,GO:0031641,GO:0031643,GO:0032289,GO:0042803,GO:0043005,GO:0046982,GO:0048666,GO:0048714,GO:0050839,GO:0060038,GO:0060912,GO:0097264,GO:2000543	gastrulation with mouth forming second|nucleus|cytoplasm|plasma membrane|integral component of plasma membrane|heterophilic cell-cell adhesion via plasma membrane cell adhesion molecules|signal transduction|regulation of myelination|positive regulation of myelination|central nervous system myelin formation|protein homodimerization activity|neuron projection|protein heterodimerization activity|neu…
MRAS	875.2478122	1379.202376	371.2932486	0.269208678	-1.893203177	2.91E-66	1.11E-64	Down	37.2532	31.784	32.9979	9.20114	9.51307	8.61303	GeneID:101802364	muscle RAS oncogene homolog	GO:0003924,GO:0005525,GO:0005622,GO:0005886,GO:0007265,GO:0007275,GO:0007517,GO:0030036,GO:0030742,GO:1990830	GTPase activity|GTP binding|intracellular|plasma membrane|Ras protein signal transduction|multicellular organism development|muscle organ development|actin cytoskeleton organization|GTP-dependent protein binding|cellular response to leukemia inhibitory factor	path:apla04010,path:apla04137,path:apla04140,path:apla04218,path:apla04371,path:apla04625,path:apla04810	MAPK signaling pathway|Mitophagy - animal|Autophagy - animal|Cellular senescence|Apelin signaling pathway|C-type lectin receptor signaling pathway|Regulation of actin cytoskeleton
SULF1	1207.612878	1902.690364	512.5353922	0.269374041	-1.892317266	1.45E-46	2.79E-45	Down	8.00466	9.46401	9.78303	2.69103	2.61917	2.10599	GeneID:101802299	sulfatase 1	GO:0001502,GO:0001822,GO:0001937,GO:0002063,GO:0004065,GO:0005509,GO:0005615,GO:0005783,GO:0005794,GO:0005795,GO:0007155,GO:0008449,GO:0009986,GO:0014846,GO:0016525,GO:0030177,GO:0030201,GO:0030336,GO:0030513,GO:0035860,GO:0036022,GO:0040037,GO:0045121,GO:0048010,GO:0048661,GO:0048706,GO:0051216,GO:0060348,GO:0060384,GO:0060686,GO:0090263	cartilage condensation|kidney development|negative regulation of endothelial cell proliferation|chondrocyte development|arylsulfatase activity|calcium ion binding|extracellular space|endoplasmic reticulum|Golgi apparatus|Golgi stack|cell adhesion|N-acetylglucosamine-6-sulfatase activity|cell surface|esophagus smooth muscle contraction|negative regulation of angiogenesis|positive regulation of Wnt…
PCYT1B	92.60392318	145.8998996	39.30794678	0.26941723	-1.892085977	4.35E-17	2.27E-16	Down	2.07107	1.72078	2.15237	0.649019	0.570166	0.475085	GeneID:101792993	phosphate cytidylyltransferase 1, choline, beta	GO:0004105,GO:0005783,GO:0031210,GO:1904116	choline-phosphate cytidylyltransferase activity|endoplasmic reticulum|phosphatidylcholine binding|response to vasopressin	path:apla00440,path:apla00564	Phosphonate and phosphinate metabolism|Glycerophospholipid metabolism
ADAMTS12	1693.764	2668.197481	719.3305196	0.269594183	-1.891138728	8.12E-38	1.11E-36	Down	14.0655	17.5466	16.3396	4.75758	4.12776	4.07705	GeneID:101802504	ADAM metallopeptidase with thrombospondin type 1 motif 12	GO:0004222,GO:0007160,GO:0016477,GO:0030167,GO:0032331,GO:0046872,GO:0050727,GO:0051603,GO:0062023,GO:0071347,GO:0071356,GO:0071773,GO:1901509,GO:1902203,GO:1902548,GO:2001113	metalloendopeptidase activity|cell-matrix adhesion|cell migration|proteoglycan catabolic process|negative regulation of chondrocyte differentiation|metal ion binding|regulation of inflammatory response|proteolysis involved in cellular protein catabolic process|collagen-containing extracellular matrix|cellular response to interleukin-1|cellular response to tumor necrosis factor|cellular response t…
MYBPC1	15.30530994	24.10396407	6.506655815	0.269941317	-1.889282281	0.000410135	0.000859974	Down	0.18559	0.157049	0.1824	0.0233382	0.049762	0.0853338	GeneID:101803053	myosin binding protein C, slow type	GO:0005829,GO:0005865,GO:0006936,GO:0007155,GO:0008307,GO:0030016,GO:0030017,GO:0030018,GO:0030049,GO:0030240,GO:0030241,GO:0031430,GO:0031432,GO:0032982,GO:0045214,GO:0048739,GO:0051015,GO:0051371,GO:0055003,GO:0055008	cytosol|striated muscle thin filament|muscle contraction|cell adhesion|structural constituent of muscle|myofibril|sarcomere|Z disc|muscle filament sliding|skeletal muscle thin filament assembly|skeletal muscle myosin thick filament assembly|M band|titin binding|myosin filament|sarcomere organization|cardiac muscle fiber development|actin filament binding|muscle alpha-actinin binding|cardiac myofi…
SNAI2	1547.741705	2437.086662	658.3967489	0.270157299	-1.888128437	1.49E-89	1.18E-87	Down	59.8184	57.9147	57.9063	17.6989	15.9844	15.2039	GeneID:101804065	snail family transcriptional repressor 2			path:apla04520	Adherens junction
EIF3E	1349.972607	2125.08909	574.8561233	0.270509188	-1.8862505	3.01E-70	1.26E-68	Down	80.1997	74.5332	73.403	16.81	18.5155	17.2136	GeneID:101800256	eukaryotic translation initiation factor 3 subunit E	GO:0001732,GO:0003743,GO:0005634,GO:0005852,GO:0006413,GO:0016282,GO:0033290,GO:0071540	formation of cytoplasmic translation initiation complex|translation initiation factor activity|nucleus|eukaryotic translation initiation factor 3 complex|translational initiation|eukaryotic 43S preinitiation complex|eukaryotic 48S preinitiation complex|eukaryotic translation initiation factor 3 complex, eIF3e	path:apla03013	RNA transport
AQP9	82.60506747	130.0213682	35.18876676	0.270638336	-1.885561882	1.73E-15	8.29E-15	Down	0.998019	1.34305	1.35699	0.352083	0.303172	0.265727	GeneID:101802086	aquaporin 9	GO:0005275,GO:0005345,GO:0005350,GO:0005372,GO:0005886,GO:0005887,GO:0006833,GO:0006863,GO:0006955,GO:0006970,GO:0007588,GO:0010033,GO:0015166,GO:0015250,GO:0015254,GO:0015265,GO:0015288,GO:0015722,GO:0015791,GO:0015793,GO:0015837,GO:0015855,GO:0016021,GO:0016323,GO:0030104,GO:0043231,GO:0046689,GO:0046942,GO:0046943,GO:0071320	amine transmembrane transporter activity|purine nucleobase transmembrane transporter activity|pyrimidine nucleobase transmembrane transporter activity|water transmembrane transporter activity|plasma membrane|integral component of plasma membrane|water transport|purine nucleobase transport|immune response|response to osmotic stress|excretion|response to organic substance|polyol transmembrane trans…
RIPOR2	624.3871338	982.6987578	266.0755098	0.270759994	-1.884913505	2.24E-62	7.46E-61	Down	9.07387	9.63066	9.90327	2.72654	2.64306	2.63402	GeneID:101789916	RHO family interacting cell polarization regulator 2	GO:0005737,GO:0005856,GO:0006935,GO:0007155,GO:0007162,GO:0007605,GO:0016324,GO:0030175,GO:0032420,GO:0035024,GO:0045663,GO:0048741,GO:0051491,GO:0060171,GO:0071889,GO:0090023,GO:1901741,GO:1903904,GO:1905872,GO:1990869,GO:2000114,GO:2000391,GO:2000405,GO:2001107	cytoplasm|cytoskeleton|chemotaxis|cell adhesion|negative regulation of cell adhesion|sensory perception of sound|apical plasma membrane|filopodium|stereocilium|negative regulation of Rho protein signal transduction|positive regulation of myoblast differentiation|skeletal muscle fiber development|positive regulation of filopodium assembly|stereocilium membrane|14-3-3 protein binding|positive regul…
CKB	4905.726902	7719.504338	2091.949466	0.270995309	-1.883660215	1.20E-31	1.26E-30	Down	212.212	174.904	171.458	52.6291	51.9011	50.4991	GeneID:101793249	creatine kinase B	GO:0004111,GO:0005524,GO:0005615,GO:0005829,GO:0006754,GO:0031625,GO:0043209,GO:0065010	creatine kinase activity|ATP binding|extracellular space|cytosol|ATP biosynthetic process|ubiquitin protein ligase binding|myelin sheath|extracellular membrane-bounded organelle	path:apla00330	Arginine and proline metabolism
ALDH1A2	746.1423651	1173.935406	318.349324	0.271181295	-1.882670423	8.75E-68	3.49E-66	Down	13.1281	14.4297	14.8669	4.09792	3.83374	3.81782	GeneID:101801759	aldehyde dehydrogenase 1 family member A2	GO:0001568,GO:0001758,GO:0001936,GO:0001947,GO:0003007,GO:0004028,GO:0004029,GO:0004745,GO:0005737,GO:0008284,GO:0008285,GO:0009954,GO:0010628,GO:0014032,GO:0016331,GO:0021522,GO:0021915,GO:0030324,GO:0030900,GO:0030902,GO:0031016,GO:0031076,GO:0034097,GO:0035115,GO:0035799,GO:0042572,GO:0042574,GO:0042904,GO:0043065,GO:0048566,GO:0048738,GO:0060324,GO:0071300,GO:0090242	blood vessel development|retinal dehydrogenase activity|regulation of endothelial cell proliferation|heart looping|heart morphogenesis|3-chloroallyl aldehyde dehydrogenase activity|aldehyde dehydrogenase (NAD) activity|retinol dehydrogenase activity|cytoplasm|positive regulation of cell proliferation|negative regulation of cell proliferation|proximal/distal pattern formation|positive regulation o…	path:apla00830	Retinol metabolism
MAF	309.8924654	487.5203806	132.2645503	0.271300556	-1.882036091	1.37E-41	2.12E-40	Down	8.61685	8.58242	8.74787	2.07437	2.3903	2.52487	GeneID:113839617	MAF bZIP transcription factor	GO:0000122,GO:0000978,GO:0001077,GO:0001816,GO:0003700,GO:0005634,GO:0005737,GO:0032330,GO:0043565,GO:0048468,GO:0048839,GO:0070306	negative regulation of transcription by RNA polymerase II|RNA polymerase II proximal promoter sequence-specific DNA binding|proximal promoter DNA-binding transcription activator activity, RNA polymerase II-specific|cytokine production|DNA-binding transcription factor activity|nucleus|cytoplasm|regulation of chondrocyte differentiation|sequence-specific DNA binding|cell development|inner ear devel…
LOC113843439	7.567607342	11.90447831	3.230736377	0.271388321	-1.88156946	0.016046556	0.02739512	Down	0.173494	0.21409	0.224196	0.0942751	0.0713509	0.0234921	GeneID:113843439	uncharacterized LOC113843439
MYL9	943.8604747	1484.589365	403.1315846	0.271544168	-1.880741214	1.60E-66	6.23E-65	Down	92.5117	77.5461	78.0324	21.8561	19.6043	22.8558	GeneID:101799368	myosin light chain 9	GO:0001725,GO:0005509,GO:0005859,GO:0008307,GO:0030018,GO:0030239,GO:0032036,GO:0045159,GO:0046982	stress fiber|calcium ion binding|muscle myosin complex|structural constituent of muscle|Z disc|myofibril assembly|myosin heavy chain binding|myosin II binding|protein heterodimerization activity	path:apla04270,path:apla04510,path:apla04530,path:apla04810	Vascular smooth muscle contraction|Focal adhesion|Tight junction|Regulation of actin cytoskeleton
CPED1	102.5858227	161.3266996	43.84494582	0.271777368	-1.879502772	1.23E-11	4.72E-11	Down	0.9096	1.01209	0.887708	0.434558	0.160143	0.171998	GeneID:101793934	cadherin like and PC-esterase domain containing 1	GO:0005783	endoplasmic reticulum
IGSF11	50.0862543	78.7627567	21.40975191	0.271825832	-1.879245529	2.97E-10	1.03E-09	Down	1.26544	1.28222	1.00129	0.339014	0.22112	0.258432	GeneID:101794066	immunoglobulin superfamily member 11	GO:0005886,GO:0007155,GO:0016021,GO:0040008	plasma membrane|cell adhesion|integral component of membrane|regulation of growth
CHRNB4	18.07439574	28.42091819	7.727873288	0.271907939	-1.87880982	0.000126918	0.000280951	Down	0.35548	0.437995	0.41967	0.10151	0.184624	0.0796502	GeneID:101800196	cholinergic receptor nicotinic beta 4 subunit	GO:0004888,GO:0005887,GO:0005892,GO:0007165,GO:0007268,GO:0007271,GO:0007274,GO:0022848,GO:0030054,GO:0034220,GO:0035094,GO:0042391,GO:0043005,GO:0045202,GO:0045211,GO:0050877	transmembrane signaling receptor activity|integral component of plasma membrane|acetylcholine-gated channel complex|signal transduction|chemical synaptic transmission|synaptic transmission, cholinergic|neuromuscular synaptic transmission|acetylcholine-gated cation-selective channel activity|cell junction|ion transmembrane transport|response to nicotine|regulation of membrane potential|neuron proj…	path:apla04080	Neuroactive ligand-receptor interaction
YIPF7	9.4651985	14.88274904	4.047647961	0.271969107	-1.878485312	0.006505352	0.011755841	Down	0.369917	0.380559	0.328969	0.0344916	0	0.10369	GeneID:101800361	Yip1 domain family member 7	GO:0005789,GO:0005794,GO:0016021	endoplasmic reticulum membrane|Golgi apparatus|integral component of membrane
FBLN5	1364.39346	2145.264123	583.5227966	0.272005107	-1.878294358	2.45E-85	1.71E-83	Down	11.2426	11.1685	11.4389	3.63096	3.30043	2.69889	GeneID:101799982	fibulin 5	GO:0005178,GO:0005509,GO:0005615,GO:0007155,GO:0042803,GO:0048251,GO:0062023	integrin binding|calcium ion binding|extracellular space|cell adhesion|protein homodimerization activity|elastic fiber assembly|collagen-containing extracellular matrix
LOC106020099	58.51271002	91.97684837	25.04857167	0.272335616	-1.876542424	1.40E-11	5.33E-11	Down	1.60879	1.3627	1.59391	0.488584	0.280118	0.465824	GeneID:106020099	endogenous retrovirus group 3 member 1, envelope
OXCT1	369.5741192	580.9211358	158.2271026	0.272372776	-1.876345581	1.70E-09	5.58E-09	Down	7.92009	13.0384	12.6056	3.62548	3.11481	2.72729	GeneID:101800861	3-oxoacid CoA-transferase 1	GO:0005654,GO:0005739,GO:0008260,GO:0042182,GO:0042803,GO:0046950,GO:0046952	nucleoplasm|mitochondrion|3-oxoacid CoA-transferase activity|ketone catabolic process|protein homodimerization activity|cellular ketone body metabolic process|ketone body catabolic process	path:apla00072,path:apla00280,path:apla00650	Synthesis and degradation of ketone bodies|Valine, leucine and isoleucine degradation|Butanoate metabolism
NEK3	216.1177662	339.5906746	92.64485776	0.272813315	-1.874014035	3.48E-32	3.76E-31	Down	6.43973	7.05741	6.66304	1.61566	1.35799	1.63035	GeneID:101796022	NIMA related kinase 3	GO:0000278,GO:0004674,GO:0005524,GO:0005634,GO:0005737,GO:0006468,GO:0030010,GO:0030424,GO:0046872,GO:0048812,GO:0051301,GO:0090043	mitotic cell cycle|protein serine/threonine kinase activity|ATP binding|nucleus|cytoplasm|protein phosphorylation|establishment of cell polarity|axon|metal ion binding|neuron projection morphogenesis|cell division|regulation of tubulin deacetylation
SHISAL1	65.32166179	102.6056918	28.0376318	0.273256106	-1.87167436	2.64E-08	7.92E-08	Down	0.280275	0.387898	0.46552	0.0871997	0.164965	0.0663615	GeneID:101799577	shisa like 1	GO:0016021	integral component of membrane
B3GALT2	61.51929642	96.61971429	26.41887855	0.273431553	-1.870748359	3.98E-12	1.56E-11	Down	1.13429	1.20698	1.06389	0.206113	0.449598	0.2869	GeneID:101802460	beta-1,3-galactosyltransferase 2			path:apla00601	Glycosphingolipid biosynthesis - lacto and neolacto series
KCNJ6	28.15561195	44.21572424	12.09549967	0.27355652	-1.870089152	2.19E-06	5.68E-06	Down	0.199829	0.197957	0.241733	0.0873959	0.0323347	0.0502395	GeneID:101797099	potassium voltage-gated channel subfamily J member 6	GO:0005242,GO:0005794,GO:0005886,GO:0006813,GO:0008076,GO:0010107,GO:0015467,GO:0034765	inward rectifier potassium channel activity|Golgi apparatus|plasma membrane|potassium ion transport|voltage-gated potassium channel complex|potassium ion import|G-protein activated inward rectifier potassium channel activity|regulation of ion transmembrane transport
LOC113843811	137.4118324	215.7307447	59.09292014	0.273919789	-1.868174597	8.22E-23	5.80E-22	Down	7.25109	5.71862	6.82095	2.14582	1.32437	1.82657	GeneID:113843811	homeobox protein SIX1	GO:0000976,GO:0001205,GO:0002074,GO:0005634,GO:0005667,GO:0005737,GO:0006915,GO:0007519,GO:0008283,GO:0014857,GO:0021984,GO:0043282,GO:0045892,GO:0048741,GO:0048839,GO:0048856,GO:0048935,GO:0051146	transcription regulatory region sequence-specific DNA binding|distal enhancer DNA-binding transcription activator activity, RNA polymerase II-specific|extraocular skeletal muscle development|nucleus|transcription factor complex|cytoplasm|apoptotic process|skeletal muscle tissue development|cell proliferation|regulation of skeletal muscle cell proliferation|adenohypophysis development|pharyngeal m…
CTBP1	2987.600129	4690.16597	1285.034289	0.273984822	-1.86783212	1.28E-102	1.35E-100	Down	72.4814	76.1372	74.8099	21.1705	18.9839	19.9152	GeneID:101805260	C-terminal binding protein 1	GO:0003714,GO:0005634,GO:0005737,GO:0016616,GO:0016746,GO:0017053,GO:0030165,GO:0042803,GO:0045892,GO:0050872,GO:0051287,GO:0061025,GO:0098793,GO:0098978,GO:0099526	transcription corepressor activity|nucleus|cytoplasm|oxidoreductase activity, acting on the CH-OH group of donors, NAD or NADP as acceptor|transferase activity, transferring acyl groups|transcriptional repressor complex|PDZ domain binding|protein homodimerization activity|negative regulation of transcription, DNA-templated|white fat cell differentiation|NAD binding|membrane fusion|presynapse|glut…	path:apla04310,path:apla04330	Wnt signaling pathway|Notch signaling pathway
NDUFA4L2	16.96109275	26.616694	7.305491504	0.274470282	-1.865278144	0.000240201	0.000516559	Down	2.89821	1.76106	1.63513	0.508916	0	0.633798	GeneID:101802316	NDUFA4, mitochondrial complex associated like 2	GO:0005751,GO:0022900,GO:1902600	mitochondrial respiratory chain complex IV|electron transport chain|proton transmembrane transport	path:apla00190	Oxidative phosphorylation
ADD3	1241.114501	1947.54143	534.6875715	0.274544902	-1.864885971	7.83E-81	4.71E-79	Down	14.5336	16.5497	16.32	4.58304	4.40088	4.05576	GeneID:101789459	adducin 3
PSPH	224.1026192	351.4494872	96.75575132	0.275304858	-1.860898025	1.20E-32	1.32E-31	Down	14.8162	13.125	12.8085	4.41499	3.76379	3.84682	GeneID:101792685	phosphoserine phosphatase	GO:0000287,GO:0004647,GO:0005509,GO:0005737,GO:0005829,GO:0006563,GO:0006564,GO:0009612,GO:0016311,GO:0016791,GO:0031667,GO:0033574,GO:0042803,GO:0043005	magnesium ion binding|phosphoserine phosphatase activity|calcium ion binding|cytoplasm|cytosol|L-serine metabolic process|L-serine biosynthetic process|response to mechanical stimulus|dephosphorylation|phosphatase activity|response to nutrient levels|response to testosterone|protein homodimerization activity|neuron projection	path:apla00260	Glycine, serine and threonine metabolism
KCNMB1	62.87860184	98.59370378	27.16349991	0.275509478	-1.859826142	3.46E-12	1.36E-11	Down	3.42654	3.57176	3.43089	0.874156	0.991775	1.1086	GeneID:101800584	potassium calcium-activated channel subfamily M regulatory beta subunit 1	GO:0015269,GO:0016021	calcium-activated potassium channel activity|integral component of membrane	path:apla04270	Vascular smooth muscle contraction
SLC41A3	464.5721493	728.2640722	200.8802264	0.275834322	-1.858126114	5.77E-52	1.35E-50	Down	10.8123	9.42096	9.67446	2.98982	3.02024	2.0053	GeneID:101793358	solute carrier family 41 member 3	GO:0005886,GO:0010961,GO:0015095,GO:0015693,GO:0016021,GO:0016323,GO:0022857,GO:0032991,GO:0061768,GO:0070838,GO:0071286,GO:0072509,GO:1903830	plasma membrane|cellular magnesium ion homeostasis|magnesium ion transmembrane transporter activity|magnesium ion transport|integral component of membrane|basolateral plasma membrane|transmembrane transporter activity|protein-containing complex|magnesium:sodium antiporter activity|divalent metal ion transport|cellular response to magnesium ion|divalent inorganic cation transmembrane transporter a…
GPNMB	49.61119982	77.76445871	21.45794094	0.275935065	-1.857599295	5.15E-10	1.76E-09	Down	1.00093	1.01533	1.04402	0.266466	0.328	0.18477	GeneID:101795842	glycoprotein nmb	GO:0016021	integral component of membrane
VIPR2	218.2360831	341.8087716	94.66339458	0.276948406	-1.852310858	5.54E-25	4.39E-24	Down	2.03998	2.70508	2.3998	0.840277	0.769461	0.467602	GeneID:101801041	vasoactive intestinal peptide receptor 2	GO:0004999,GO:0005886,GO:0005929,GO:0007166,GO:0007190,GO:0008528,GO:0016021,GO:0017046,GO:0048662	vasoactive intestinal polypeptide receptor activity|plasma membrane|cilium|cell surface receptor signaling pathway|activation of adenylate cyclase activity|G protein-coupled peptide receptor activity|integral component of membrane|peptide hormone binding|negative regulation of smooth muscle cell proliferation	path:apla04080	Neuroactive ligand-receptor interaction
LOC113841883	1297.060151	2030.910947	563.2093544	0.277318587	-1.85038378	9.63E-82	6.09E-80	Down	28.2422	26.2316	28.9467	7.84848	7.81123	7.47167	GeneID:113841883	protein transport protein Sec24D-like	GO:0000139,GO:0000149,GO:0001701,GO:0002474,GO:0005789,GO:0005829,GO:0006886,GO:0006888,GO:0008270,GO:0012507,GO:0019886,GO:0030127,GO:0048208,GO:0090110	Golgi membrane|SNARE binding|in utero embryonic development|antigen processing and presentation of peptide antigen via MHC class I|endoplasmic reticulum membrane|cytosol|intracellular protein transport|ER to Golgi vesicle-mediated transport|zinc ion binding|ER to Golgi transport vesicle membrane|antigen processing and presentation of exogenous peptide antigen via MHC class II|COPII vesicle coat|C…	path:apla04141	Protein processing in endoplasmic reticulum
RGL1	3438.078044	5381.24577	1494.910319	0.277800045	-1.84788126	4.14E-103	4.49E-101	Down	53.6684	54.2999	54.6028	15.5126	15.8197	13.9584	GeneID:101799019	ral guanine nucleotide dissociation stimulator like 1	GO:0005829,GO:0007264,GO:0008321,GO:0019216	cytosol|small GTPase mediated signal transduction|Ral guanyl-nucleotide exchange factor activity|regulation of lipid metabolic process
LOC113845254	104.3372521	163.3063845	45.36811962	0.277809834	-1.847830424	4.31E-18	2.38E-17	Down	5.24471	4.33025	5.11985	1.43359	1.316	1.27722	GeneID:113845254	collagen alpha-1(III) chain-like
LOC113845587	101.6429147	159.0500775	44.23575193	0.27812468	-1.846196323	9.22E-18	4.99E-17	Down	2.25866	2.3804	2.30115	0.597141	0.773145	0.685434	GeneID:113845587	transmembrane protein 211-like	GO:0016021	integral component of membrane
CLSTN2	81.86629992	128.0649625	35.66763738	0.278512067	-1.84418826	5.02E-09	1.60E-08	Down	0.337781	0.465084	0.373612	0.0909999	0.0743585	0.179759	GeneID:101790294	calsyntenin 2	GO:0000139,GO:0005509,GO:0005789,GO:0007156,GO:0009986,GO:0045211,GO:0050806,GO:0051965,GO:0098978,GO:0099061	Golgi membrane|calcium ion binding|endoplasmic reticulum membrane|homophilic cell adhesion via plasma membrane adhesion molecules|cell surface|postsynaptic membrane|positive regulation of synaptic transmission|positive regulation of synapse assembly|glutamatergic synapse|integral component of postsynaptic density membrane
RAB4A	843.8444344	1319.970409	367.7184594	0.278580835	-1.843832082	3.60E-69	1.47E-67	Down	14.5145	17.392	17.0789	4.4807	4.82667	4.87565	GeneID:101805006	RAB4A, member RAS oncogene family	GO:0001671,GO:0003924,GO:0005525,GO:0005768,GO:0005829,GO:0005886,GO:0006661,GO:0006886,GO:0008565,GO:0019003,GO:0019882,GO:0019905,GO:0030100,GO:0030659,GO:0031901,GO:0031982,GO:0032482,GO:0032593,GO:0035255,GO:0043231,GO:0048471,GO:0051117,GO:0055038,GO:0070062,GO:0098837,GO:0098993	ATPase activator activity|GTPase activity|GTP binding|endosome|cytosol|plasma membrane|phosphatidylinositol biosynthetic process|intracellular protein transport|protein transporter activity|GDP binding|antigen processing and presentation|syntaxin binding|regulation of endocytosis|cytoplasmic vesicle membrane|early endosome membrane|vesicle|Rab protein signal transduction|insulin-responsive compar…	path:apla04144	Endocytosis
IL20RA	43.77714931	68.47554702	19.0787516	0.278621383	-1.843622113	5.47E-09	1.73E-08	Down	0.574525	0.75962	0.685515	0.177664	0.200945	0.169083	GeneID:101799672	interleukin 20 receptor subunit alpha	GO:0005886,GO:0016021,GO:0019221,GO:0042015,GO:0045124,GO:2001244	plasma membrane|integral component of membrane|cytokine-mediated signaling pathway|interleukin-20 binding|regulation of bone resorption|positive regulation of intrinsic apoptotic signaling pathway	path:apla04060	Cytokine-cytokine receptor interaction
TWIST2	637.9458575	997.643893	278.247822	0.278904952	-1.842154545	1.43E-60	4.48E-59	Down	38.386	37.9057	39.5847	11.1581	9.92883	10.5301	GeneID:101800446	twist family bHLH transcription factor 2	GO:0003677,GO:0005634,GO:0005730,GO:0005737,GO:0007275,GO:0030154,GO:0030335,GO:0043066,GO:0045668,GO:0045892,GO:0046983	DNA binding|nucleus|nucleolus|cytoplasm|multicellular organism development|cell differentiation|positive regulation of cell migration|negative regulation of apoptotic process|negative regulation of osteoblast differentiation|negative regulation of transcription, DNA-templated|protein dimerization activity
EGFLAM	102.4423066	160.1797934	44.70481976	0.279091506	-1.841189878	8.04E-18	4.37E-17	Down	1.67374	1.73341	1.79043	0.28031	0.519051	0.465258	GeneID:101802763	EGF like, fibronectin type III and laminin G domains	GO:0005509,GO:0005576,GO:0030054,GO:0045202	calcium ion binding|extracellular region|cell junction|synapse
RFTN1	1038.921466	1624.397387	453.4455452	0.279146931	-1.8409034	6.07E-75	2.98E-73	Down	18.6461	19.5835	20.1033	5.59685	5.73974	4.83276	GeneID:101803531	raftlin, lipid raft linker 1	GO:0005886	plasma membrane
CHODL	140.677427	219.9414812	61.41337284	0.279225967	-1.84049498	1.22E-22	8.52E-22	Down	6.78687	5.48326	6.65668	2.44254	1.75971	1.33041	GeneID:101802103	chondrolectin
RHNO1	112.7519482	176.2357152	49.26818115	0.279558437	-1.838778207	5.03E-19	2.92E-18	Down	9.75886	9.10592	8.16276	3.65237	1.56601	2.66802	GeneID:113842440	RAD9-HUS1-RAD1 interacting nuclear orphan 1	GO:0000077,GO:0000725,GO:0005634,GO:0005694,GO:0007049,GO:0034644,GO:0070318,GO:0071479	DNA damage checkpoint|recombinational repair|nucleus|chromosome|cell cycle|cellular response to UV|positive regulation of G0 to G1 transition|cellular response to ionizing radiation
COL8A2	719.3484842	1124.353155	314.3438131	0.279577472	-1.838679979	5.68E-64	2.00E-62	Down	14.5528	15.2657	16.0444	4.74044	4.70247	3.36783	GeneID:101792331	collagen type VIII alpha 2 chain	GO:0001525,GO:0005201,GO:0005576,GO:0005581,GO:0005604,GO:0005615,GO:0005788,GO:0030020,GO:0030198,GO:0030674,GO:0031012,GO:0048593,GO:0050673,GO:0062023,GO:0098609	angiogenesis|extracellular matrix structural constituent|extracellular region|collagen trimer|basement membrane|extracellular space|endoplasmic reticulum lumen|extracellular matrix structural constituent conferring tensile strength|extracellular matrix organization|protein binding, bridging|extracellular matrix|camera-type eye morphogenesis|epithelial cell proliferation|collagen-containing extrac…
EMP1	1325.132901	2071.05413	579.2116724	0.279669983	-1.83820268	2.18E-81	1.36E-79	Down	243.685	241.332	241.742	73.8327	66.6032	61.7232	GeneID:101799592	epithelial membrane protein 1	GO:0016021	integral component of membrane
PKIG	275.1456138	430.0138021	120.2774255	0.279705965	-1.838017074	7.29E-37	9.58E-36	Down	16.6599	14.7465	14.1065	4.38839	4.16838	3.8944	GeneID:101796681	cAMP-dependent protein kinase inhibitor gamma	GO:0004862,GO:0005634,GO:0005737,GO:2000480	cAMP-dependent protein kinase inhibitor activity|nucleus|cytoplasm|negative regulation of cAMP-dependent protein kinase activity
PTPRZ1	313.1923955	489.45824	136.9265509	0.279751243	-1.837783555	2.50E-24	1.93E-23	Down	2.19206	2.75696	2.61796	0.673125	0.637535	0.654405	GeneID:101793568	protein tyrosine phosphatase, receptor type Z1	GO:0002244,GO:0004725,GO:0005001,GO:0005886,GO:0005887,GO:0006470,GO:0007409,GO:0007417,GO:0007611,GO:0019221,GO:0031226,GO:0035335,GO:0045202,GO:0048709,GO:0070445,GO:0072534	hematopoietic progenitor cell differentiation|protein tyrosine phosphatase activity|transmembrane receptor protein tyrosine phosphatase activity|plasma membrane|integral component of plasma membrane|protein dephosphorylation|axonogenesis|central nervous system development|learning or memory|cytokine-mediated signaling pathway|intrinsic component of plasma membrane|peptidyl-tyrosine dephosphorylat…
TMEM258	354.8140409	554.4622757	155.1658061	0.279849167	-1.837278641	0.015499931	0.026507593	Down	38.4895	9.56358	29.717	6.04534	5.27727	6.80734	GeneID:101791682	transmembrane protein 258	GO:0005783,GO:0006487,GO:0016021,GO:0034998	endoplasmic reticulum|protein N-linked glycosylation|integral component of membrane|oligosaccharyltransferase I complex
CRMP1	1178.11073	1840.976285	515.2451748	0.279876052	-1.837140048	4.20E-78	2.26E-76	Down	25.0759	23.6511	24.7614	6.97313	6.56946	6.55569	GeneID:101804887	collapsin response mediator protein 1	GO:0000226,GO:0005813,GO:0005819,GO:0005829,GO:0006139,GO:0007399,GO:0007411,GO:0010977,GO:0016810,GO:0030496,GO:0031005,GO:1904530	microtubule cytoskeleton organization|centrosome|spindle|cytosol|nucleobase-containing compound metabolic process|nervous system development|axon guidance|negative regulation of neuron projection development|hydrolase activity, acting on carbon-nitrogen (but not peptide) bonds|midbody|filamin binding|negative regulation of actin filament binding
ADK	1797.587455	2807.891108	787.2838017	0.280382597	-1.834531287	9.04E-89	6.82E-87	Down	63.2956	59.3513	60.4307	16.5745	16.185	17.7774	GeneID:101805450	adenosine kinase	GO:0003723,GO:0004001,GO:0005524,GO:0005634,GO:0005654,GO:0005829,GO:0006166,GO:0006175,GO:0009156,GO:0043101,GO:0044209,GO:0046872	RNA binding|adenosine kinase activity|ATP binding|nucleus|nucleoplasm|cytosol|purine ribonucleoside salvage|dATP biosynthetic process|ribonucleoside monophosphate biosynthetic process|purine-containing compound salvage|AMP salvage|metal ion binding	path:apla00230	Purine metabolism
HOXB9	61.20271668	95.5980503	26.80738306	0.280417676	-1.834350805	1.05E-11	4.04E-11	Down	1.5818	1.71702	1.61622	0.326073	0.494019	0.50323	GeneID:101797496	homeobox B9	GO:0000977,GO:0000981,GO:0005654,GO:0005739,GO:0006351,GO:0009952,GO:0030879,GO:0045944,GO:0048706,GO:0060326,GO:0090575	RNA polymerase II regulatory region sequence-specific DNA binding|DNA-binding transcription factor activity, RNA polymerase II-specific|nucleoplasm|mitochondrion|transcription, DNA-templated|anterior/posterior pattern specification|mammary gland development|positive regulation of transcription by RNA polymerase II|embryonic skeletal system development|cell chemotaxis|RNA polymerase II transcripti…
EXTL2	702.7263658	1097.427287	308.0254445	0.280679593	-1.833003918	5.22E-63	1.77E-61	Down	17.3094	18.9601	19.016	5.32814	5.37284	5.14483	GeneID:101792118	exostosin like glycosyltransferase 2	GO:0001888,GO:0005539,GO:0005783,GO:0005789,GO:0006044,GO:0006486,GO:0016021,GO:0019276,GO:0030145,GO:0035248,GO:0047237	glucuronyl-galactosyl-proteoglycan 4-alpha-N-acetylglucosaminyltransferase activity|glycosaminoglycan binding|endoplasmic reticulum|endoplasmic reticulum membrane|N-acetylglucosamine metabolic process|protein glycosylation|integral component of membrane|UDP-N-acetylgalactosamine metabolic process|manganese ion binding|alpha-1,4-N-acetylgalactosaminyltransferase activity|glucuronylgalactosylproteo…	path:apla00534	Glycosaminoglycan biosynthesis - heparan sulfate / heparin
COL1A2	48143.06796	75178.83478	21107.30114	0.280761217	-1.832584433	1.30E-119	2.10E-117	Down	959.975	981.745	1002.55	292.837	286.662	251.767	GeneID:101794718	collagen type I alpha 2 chain	GO:0001501,GO:0001568,GO:0002020,GO:0005201,GO:0005583,GO:0005584,GO:0005615,GO:0005783,GO:0007179,GO:0007266,GO:0008217,GO:0030198,GO:0030199,GO:0030674,GO:0031012,GO:0042802,GO:0043589,GO:0046332,GO:0046872,GO:0048407,GO:0070208,GO:0071230	skeletal system development|blood vessel development|protease binding|extracellular matrix structural constituent|fibrillar collagen trimer|collagen type I trimer|extracellular space|endoplasmic reticulum|transforming growth factor beta receptor signaling pathway|Rho protein signal transduction|regulation of blood pressure|extracellular matrix organization|collagen fibril organization|protein bin…	path:apla04510,path:apla04512,path:apla04933	Focal adhesion|ECM-receptor interaction|AGE-RAGE signaling pathway in diabetic complications
PODN	502.2771395	784.0569221	220.4973568	0.28122621	-1.830197035	6.40E-53	1.53E-51	Down	8.9335	7.98227	8.19795	2.26498	2.1776	2.27417	GeneID:101804115	podocan	GO:0005518,GO:0005615,GO:0005737,GO:0008285,GO:0030021,GO:0030336,GO:0062023	collagen binding|extracellular space|cytoplasm|negative regulation of cell proliferation|extracellular matrix structural constituent conferring compression resistance|negative regulation of cell migration|collagen-containing extracellular matrix
CD9	412.8744328	644.4774297	181.2714359	0.281268866	-1.829978227	2.27E-30	2.27E-29	Down	46.8728	41.6141	41.0686	14.9149	11.1505	11.775	GeneID:101800613	CD9 molecule	GO:0005178,GO:0005887,GO:0007155,GO:0007166,GO:0007342,GO:0007420,GO:0008285,GO:0009414,GO:0009897,GO:0009986,GO:0014003,GO:0016324,GO:0030913,GO:0031623,GO:0051271,GO:0070062,GO:0071404,GO:0090331	integrin binding|integral component of plasma membrane|cell adhesion|cell surface receptor signaling pathway|fusion of sperm to egg plasma membrane involved in single fertilization|brain development|negative regulation of cell proliferation|response to water deprivation|external side of plasma membrane|cell surface|oligodendrocyte development|apical plasma membrane|paranodal junction assembly|rec…
CASR	30.57865362	47.72085566	13.43645158	0.281563509	-1.828467723	1.12E-06	2.96E-06	Down	0.506314	0.435045	0.464749	0.0502022	0.115973	0.241012	GeneID:101794634	calcium sensing receptor	GO:0004930,GO:0005509,GO:0005513,GO:0005887,GO:0006874,GO:0007186,GO:0010628,GO:0016597,GO:0032781,GO:0042803,GO:0051924,GO:0070509	G protein-coupled receptor activity|calcium ion binding|detection of calcium ion|integral component of plasma membrane|cellular calcium ion homeostasis|G protein-coupled receptor signaling pathway|positive regulation of gene expression|amino acid binding|positive regulation of ATPase activity|protein homodimerization activity|regulation of calcium ion transport|calcium ion import	path:apla04621	NOD-like receptor signaling pathway
ENPEP	17.5916856	27.45323676	7.730134444	0.28157461	-1.828410843	0.000231951	0.000499974	Down	0.322795	0.241926	0.313116	0.0564157	0.10333	0.086805	GeneID:101795212	glutamyl aminopeptidase	GO:0002003,GO:0003081,GO:0004177,GO:0005737,GO:0005886,GO:0006508,GO:0008270,GO:0008283,GO:0016021,GO:0016477,GO:0042277,GO:0043171,GO:0070006	angiotensin maturation|regulation of systemic arterial blood pressure by renin-angiotensin|aminopeptidase activity|cytoplasm|plasma membrane|proteolysis|zinc ion binding|cell proliferation|integral component of membrane|cell migration|peptide binding|peptide catabolic process|metalloaminopeptidase activity
CYGB	661.4915998	1032.267986	290.7152132	0.281627656	-1.828139081	8.43E-61	2.67E-59	Down	45.6457	40.3675	41.3862	13.089	11.6994	8.74512	GeneID:101796982	cytoglobin	GO:0001666,GO:0004096,GO:0004601,GO:0005344,GO:0005506,GO:0005829,GO:0006979,GO:0008941,GO:0010764,GO:0015671,GO:0016607,GO:0019395,GO:0019825,GO:0020037,GO:0032966,GO:0043005,GO:0043025,GO:0047888,GO:0050999,GO:2000490	response to hypoxia|catalase activity|peroxidase activity|oxygen carrier activity|iron ion binding|cytosol|response to oxidative stress|nitric oxide dioxygenase activity|negative regulation of fibroblast migration|oxygen transport|nuclear speck|fatty acid oxidation|oxygen binding|heme binding|negative regulation of collagen biosynthetic process|neuron projection|neuronal cell body|fatty acid pero…
LOC101802880	8.287866088	12.93164529	3.644086889	0.281796075	-1.827276576	0.013165218	0.022758959	Down	0.277428	0.524175	0.325406	0.0470385	0.0496296	0.0482847	GeneID:101802880	carboxymethylenebutenolidase homolog	GO:0005829,GO:0016787	cytosol|hydrolase activity
CDK19	708.6490072	1105.694017	311.6039979	0.281817567	-1.827166549	3.51E-41	5.38E-40	Down	9.32593	11.2427	11.2742	3.20516	3.24184	2.62743	GeneID:101791214	cyclin dependent kinase 19	GO:0004693,GO:0005524,GO:0005634,GO:0005829,GO:0006468,GO:0016592,GO:0019899,GO:0043065,GO:0050729,GO:0071222	cyclin-dependent protein serine/threonine kinase activity|ATP binding|nucleus|cytosol|protein phosphorylation|mediator complex|enzyme binding|positive regulation of apoptotic process|positive regulation of inflammatory response|cellular response to lipopolysaccharide
DBH	27.54835183	42.98162511	12.11507855	0.281866461	-1.826916273	4.10E-06	1.04E-05	Down	1.42742	1.58798	1.10893	0.534679	0.193957	0.341857	GeneID:101793381	dopamine beta-hydroxylase	GO:0001816,GO:0001974,GO:0001975,GO:0002443,GO:0004500,GO:0005507,GO:0005615,GO:0005737,GO:0005783,GO:0005815,GO:0006589,GO:0007613,GO:0007626,GO:0008542,GO:0016021,GO:0016715,GO:0030658,GO:0030667,GO:0031418,GO:0034466,GO:0034774,GO:0042127,GO:0042309,GO:0042420,GO:0042421,GO:0042584,GO:0042593,GO:0042596,GO:0042711,GO:0045907,GO:0048149,GO:0048265,GO:0050900,GO:0120162,GO:2001236	cytokine production|blood vessel remodeling|response to amphetamine|leukocyte mediated immunity|dopamine beta-monooxygenase activity|copper ion binding|extracellular space|cytoplasm|endoplasmic reticulum|microtubule organizing center|octopamine biosynthetic process|memory|locomotory behavior|visual learning|integral component of membrane|oxidoreductase activity, acting on paired donors, with inco…	path:apla00350	Tyrosine metabolism
TMEM158	389.9497725	608.2194446	171.6801004	0.282266708	-1.824869115	1.82E-45	3.32E-44	Down	9.5875	9.06956	8.95481	3.13834	2.93424	1.98869	GeneID:113842705	transmembrane protein 158	GO:0016021,GO:0042277	integral component of membrane|peptide binding
ANKH	960.018555	1497.155972	422.8811377	0.282456301	-1.823900411	2.04E-71	8.88E-70	Down	31.3826	30.1246	30.6402	8.98961	8.52662	8.35287	GeneID:101802912	ANKH inorganic pyrophosphate transport regulator	GO:0001501,GO:0005315,GO:0005886,GO:0005887,GO:0007626,GO:0015114,GO:0016021,GO:0019867,GO:0030500,GO:0030504,GO:0055085	skeletal system development|inorganic phosphate transmembrane transporter activity|plasma membrane|integral component of plasma membrane|locomotory behavior|phosphate ion transmembrane transporter activity|integral component of membrane|outer membrane|regulation of bone mineralization|inorganic diphosphate transmembrane transporter activity|transmembrane transport
FKBP7	1059.559574	1652.324471	466.7946767	0.282507876	-1.823637006	1.51E-26	1.29E-25	Down	127.457	99.8282	102.604	28.3543	27.4094	31.8147	GeneID:101805252	FKBP prolyl isomerase 7	GO:0003755,GO:0005509,GO:0005788	peptidyl-prolyl cis-trans isomerase activity|calcium ion binding|endoplasmic reticulum lumen
CCN5	446.8179318	696.7400261	196.8958374	0.282595846	-1.823187834	2.74E-26	2.30E-25	Down	21.5336	16.9771	18.9354	5.78436	5.61389	4.34661	GeneID:110352128	cellular communication network factor 5
CAVIN1	1448.136869	2257.990159	638.2835782	0.28267775	-1.822769763	1.34E-82	8.57E-81	Down	54.6829	50.1338	50.4298	13.1009	15.3844	12.9845	GeneID:101789819	caveolae associated protein 1	GO:0005634,GO:0005737,GO:0005739,GO:0005783,GO:0005829,GO:0005901,GO:0006361,GO:0006363,GO:0009303,GO:0042134,GO:2000147	nucleus|cytoplasm|mitochondrion|endoplasmic reticulum|cytosol|caveola|transcription initiation from RNA polymerase I promoter|termination of RNA polymerase I transcription|rRNA transcription|rRNA primary transcript binding|positive regulation of cell motility
CA10	35.80467203	55.81554318	15.79380089	0.282964207	-1.821308524	1.73E-07	4.89E-07	Down	1.26261	1.33032	1.17835	0.443928	0.373492	0.228502	GeneID:101804553	carbonic anhydrase 10	GO:0004089,GO:0008270	carbonate dehydratase activity|zinc ion binding
ADGRG2	529.0698076	824.6605762	233.4790389	0.283121378	-1.820507405	5.32E-18	2.92E-17	Down	3.79512	5.37232	5.19171	1.28318	1.40691	1.46837	GeneID:101802660	adhesion G protein-coupled receptor G2	GO:0004930,GO:0005829,GO:0005887,GO:0007166,GO:0007189,GO:0016324	G protein-coupled receptor activity|cytosol|integral component of plasma membrane|cell surface receptor signaling pathway|adenylate cyclase-activating G protein-coupled receptor signaling pathway|apical plasma membrane
GPC1	1873.650356	2920.284441	827.0162705	0.283197164	-1.820121279	2.14E-88	1.61E-86	Down	32.5607	33.3245	33.0992	10.3724	8.76568	8.71532	GeneID:106015345	glypican 1	GO:0005615,GO:0005768,GO:0009966,GO:0046658,GO:0062023,GO:1902723,GO:1902724,GO:1902725,GO:1902726	extracellular space|endosome|regulation of signal transduction|anchored component of plasma membrane|collagen-containing extracellular matrix|negative regulation of skeletal muscle satellite cell proliferation|positive regulation of skeletal muscle satellite cell proliferation|negative regulation of satellite cell differentiation|positive regulation of skeletal muscle satellite cell differentiati…
CNTN1	86.04555596	134.0744117	38.01670023	0.28354926	-1.818328703	4.02E-15	1.88E-14	Down	0.953009	1.0977	1.13586	0.33537	0.258988	0.316782	GeneID:101796942	contactin 1	GO:0005886,GO:0007155,GO:0031175,GO:0031225	plasma membrane|cell adhesion|neuron projection development|anchored component of membrane	path:apla04514	Cell adhesion molecules (CAMs)
CWC27	348.3665762	542.8104171	153.9227352	0.283566288	-1.818242067	3.42E-42	5.46E-41	Down	17.8179	15.2736	16.8405	5.24274	4.8656	4.86807	GeneID:101796084	CWC27 spliceosome associated protein homolog	GO:0000413,GO:0003755,GO:0006457,GO:0071012	protein peptidyl-prolyl isomerization|peptidyl-prolyl cis-trans isomerase activity|protein folding|catalytic step 1 spliceosome
NEK6	2403.060003	3743.857519	1062.262488	0.283734753	-1.817385226	1.12E-93	9.85E-92	Down	83.2386	94.3383	91.624	25.9993	26.3142	25.3501	GeneID:101802634	NIMA related kinase 6	GO:0000922,GO:0004674,GO:0005524,GO:0005737,GO:0005815,GO:0006468,GO:0006915,GO:0007049,GO:0007059,GO:0016607,GO:0019901,GO:0046777,GO:0046872,GO:0051301	spindle pole|protein serine/threonine kinase activity|ATP binding|cytoplasm|microtubule organizing center|protein phosphorylation|apoptotic process|cell cycle|chromosome segregation|nuclear speck|protein kinase binding|protein autophosphorylation|metal ion binding|cell division
CDK14	1957.32267	3049.152305	865.4930344	0.283847098	-1.816814101	3.43E-89	2.65E-87	Down	23.4863	26.8746	26.4708	7.8152	7.5187	6.80035	GeneID:101795964	cyclin dependent kinase 14	GO:0000086,GO:0000308,GO:0004693,GO:0005524,GO:0005634,GO:0005886,GO:0016055,GO:0051301,GO:0060828	G2/M transition of mitotic cell cycle|cytoplasmic cyclin-dependent protein kinase holoenzyme complex|cyclin-dependent protein serine/threonine kinase activity|ATP binding|nucleus|plasma membrane|Wnt signaling pathway|cell division|regulation of canonical Wnt signaling pathway
RASD2	186.5408694	290.5800954	82.50164334	0.283920491	-1.816441121	1.81E-27	1.61E-26	Down	5.86425	6.03076	5.34086	1.89818	1.52948	1.30596	GeneID:101804874	RASD family member 2	GO:0001963,GO:0003924,GO:0005525,GO:0005886,GO:0007165,GO:0007626,GO:0031397,GO:0031624,GO:0031681,GO:0033235,GO:0043548,GO:0043949,GO:0051897	synaptic transmission, dopaminergic|GTPase activity|GTP binding|plasma membrane|signal transduction|locomotory behavior|negative regulation of protein ubiquitination|ubiquitin conjugating enzyme binding|G-protein beta-subunit binding|positive regulation of protein sumoylation|phosphatidylinositol 3-kinase binding|regulation of cAMP-mediated signaling|positive regulation of protein kinase B signal…
ANGPTL1	462.5767992	720.4899585	204.66364	0.284061752	-1.815723504	7.64E-50	1.65E-48	Down	6.86253	6.62124	7.18474	1.95096	2.04629	1.99573	GeneID:101792765	angiopoietin like 1	GO:0005102,GO:0005615,GO:0007169,GO:0070062	signaling receptor binding|extracellular space|transmembrane receptor protein tyrosine kinase signaling pathway|extracellular exosome
EMILIN3	225.1437891	350.5811663	99.70641187	0.284403218	-1.813990306	2.03E-31	2.13E-30	Down	9.81734	7.99803	8.18686	2.49817	2.72162	1.88645	GeneID:101798326	elastin microfibril interfacer 3	GO:0005201,GO:0005737,GO:0010811,GO:0031012	extracellular matrix structural constituent|cytoplasm|positive regulation of cell-substrate adhesion|extracellular matrix
DOCK1	620.2977933	965.8435469	274.7520397	0.284468474	-1.81365932	5.15E-44	8.92E-43	Down	10.3959	12.429	13.2267	3.50062	3.64347	2.82715	GeneID:101804708	dedicator of cytokinesis 1	GO:0005089,GO:0005096,GO:0005634,GO:0005737,GO:0005829,GO:0006911,GO:0006915,GO:0007010,GO:0007165,GO:0007229,GO:0007264,GO:0007596,GO:0010634,GO:0016020,GO:0016477,GO:0016607,GO:0017124,GO:0032045,GO:0038096,GO:0048010,GO:1900026	Rho guanyl-nucleotide exchange factor activity|GTPase activator activity|nucleus|cytoplasm|cytosol|phagocytosis, engulfment|apoptotic process|cytoskeleton organization|signal transduction|integrin-mediated signaling pathway|small GTPase mediated signal transduction|blood coagulation|positive regulation of epithelial cell migration|membrane|cell migration|nuclear speck|SH3 domain binding|guanyl-nu…	path:apla04510,path:apla04810	Focal adhesion|Regulation of actin cytoskeleton
LRRC38	65.90835183	102.6188388	29.19786482	0.284527336	-1.813360829	3.42E-12	1.35E-11	Down	1.17005	1.14643	1.03439	0.224787	0.448148	0.224751	GeneID:101795535	leucine rich repeat containing 38	GO:0005249,GO:0005887,GO:0008076,GO:0044325,GO:0071805,GO:0099104,GO:1903818	voltage-gated potassium channel activity|integral component of plasma membrane|voltage-gated potassium channel complex|ion channel binding|potassium ion transmembrane transport|potassium channel activator activity|positive regulation of voltage-gated potassium channel activity
IL17REL	106.6956571	166.0761766	47.31513773	0.284900211	-1.811471405	7.19E-18	3.92E-17	Down	2.71853	3.30145	2.78349	0.941099	0.826358	0.674008	GeneID:101790673	interleukin 17 receptor E like	GO:0030368	interleukin-17 receptor activity
GPC6	15.62904667	24.3252916	6.932801742	0.285003849	-1.81094669	0.000550384	0.001137832	Down	0.140465	0.234077	0.203766	0.0307098	0.0853018	0.0414913	GeneID:101793458	glypican 6	GO:0005615,GO:0009966,GO:0016477,GO:0046658,GO:0062023	extracellular space|regulation of signal transduction|cell migration|anchored component of plasma membrane|collagen-containing extracellular matrix
THBS1	26354.26456	41013.75547	11694.77365	0.285142716	-1.810243913	3.33E-20	2.05E-19	Down	264.437	356.219	343.864	102.596	93.2877	82.9944	GeneID:101793322	thrombospondin 1			path:apla04115,path:apla04145,path:apla04350,path:apla04510,path:apla04512	p53 signaling pathway|Phagosome|TGF-beta signaling pathway|Focal adhesion|ECM-receptor interaction
HSD11B1	32.77514236	51.00330548	14.54697924	0.285216401	-1.80987115	6.84E-07	1.85E-06	Down	1.31057	1.04151	1.21917	0.448815	0.224755	0.350295	GeneID:101803228	hydroxysteroid 11-beta dehydrogenase 1	GO:0003845,GO:0005496,GO:0005789,GO:0006704,GO:0016020,GO:0016021,GO:0030324,GO:0070524	11-beta-hydroxysteroid dehydrogenase [NAD(P)] activity|steroid binding|endoplasmic reticulum membrane|glucocorticoid biosynthetic process|membrane|integral component of membrane|lung development|11-beta-hydroxysteroid dehydrogenase (NADP+) activity	path:apla00140,path:apla00980	Steroid hormone biosynthesis|Metabolism of xenobiotics by cytochrome P450
B4GALT4	904.3514256	1407.311297	401.3915539	0.285218739	-1.809859323	4.30E-56	1.16E-54	Down	33.8843	28.9649	30.6282	8.42105	9.06791	7.49333	GeneID:101792176	beta-1,4-galactosyltransferase 4			path:apla00533,path:apla00601	Glycosaminoglycan biosynthesis - keratan sulfate|Glycosphingolipid biosynthesis - lacto and neolacto series
OLA1	1850.990311	2879.475707	822.5049161	0.285643985	-1.807709944	3.80E-87	2.79E-85	Down	81.8121	77.5655	74.5492	22.6878	22.9677	22.0236	GeneID:101802942	Obg like ATPase 1	GO:0005524,GO:0005525,GO:0005730,GO:0005737,GO:0016887,GO:0043022,GO:0043023,GO:0046872	ATP binding|GTP binding|nucleolus|cytoplasm|ATPase activity|ribosome binding|ribosomal large subunit binding|metal ion binding
CPNE2	133.2503014	207.2367532	59.26384959	0.285971714	-1.806055639	3.52E-21	2.27E-20	Down	4.29154	4.03928	4.39805	0.985662	1.30518	1.35221	GeneID:101796616	copine 2	GO:0005544,GO:0005634,GO:0005737,GO:0005886,GO:0070062,GO:0071277	calcium-dependent phospholipid binding|nucleus|cytoplasm|plasma membrane|extracellular exosome|cellular response to calcium ion
CASK	2656.204304	4130.370136	1182.038472	0.286182214	-1.804994081	2.14E-94	1.92E-92	Down	38.6286	40.4723	40.9575	11.4599	11.7036	11.0604	GeneID:101804364	calcium/calmodulin dependent serine protein kinase	GO:0001953,GO:0004385,GO:0004674,GO:0005516,GO:0005524,GO:0005604,GO:0005652,GO:0005730,GO:0005737,GO:0005829,GO:0005886,GO:0005911,GO:0005925,GO:0007155,GO:0007269,GO:0010839,GO:0015629,GO:0016323,GO:0016363,GO:0031982,GO:0042043,GO:0042734,GO:0045944,GO:0060170,GO:0061045,GO:0070509,GO:0090280,GO:0090288,GO:0098685,GO:2000300	negative regulation of cell-matrix adhesion|guanylate kinase activity|protein serine/threonine kinase activity|calmodulin binding|ATP binding|basement membrane|nuclear lamina|nucleolus|cytoplasm|cytosol|plasma membrane|cell-cell junction|focal adhesion|cell adhesion|neurotransmitter secretion|negative regulation of keratinocyte proliferation|actin cytoskeleton|basolateral plasma membrane|nuclear …
VEGFD	368.6542131	573.1882488	164.1201773	0.28632858	-1.804256414	4.90E-42	7.77E-41	Down	12.2745	11.0387	10.7455	2.87689	2.96355	3.74898	GeneID:101791715	vascular endothelial growth factor D			path:apla04010,path:apla04510,path:apla04933	MAPK signaling pathway|Focal adhesion|AGE-RAGE signaling pathway in diabetic complications
BMPER	505.366094	785.5863843	225.1458038	0.286595858	-1.802910336	1.06E-51	2.48E-50	Down	4.8978	5.37953	5.8207	1.5747	1.41942	1.60595	GeneID:101796798	BMP binding endothelial regulator	GO:0001657,GO:0002043,GO:0005201,GO:0005576,GO:0005615,GO:0010594,GO:0030514,GO:0042118,GO:0048839,GO:0060393,GO:0062023,GO:0070374,GO:1903672	ureteric bud development|blood vessel endothelial cell proliferation involved in sprouting angiogenesis|extracellular matrix structural constituent|extracellular region|extracellular space|regulation of endothelial cell migration|negative regulation of BMP signaling pathway|endothelial cell activation|inner ear development|regulation of pathway-restricted SMAD protein phosphorylation|collagen-con…
SYNPO2	409.3974186	636.3879872	182.40685	0.286628368	-1.802746694	1.64E-19	9.78E-19	Down	2.18926	2.95568	3.03916	0.813999	0.85901	0.713575	GeneID:101793076	synaptopodin 2
GMDS	558.6698783	868.3206974	249.0190592	0.28678236	-1.801971806	1.93E-54	4.86E-53	Down	26.586	24.3238	25.3285	8.14313	6.68984	6.15651	GeneID:101802870	GDP-mannose 4,6-dehydratase	GO:0007219,GO:0008446,GO:0019673,GO:0042351,GO:0042802,GO:0070401	Notch signaling pathway|GDP-mannose 4,6-dehydratase activity|GDP-mannose metabolic process|'de novo' GDP-L-fucose biosynthetic process|identical protein binding|NADP+ binding	path:apla00051,path:apla00520	Fructose and mannose metabolism|Amino sugar and nucleotide sugar metabolism
CTXND1	20.91503038	32.50601907	9.32404168	0.286840467	-1.801679525	7.21E-05	0.000163296	Down	0.377155	0.422162	0.478656	0.121211	0.108241	0.105534	GeneID:106019410	cortexin domain containing 1	GO:0016021	integral component of membrane
AP3S1	1111.717458	1727.775162	495.6597544	0.286877463	-1.801493462	6.38E-74	3.02E-72	Down	42.8472	41.3449	41.8369	12.0377	12.027	11.6062	GeneID:101796033	adaptor related protein complex 3 subunit sigma 1	GO:0005802,GO:0006886,GO:0008089,GO:0016020,GO:0016192,GO:0030123,GO:0030659,GO:0043231,GO:0048490,GO:1904115	trans-Golgi network|intracellular protein transport|anterograde axonal transport|membrane|vesicle-mediated transport|AP-3 adaptor complex|cytoplasmic vesicle membrane|intracellular membrane-bounded organelle|anterograde synaptic vesicle transport|axon cytoplasm	path:apla04142	Lysosome
CPXM2	77.87426283	121.0250626	34.72346307	0.286911342	-1.801323096	9.86E-14	4.27E-13	Down	1.14246	1.13361	0.954124	0.370832	0.236227	0.242391	GeneID:101793162	carboxypeptidase X, M14 family member 2	GO:0004181,GO:0005615,GO:0006518,GO:0008270,GO:0016485	metallocarboxypeptidase activity|extracellular space|peptide metabolic process|zinc ion binding|protein processing
CCDC92B	37.40845896	58.1165975	16.70032043	0.287358881	-1.799074457	4.48E-07	1.23E-06	Down	1.71654	1.17597	1.49642	0.155086	0.398462	0.703853	GeneID:101790736	coiled-coil domain containing 92B
LOC113844859	9.12503235	14.17530957	4.074755127	0.287454401	-1.798594974	0.010316576	0.018118639	Down	7.43642	2.14445	6.74083	0.589844	0.552919	2.19846	GeneID:113844859	metallothionein-1
ALCAM	1866.358116	2898.424515	834.2917164	0.287843175	-1.796645087	2.13E-86	1.52E-84	Down	15.6937	17.4388	17.9321	5.12168	5.1949	4.66225	GeneID:101799604	activated leukocyte cell adhesion molecule	GO:0001772,GO:0002250,GO:0005886,GO:0005887,GO:0007155,GO:0007156,GO:0007157,GO:0008045,GO:0009897,GO:0030424,GO:0030425,GO:0031290,GO:0042101,GO:0042802,GO:0043025,GO:0048846,GO:0098743,GO:1990138	immunological synapse|adaptive immune response|plasma membrane|integral component of plasma membrane|cell adhesion|homophilic cell adhesion via plasma membrane adhesion molecules|heterophilic cell-cell adhesion via plasma membrane cell adhesion molecules|motor neuron axon guidance|external side of plasma membrane|axon|dendrite|retinal ganglion cell axon guidance|T cell receptor complex|identical …	path:apla04514	Cell adhesion molecules (CAMs)
ARPP21	423.4506617	657.5187497	189.3825736	0.288026119	-1.79572845	1.34E-46	2.59E-45	Down	4.12564	4.2293	3.76847	1.12706	1.18977	1.07238	GeneID:101790668	cAMP regulated phosphoprotein 21	GO:0003676,GO:0005516,GO:0005737,GO:0034605	nucleic acid binding|calmodulin binding|cytoplasm|cellular response to heat
SLC41A2	256.1555471	397.7061086	114.6049856	0.288165012	-1.795032915	3.09E-10	1.07E-09	Down	5.88019	9.64305	7.47414	2.29519	2.90723	1.45172	GeneID:101802511	solute carrier family 41 member 2	GO:0005886,GO:0008324,GO:0016021	plasma membrane|cation transmembrane transporter activity|integral component of membrane
KITLG	434.852254	675.1456695	194.5588385	0.288173127	-1.794992291	2.62E-44	4.60E-43	Down	5.10465	6.58913	6.37179	1.72125	1.70152	1.85009	GeneID:101804576	KIT ligand	GO:0001755,GO:0002687,GO:0002763,GO:0005125,GO:0005173,GO:0005615,GO:0005737,GO:0005856,GO:0005886,GO:0007155,GO:0008083,GO:0008584,GO:0016021,GO:0030027,GO:0030175,GO:0033026,GO:0035162,GO:0035234,GO:0043406,GO:0045636,GO:0046579,GO:0050731,GO:0070668,GO:0097192,GO:1902035	neural crest cell migration|positive regulation of leukocyte migration|positive regulation of myeloid leukocyte differentiation|cytokine activity|stem cell factor receptor binding|extracellular space|cytoplasm|cytoskeleton|plasma membrane|cell adhesion|growth factor activity|male gonad development|integral component of membrane|lamellipodium|filopodium|negative regulation of mast cell apoptotic p…	path:apla04010,path:apla04916	MAPK signaling pathway|Melanogenesis
LOC101796643	218.1336485	338.6193245	97.64797246	0.288370939	-1.794002314	3.49E-30	3.47E-29	Down	15.0167	13.8748	14.5136	3.79423	3.85461	4.30566	GeneID:101796643	C-type lectin domain family 2 member B	GO:0005886,GO:0016021,GO:0030246	plasma membrane|integral component of membrane|carbohydrate binding
PROCR	12.58114894	19.52676799	5.635529898	0.28860536	-1.792830003	0.002502374	0.004797455	Down	1.55438	1.50307	1.48232	0.457113	0.225738	0.340768	GeneID:101800275	protein C receptor
CALD1	4200.116058	6518.494661	1881.737455	0.288676689	-1.792473483	8.38E-92	6.99E-90	Down	36.6812	39.4602	39.942	11.4198	11.2916	9.60494	GeneID:101804696	caldesmon 1	GO:0003779,GO:0005516,GO:0005623,GO:0005856,GO:0006936,GO:0030016,GO:0044548,GO:0045159,GO:1903611	actin binding|calmodulin binding|cell|cytoskeleton|muscle contraction|myofibril|S100 protein binding|myosin II binding|negative regulation of calcium-dependent ATPase activity	path:apla04270	Vascular smooth muscle contraction
PTP4A1	4852.413496	7529.480521	2175.346471	0.288910565	-1.791305133	2.77E-102	2.88E-100	Down	146.143	164.238	168.711	47.6733	48.9323	47.5201	GeneID:101796814	protein tyrosine phosphatase type IVA, member 1	GO:0004725,GO:0005634,GO:0005737,GO:0005769,GO:0005783,GO:0005819,GO:0007049,GO:0007275,GO:0008138,GO:0009898,GO:0030335	protein tyrosine phosphatase activity|nucleus|cytoplasm|early endosome|endoplasmic reticulum|spindle|cell cycle|multicellular organism development|protein tyrosine/serine/threonine phosphatase activity|cytoplasmic side of plasma membrane|positive regulation of cell migration
SLC35F1	124.0059239	192.4116639	55.60018382	0.288964726	-1.7910347	8.08E-20	4.89E-19	Down	1.43053	1.68113	1.59023	0.400386	0.52262	0.453695	GeneID:101791350	solute carrier family 35 member F1	GO:0016021,GO:0022857	integral component of membrane|transmembrane transporter activity
LOC101801676	6.269379128	9.722875378	2.815882878	0.289614211	-1.787795701	0.038737264	0.061848084	Down	0.136086	0.236036	0.191236	0.108039	0.027921	0.0556634	GeneID:101801676	keratin, type II cytoskeletal 6C	GO:0005198,GO:0005829,GO:0005882,GO:0031424,GO:0045095,GO:0045104,GO:0070062,GO:0070268	structural molecule activity|cytosol|intermediate filament|keratinization|keratin filament|intermediate filament cytoskeleton organization|extracellular exosome|cornification
ENO1	38138.30591	59143.15686	17133.45497	0.28969463	-1.787395151	2.92E-79	1.68E-77	Down	1758.47	1554.44	1542.31	478.955	472.484	455.377	GeneID:101793724	enolase 1	GO:0000015,GO:0000287,GO:0004634,GO:0005212,GO:0006096	phosphopyruvate hydratase complex|magnesium ion binding|phosphopyruvate hydratase activity|structural constituent of eye lens|glycolytic process	path:apla00010,path:apla03018	Glycolysis / Gluconeogenesis|RNA degradation
LOC113843234	70.442526	109.22516	31.659892	0.289858967	-1.78657698	9.94E-09	3.08E-08	Down	8.04456	5.60379	6.60553	1.51596	1.67204	2.15004	GeneID:113843234	laminin subunit alpha-2-like	GO:0005102,GO:0005198,GO:0005201,GO:0005576,GO:0005604,GO:0007155,GO:0007411,GO:0007517,GO:0014037,GO:0030155,GO:0030198,GO:0030334,GO:0031594,GO:0032224,GO:0042383,GO:0043083,GO:0043197,GO:0045995,GO:0062023	signaling receptor binding|structural molecule activity|extracellular matrix structural constituent|extracellular region|basement membrane|cell adhesion|axon guidance|muscle organ development|Schwann cell differentiation|regulation of cell adhesion|extracellular matrix organization|regulation of cell migration|neuromuscular junction|positive regulation of synaptic transmission, cholinergic|sarcol…
GUCY1A1	150.3767613	233.1399188	67.61360382	0.290012985	-1.785810597	9.47E-23	6.65E-22	Down	2.62855	2.82132	3.26166	0.94223	0.831197	0.666692	GeneID:101799600	guanylate cyclase 1 soluble subunit alpha 1	GO:0004383,GO:0005525,GO:0006182,GO:0007263,GO:0008015,GO:0008074,GO:0008217,GO:0010750,GO:0020037,GO:0038023,GO:0052565,GO:0060087,GO:0098925,GO:0098978,GO:0098982	guanylate cyclase activity|GTP binding|cGMP biosynthetic process|nitric oxide mediated signal transduction|blood circulation|guanylate cyclase complex, soluble|regulation of blood pressure|positive regulation of nitric oxide mediated signal transduction|heme binding|signaling receptor activity|response to defense-related host nitric oxide production|relaxation of vascular smooth muscle|retrograde…	path:apla00230,path:apla04270,path:apla04540	Purine metabolism|Vascular smooth muscle contraction|Gap junction
ZNF488	26.85896261	41.63221499	12.08571023	0.290297075	-1.784398061	3.45E-05	8.08E-05	Down	1.07613	0.62913	1.05129	0.413009	0.175335	0.201368	GeneID:101794433	zinc finger protein 488	GO:0003677,GO:0005634,GO:0014003,GO:0046872	DNA binding|nucleus|oligodendrocyte development|metal ion binding
CAMKMT	70.48535069	109.2332654	31.73743601	0.290547352	-1.783154788	8.46E-12	3.26E-11	Down	1.44302	1.63921	1.87518	0.416221	0.863323	0.241221	GeneID:101799596	calmodulin-lysine N-methyltransferase	GO:0005634,GO:0005737,GO:0005794,GO:0005829,GO:0006479,GO:0007005,GO:0018025,GO:0022400,GO:0031072,GO:0032991	nucleus|cytoplasm|Golgi apparatus|cytosol|protein methylation|mitochondrion organization|calmodulin-lysine N-methyltransferase activity|regulation of rhodopsin mediated signaling pathway|heat shock protein binding|protein-containing complex	path:apla00310	Lysine degradation
LOC106020629	97.52229944	151.1160704	43.92852847	0.290693957	-1.782427014	2.81E-14	1.26E-13	Down	9.26321	8.40856	9.73978	4.32854	1.91053	1.53706	GeneID:106020629	glioma pathogenesis-related protein 1-like	GO:0005615,GO:0005886,GO:0016020,GO:0016021,GO:0019216,GO:0035577,GO:0043312	extracellular space|plasma membrane|membrane|integral component of membrane|regulation of lipid metabolic process|azurophil granule membrane|neutrophil degranulation
LOC101797061	7.215662705	11.18101015	3.250315259	0.290699607	-1.782398973	0.025725846	0.042315357	Down	0.861316	0.468373	0.91456	0.178413	0.272001	0.180346	GeneID:101797061	leukocyte cell-derived chemotaxin-2	GO:0001501,GO:0005615,GO:0005737,GO:0006935,GO:0042802,GO:0046872	skeletal system development|extracellular space|cytoplasm|chemotaxis|identical protein binding|metal ion binding
RAMP1	8.176529034	12.66454629	3.688511781	0.291247053	-1.779684644	0.015340333	0.026243716	Down	0.878784	1.43667	0.868923	0	0.692493	0.346171	GeneID:101792394	receptor activity modifying protein 1	GO:0001525,GO:0001635,GO:0001664,GO:0005615,GO:0005622,GO:0006816,GO:0006886,GO:0007186,GO:0007189,GO:0008277,GO:0008565,GO:0009986,GO:0015026,GO:0015031,GO:0031623,GO:0032870,GO:0043235,GO:0046982,GO:0060050,GO:0072659,GO:0097643,GO:0097647,GO:0150056,GO:1990406,GO:1990407,GO:1990408	angiogenesis|calcitonin gene-related peptide receptor activity|G protein-coupled receptor binding|extracellular space|intracellular|calcium ion transport|intracellular protein transport|G protein-coupled receptor signaling pathway|adenylate cyclase-activating G protein-coupled receptor signaling pathway|regulation of G protein-coupled receptor signaling pathway|protein transporter activity|cell s…	path:apla04270	Vascular smooth muscle contraction
GUCY1A2	36.04011305	55.81283506	16.26739103	0.291463263	-1.778614042	2.60E-07	7.23E-07	Down	1.24729	1.53767	1.7521	0.270738	0.518303	0.544234	GeneID:101790692	guanylate cyclase 1 soluble subunit alpha 2	GO:0004383,GO:0005525,GO:0005737,GO:0007165,GO:0010750,GO:0020037,GO:0035556	guanylate cyclase activity|GTP binding|cytoplasm|signal transduction|positive regulation of nitric oxide mediated signal transduction|heme binding|intracellular signal transduction	path:apla00230,path:apla04270,path:apla04540	Purine metabolism|Vascular smooth muscle contraction|Gap junction
LOC106017738	156.9059217	242.9381349	70.87370852	0.291735625	-1.777266527	2.59E-23	1.89E-22	Down	8.88701	7.68082	7.73293	2.4265	2.43319	2.15808	GeneID:106017738	synaptojanin-2-binding protein	GO:0001937,GO:0005739,GO:0006605,GO:0007266,GO:0007268,GO:0008022,GO:0008593,GO:0010596,GO:0016323,GO:0016525,GO:0030054,GO:0030100,GO:0031307,GO:0031594,GO:0035255,GO:0043005,GO:0043113,GO:0045197,GO:0048312,GO:0070373,GO:0097120,GO:0098609,GO:0098839,GO:1903671	negative regulation of endothelial cell proliferation|mitochondrion|protein targeting|Rho protein signal transduction|chemical synaptic transmission|protein C-terminus binding|regulation of Notch signaling pathway|negative regulation of endothelial cell migration|basolateral plasma membrane|negative regulation of angiogenesis|cell junction|regulation of endocytosis|integral component of mitochond…
LOC101792919	261.387134	404.696071	118.0781969	0.29177006	-1.777096247	6.03E-20	3.68E-19	Down	1.68571	2.13459	2.10232	0.502929	0.669233	0.551569	GeneID:101792919	plexin-A4	GO:0002116,GO:0005886,GO:0005887,GO:0007162,GO:0008360,GO:0017154,GO:0021612,GO:0021615,GO:0021637,GO:0021644,GO:0021784,GO:0021793,GO:0021960,GO:0030334,GO:0043087,GO:0048485,GO:0048841,GO:0050772,GO:0050923,GO:0071526,GO:1902287	semaphorin receptor complex|plasma membrane|integral component of plasma membrane|negative regulation of cell adhesion|regulation of cell shape|semaphorin receptor activity|facial nerve structural organization|glossopharyngeal nerve morphogenesis|trigeminal nerve structural organization|vagus nerve morphogenesis|postganglionic parasympathetic fiber development|chemorepulsion of branchiomotor axon…
KCND2	57.36678306	88.81086257	25.92270356	0.291886632	-1.776519956	1.50E-10	5.35E-10	Down	0.95104	0.969436	0.801921	0.293499	0.273354	0.252043	GeneID:101795123	potassium voltage-gated channel subfamily D member 2	GO:0001508,GO:0005249,GO:0005250,GO:0005886,GO:0005887,GO:0007268,GO:0008076,GO:0014069,GO:0016021,GO:0019228,GO:0019233,GO:0030054,GO:0030425,GO:0031226,GO:0032809,GO:0034765,GO:0043197,GO:0043204,GO:0044853,GO:0045211,GO:0045475,GO:0046872,GO:0051260,GO:0071456,GO:0071805,GO:0098978,GO:0098982,GO:0099060,GO:1905030	action potential|voltage-gated potassium channel activity|A-type (transient outward) potassium channel activity|plasma membrane|integral component of plasma membrane|chemical synaptic transmission|voltage-gated potassium channel complex|postsynaptic density|integral component of membrane|neuronal action potential|sensory perception of pain|cell junction|dendrite|intrinsic component of plasma memb…
HS2ST1	1495.763608	2315.503995	676.0232215	0.291955109	-1.776181537	1.21E-79	7.07E-78	Down	16.6741	19.2713	18.4278	5.4328	5.555	5.4486	GeneID:101798646	heparan sulfate 2-O-sulfotransferase 1	GO:0000139,GO:0004394,GO:0008146,GO:0015014,GO:0015015,GO:0016021,GO:0030202,GO:0042802,GO:0060676	Golgi membrane|heparan sulfate 2-O-sulfotransferase activity|sulfotransferase activity|heparan sulfate proteoglycan biosynthetic process, polysaccharide chain biosynthetic process|heparan sulfate proteoglycan biosynthetic process, enzymatic modification|integral component of membrane|heparin metabolic process|identical protein binding|ureteric bud formation	path:apla00534	Glycosaminoglycan biosynthesis - heparan sulfate / heparin
LOC101803926	16.11707514	24.94823766	7.285912623	0.292041174	-1.775756309	0.000616539	0.001266952	Down	0.709223	0.506243	0.635588	0.261306	0.229692	0.149667	GeneID:101803926	kazal-type serine protease inhibitor domain-containing protein 1	GO:0001503,GO:0001558,GO:0005520,GO:0005614,GO:0007275,GO:0030154,GO:0030198,GO:0031012	ossification|regulation of cell growth|insulin-like growth factor binding|interstitial matrix|multicellular organism development|cell differentiation|extracellular matrix organization|extracellular matrix
ATRNL1	163.8824753	253.6702952	74.09465545	0.29209039	-1.775513202	4.38E-24	3.34E-23	Down	1.17825	1.54646	1.50967	0.376122	0.417043	0.335209	GeneID:101802951	attractin like 1	GO:0007186,GO:0016021,GO:0030246	G protein-coupled receptor signaling pathway|integral component of membrane|carbohydrate binding
PCSK2	45.77942725	70.83724846	20.72160604	0.292524152	-1.77337235	7.99E-09	2.50E-08	Down	1.32343	1.66252	1.31487	0.297574	0.364515	0.413767	GeneID:101791329	proprotein convertase subtilisin/kexin type 2	GO:0004252,GO:0005615,GO:0005634,GO:0006508,GO:0007399,GO:0016020,GO:0016486,GO:0016540,GO:0030070,GO:0030133,GO:0030141,GO:0030425,GO:0034230,GO:0034231,GO:0043204,GO:0043231,GO:0044877	serine-type endopeptidase activity|extracellular space|nucleus|proteolysis|nervous system development|membrane|peptide hormone processing|protein autoprocessing|insulin processing|transport vesicle|secretory granule|dendrite|enkephalin processing|islet amyloid polypeptide processing|perikaryon|intracellular membrane-bounded organelle|protein-containing complex binding
HOXB7	151.4753265	234.37029	68.58036299	0.292615429	-1.772922252	9.06E-14	3.93E-13	Down	5.12933	4.53429	3.83881	1.20386	1.36469	1.46052	GeneID:101798092	homeobox B7	GO:0000980,GO:0001077,GO:0003705,GO:0005634,GO:0009952	RNA polymerase II distal enhancer sequence-specific DNA binding|proximal promoter DNA-binding transcription activator activity, RNA polymerase II-specific|transcription factor activity, RNA polymerase II distal enhancer sequence-specific binding|nucleus|anterior/posterior pattern specification
MMP7	33.79268151	52.28473116	15.30063186	0.292640538	-1.772798462	3.02E-06	7.72E-06	Down	2.22403	2.0313	1.63244	0.841155	0.384667	0.267732	GeneID:101793749	matrix metallopeptidase 7	GO:0002779,GO:0002780,GO:0004222,GO:0004252,GO:0005576,GO:0005615,GO:0006508,GO:0008201,GO:0008233,GO:0008237,GO:0008270,GO:0009986,GO:0030574,GO:0031012,GO:0042127,GO:0042493,GO:0042742,GO:0050829,GO:0050830	antibacterial peptide secretion|antibacterial peptide biosynthetic process|metalloendopeptidase activity|serine-type endopeptidase activity|extracellular region|extracellular space|proteolysis|heparin binding|peptidase activity|metallopeptidase activity|zinc ion binding|cell surface|collagen catabolic process|extracellular matrix|regulation of cell proliferation|response to drug|defense response …	path:apla04310	Wnt signaling pathway
EFHC2	29.63867217	45.84391209	13.43343226	0.293025434	-1.770902199	3.13E-06	8.01E-06	Down	0.31211	0.320956	0.358831	0.0504883	0.0940583	0.060851	GeneID:101803747	EF-hand domain containing 2	GO:0005623	cell
ADD1	7108.41646	10992.36866	3224.464258	0.293336619	-1.769370912	7.70E-104	8.42E-102	Down	82.0341	89.3677	87.4484	27.8003	25.7433	23.4109	GeneID:101797110	adducin 1	GO:0003779,GO:0005516,GO:0005737,GO:0005856,GO:0005886	actin binding|calmodulin binding|cytoplasm|cytoskeleton|plasma membrane
LOC101795342	636.9134243	984.9110537	288.9157949	0.293342017	-1.769344365	2.02E-30	2.02E-29	Down	5.41449	6.79601	6.84396	1.8859	1.94695	1.55683	GeneID:101795342	multiple epidermal growth factor-like domains protein 6	GO:0005509,GO:0005576	calcium ion binding|extracellular region
TXNDC12	1509.396938	2333.656009	685.137867	0.293589914	-1.768125688	4.76E-79	2.68E-77	Down	75.5217	74.2694	71.8095	23.6463	20.6992	20.4649	GeneID:101799624	thioredoxin domain containing 12	GO:0005783,GO:0005788,GO:0015037,GO:0019153,GO:0045454,GO:0060548,GO:1902236	endoplasmic reticulum|endoplasmic reticulum lumen|peptide disulfide oxidoreductase activity|protein-disulfide reductase (glutathione) activity|cell redox homeostasis|negative regulation of cell death|negative regulation of endoplasmic reticulum stress-induced intrinsic apoptotic signaling pathway	path:apla00480	Glutathione metabolism
ITGB3BP	210.5482172	325.5114504	95.58498404	0.293645535	-1.767852393	1.02E-28	9.50E-28	Down	15.8834	17.4353	15.0124	4.03652	4.72917	4.32832	GeneID:101795469	integrin subunit beta 3 binding protein	GO:0000777,GO:0005634,GO:0006355,GO:0007049,GO:0034080,GO:0051301	condensed chromosome kinetochore|nucleus|regulation of transcription, DNA-templated|cell cycle|CENP-A containing nucleosome assembly|cell division
PPIC	1222.688244	1890.187092	555.1893951	0.293721927	-1.767477124	2.63E-62	8.69E-61	Down	92.0094	82.846	84.648	23.6231	27.7047	25.0836	GeneID:101791205	peptidylprolyl isomerase C	GO:0000413,GO:0003755,GO:0005737,GO:0006457,GO:0016018,GO:0051082	protein peptidyl-prolyl isomerization|peptidyl-prolyl cis-trans isomerase activity|cytoplasm|protein folding|cyclosporin A binding|unfolded protein binding
YES1	1534.956938	2372.072887	697.8409897	0.294190366	-1.765178094	2.96E-79	1.70E-77	Down	22.739	25.5746	26.0055	7.71937	7.57246	7.14041	GeneID:101796965	YES proto-oncogene 1, Src family tyrosine kinase	GO:0001784,GO:0004715,GO:0005102,GO:0005524,GO:0005794,GO:0005815,GO:0005829,GO:0005884,GO:0007169,GO:0010827,GO:0019899,GO:0030154,GO:0031234,GO:0036120,GO:0038083,GO:0044325,GO:0045944,GO:0050731,GO:0071300,GO:0071560	phosphotyrosine residue binding|non-membrane spanning protein tyrosine kinase activity|signaling receptor binding|ATP binding|Golgi apparatus|microtubule organizing center|cytosol|actin filament|transmembrane receptor protein tyrosine kinase signaling pathway|regulation of glucose transmembrane transport|enzyme binding|cell differentiation|extrinsic component of cytoplasmic side of plasma membran…	path:apla04520	Adherens junction
TMEM151B	49.82733646	76.9973412	22.65733173	0.294261222	-1.764830659	1.03E-07	2.97E-07	Down	0.697039	1.07795	0.822028	0.289948	0.199213	0.298722	GeneID:101792307	transmembrane protein 151B	GO:0016021	integral component of membrane
TMEM121	110.150665	170.1017833	50.1995467	0.295114758	-1.760652024	1.82E-17	9.69E-17	Down	1.91801	1.58965	1.83474	0.575835	0.430922	0.531356	GeneID:101799814	transmembrane protein 121	GO:0016021	integral component of membrane
LOC101796734	52.27714389	80.70660989	23.84767789	0.295486057	-1.758838041	1.29E-09	4.28E-09	Down	0.331736	0.303208	0.363591	0.131371	0.0925603	0.0722555	GeneID:101796734	von Willebrand factor D and EGF domain-containing protein-like	GO:0005102,GO:0005576,GO:0009986,GO:0048856	signaling receptor binding|extracellular region|cell surface|anatomical structure development
ZDHHC3	997.297612	1539.120554	455.4746697	0.29593177	-1.756663509	7.61E-68	3.05E-66	Down	16.3849	15.7717	16.5548	4.81903	4.63694	4.76153	GeneID:101803368	zinc finger DHHC-type containing 3	GO:0000139,GO:0005783,GO:0005794,GO:0006612,GO:0016020,GO:0016021,GO:0016409,GO:0018230,GO:0018345,GO:0019706,GO:0051668,GO:1903546	Golgi membrane|endoplasmic reticulum|Golgi apparatus|protein targeting to membrane|membrane|integral component of membrane|palmitoyltransferase activity|peptidyl-L-cysteine S-palmitoylation|protein palmitoylation|protein-cysteine S-palmitoyltransferase activity|localization within membrane|protein localization to photoreceptor outer segment
FAM19A5	47.72995007	73.66014075	21.79975939	0.295950553	-1.756571942	6.56E-09	2.07E-08	Down	0.191582	0.213611	0.219723	0.0759644	0.03563	0.0534824	GeneID:101800214	family with sequence similarity 19 member A5, C-C motif chemokine like	GO:0016021	integral component of membrane
SRP54	1818.328337	2806.096351	830.5603227	0.29598425	-1.756407688	2.46E-82	1.57E-80	Down	66.8116	65.2011	64.3469	18.3412	17.9489	19.7427	GeneID:101805378	signal recognition particle 54			path:apla03060	Protein export
LOC101796964	143.4874967	221.4221168	65.55287656	0.296053879	-1.756068339	2.19E-21	1.43E-20	Down	7.49631	8.62732	8.22308	2.775	2.83622	1.46703	GeneID:101796964	target of Nesh-SH3-like	GO:0005201,GO:0005518,GO:0005576,GO:0005614,GO:0005615,GO:0008201,GO:0010811,GO:0030198,GO:0062023	extracellular matrix structural constituent|collagen binding|extracellular region|interstitial matrix|extracellular space|heparin binding|positive regulation of cell-substrate adhesion|extracellular matrix organization|collagen-containing extracellular matrix
DCAF6	903.7914683	1394.535623	413.0473136	0.296189862	-1.755405835	4.54E-65	1.66E-63	Down	15.2449	14.7662	13.788	4.80855	3.62283	3.8024	GeneID:101799549	DDB1 and CUL4 associated factor 6	GO:0005634,GO:0005654,GO:0005829,GO:0005925,GO:0016567,GO:0030374,GO:0043687,GO:0045944,GO:0080008	nucleus|nucleoplasm|cytosol|focal adhesion|protein ubiquitination|nuclear receptor transcription coactivator activity|post-translational protein modification|positive regulation of transcription by RNA polymerase II|Cul4-RING E3 ubiquitin ligase complex
MLKL	22.96481925	35.43030723	10.49933127	0.296337574	-1.754686533	4.93E-05	0.000113632	Down	0.806651	1.01735	0.891973	0.489999	0.251402	0.294074	GeneID:101790564	mixed lineage kinase domain like pseudokinase	GO:0000165,GO:0004674,GO:0004706,GO:0005524,GO:0005737,GO:0005829,GO:0005886,GO:0007166,GO:0007257,GO:0019901,GO:0042802,GO:0044877,GO:0070207,GO:0070266	MAPK cascade|protein serine/threonine kinase activity|JUN kinase kinase kinase activity|ATP binding|cytoplasm|cytosol|plasma membrane|cell surface receptor signaling pathway|activation of JUN kinase activity|protein kinase binding|identical protein binding|protein-containing complex binding|protein homotrimerization|necroptotic process	path:apla04217	Necroptosis
RDX	4255.611029	6564.978821	1946.243237	0.296458418	-1.754098331	9.19E-97	8.81E-95	Down	61.2653	65.8122	64.7278	19.1428	19.0342	18.1477	GeneID:101794726	radixin	GO:0003779,GO:0005737,GO:0005856,GO:0005886,GO:0051693	actin binding|cytoplasm|cytoskeleton|plasma membrane|actin filament capping	path:apla04530,path:apla04810	Tight junction|Regulation of actin cytoskeleton
[truncated: 6,218 more rows]
