# Supplementary material for: An alpha-herpesvirus employs host HEXIM1 to promote viral transcription
Source: J Virol. 2024 Feb 16;98(3):e01392-23. doi: 10.1128/jvi.01392-23 (PMC10949456; doi:10.1128/jvi.01392-23)
Supplement: Table S3 — Difference peak annotation analysis of CUT&Tag result. [file jvi.01392-23-s0010.xlsx]

## Sheet: Rep.1 WT vs mock up
seqnames	start	end	width	peak_name	peak_score	annotation	geneStart	geneEnd	geneLength	geneStrand	geneId	transcriptId	distanceToTSS	geneDescription
NC_040046.1	36657919	36658236	318	peaks1001	2.17086	Distal Intergenic	37394989	37399806	4818	2	LOC106017798	XR_003499092.1	741570	-
NC_040047.1	152321671	152322349	679	peaks10010	4.50776	Intron (XM_027452749.1/DENND3, intron 4 of 22)	152313799	152347435	33637	1	DENND3	XM_027452749.1	7872	DENN domain containing 3
NC_040047.1	152535334	152535692	359	peaks10019	1.79109	Exon (XM_005016693.4/PTP4A3, exon 3 of 5)	152532698	152541063	8366	2	PTP4A3	XM_005016693.4	5371	protein tyrosine phosphatase type IVA, member 3
NC_040047.1	154187348	154187768	421	peaks10031	7.58137	Promoter (<=1kb)	154181092	154187344	6253	2	ARC	XM_005016051.4	-4	activity regulated cytoskeleton associated protein
NC_040047.1	155249004	155249254	251	peaks10068	4.05105	Distal Intergenic	155255798	155257196	1399	2	SCX	XM_027452842.1	7942	scleraxis bHLH transcription factor
NC_040047.1	155251533	155251826	294	peaks10069	5.31397	Distal Intergenic	155255798	155257196	1399	2	SCX	XM_027452842.1	5370	scleraxis bHLH transcription factor
NC_040048.1	42479	43586	1108	peaks10132	11.86	Intron (XM_027452990.1/SLC35F3, intron 2 of 6)	27001	65984	38984	2	SLC35F3	XM_027452990.1	22398	solute carrier family 35 member F3, transcript variant X3
NC_040048.1	273543	274115	573	peaks10140	6.4148	Distal Intergenic	237058	268794	31737	2	KCNK1	XM_027452991.1	-4749	potassium two pore domain channel subfamily K member 1
NC_040048.1	969636	969976	341	peaks10154	3.4043	Promoter (<=1kb)	968923	992689	23767	1	RCOR3	XM_027453012.1	713	REST corepressor 3, transcript variant X7
NC_040048.1	1027588	1027993	406	peaks10157	2.69697	Downstream (2-3kb)	1023818	1025987	2170	1	LOC106019810	XR_003495915.1	3770	-
NC_040048.1	1142148	1142441	294	peaks10169	1.88755	Downstream (<1kb)	1117621	1141561	23941	1	LOC106016935	XR_001190046.3	24527	-
NC_040048.1	1221286	1221521	236	peaks10174	8.64268	Distal Intergenic	1213159	1216898	3740	2	LOC113843034	XR_003495916.1	-4388	-
NC_040048.1	1453124	1454371	1248	peaks10188	12.3876	Promoter (<=1kb)	1452138	1454268	2131	1	LOC113843030	XR_003495910.1	986	-
NC_040048.1	1464752	1465187	436	peaks10189	11.012	Exon (XR_003495918.1/LOC113843035, exon 2 of 2)	1470603	1568460	97858	1	ENAH	XM_027453051.1	-5416	ENAH, actin regulator, transcript variant X9
NC_040048.1	1484794	1485035	242	peaks10191	2.98734	Intron (XM_027453051.1/ENAH, intron 2 of 16)	1479900	1568460	88561	1	ENAH	XM_027453053.1	4894	ENAH, actin regulator, transcript variant X9
NC_040048.1	1535953	1536687	735	peaks10197	3.57237	Intron (XM_027453051.1/ENAH, intron 4 of 16)	1542601	1568460	25860	1	ENAH	XM_005015502.4	-5914	ENAH, actin regulator, transcript variant X9
NC_040048.1	1700284	1700539	256	peaks10205	2.73909	Intron (XM_027453063.1/CNIH3, intron 1 of 5)	1659408	1709832	50425	2	CNIH3	XM_027453063.1	9293	cornichon family AMPA receptor auxiliary protein 3, transcript variant X1
NC_040048.1	1916127	1916465	339	peaks10220	3.23945	Exon (XM_027453074.1/LOC101799042, exon 9 of 20)	1904854	1928716	23863	2	LOC101799042	XM_027453073.1	12251	calpain-2 catalytic subunit, transcript variant X1
NC_040048.1	1926402	1926783	382	peaks10223	8.01425	Promoter (1-2kb)	1904854	1928716	23863	2	LOC101799042	XM_027453073.1	1933	calpain-2 catalytic subunit, transcript variant X1
NC_040048.1	2222644	2222893	250	peaks10236	1.9051	Promoter (1-2kb)	2138812	2224195	85384	2	DISP1	XM_027453085.1	1302	dispatched RND transporter family member 1, transcript variant X12
NC_040048.1	2235107	2235407	301	peaks10238	8.88908	Distal Intergenic	2227288	2228215	928	1	LOC106015715	XR_001187926.3	7819	-
NC_040048.1	2348317	2348531	215	peaks10249	3.99579	Intron (XM_027453097.1/HHIPL2, intron 7 of 9)	2353572	2353644	73	2	TRNAT-UGU	TRNAT-UGU	5113	-
NC_040048.1	2559535	2560301	767	peaks10254	11.9933	Distal Intergenic	2582329	2610555	28227	1	DUSP10	XM_027453105.1	-22028	dual specificity phosphatase 10, transcript variant X2
NC_040048.1	2569869	2570140	272	peaks10255	5.38082	Distal Intergenic	2582329	2610555	28227	1	DUSP10	XM_027453105.1	-12189	dual specificity phosphatase 10, transcript variant X2
NC_040048.1	2572234	2572527	294	peaks10256	5.93265	Distal Intergenic	2582329	2610555	28227	1	DUSP10	XM_027453105.1	-9802	dual specificity phosphatase 10, transcript variant X2
NC_040048.1	2987883	2988346	464	peaks10275	5.76321	Intron (XM_027453118.1/MARK1, intron 1 of 17)	2995802	3009147	13346	1	LOC101793305	XR_003495934.1	-7456	-
NC_040048.1	3067055	3067432	378	peaks10282	4.01133	Intron (XM_027453124.1/RAB3GAP2, intron 3 of 34)	3054651	3098070	43420	1	RAB3GAP2	XM_027453124.1	12404	RAB3 GTPase activating non-catalytic protein subunit 2
NC_040048.1	3248433	3248740	308	peaks10292	2.61124	Distal Intergenic	3221950	3231030	9081	1	LOC106019061	XR_001193612.3	26483	-
NC_040048.1	3275363	3275791	429	peaks10293	9.14197	Distal Intergenic	3221950	3231030	9081	1	LOC106019061	XR_001193612.3	53413	-
NC_040048.1	3331056	3331380	325	peaks10294	10.6631	Distal Intergenic	3221950	3231030	9081	1	LOC106019061	XR_001193612.3	109106	-
NC_040048.1	3501673	3502063	391	peaks10300	3.67037	Intron (XR_002405002.2/LOC106019058, intron 2 of 5)	3484677	3508311	23635	2	LOC106019058	XR_002405002.2	6248	-
NC_040048.1	3509311	3509728	418	peaks10303	1.87714	Promoter (<=1kb)	3484677	3508327	23651	2	LOC106019058	XR_002404999.2	-984	-
NC_040048.1	3553848	3554197	350	peaks10304	5.89791	Distal Intergenic	3484677	3508327	23651	2	LOC106019058	XR_002404999.2	-45521	-
NC_040048.1	3619271	3619598	328	peaks10308	9.95048	Distal Intergenic	3484677	3508327	23651	2	LOC106019058	XR_002404999.2	-110944	-
NC_040046.1	41436307	41436563	257	peaks1031	2.73909	Distal Intergenic	41320479	41337778	17300	1	KLF5	XM_027472988.1	115828	Kruppel like factor 5
NC_040048.1	3674799	3675220	422	peaks10314	2.4553	Distal Intergenic	3699391	3773906	74516	2	TGFB2	XM_027453142.1	98686	transforming growth factor beta 2
NC_040048.1	4484403	4484805	403	peaks10356	3.16251	Promoter (<=1kb)	4344583	4485778	141196	2	RALGAPA2	XM_027453158.1	973	Ral GTPase activating protein catalytic alpha subunit 2, transcript variant X5
NC_040048.1	4645484	4645831	348	peaks10363	2.73909	Intron (XM_027453172.1/XRN2, intron 17 of 29)	4626022	4676976	50955	1	XRN2	XM_027453172.1	19462	5'-3' exoribonuclease 2
NC_040048.1	4761779	4762222	444	peaks10366	2.98203	Distal Intergenic	4744591	4750009	5419	1	PAX1	XM_027453175.1	17188	paired box 1
NC_040048.1	4880433	4880675	243	peaks10369	2.29364	Distal Intergenic	4876248	4878236	1989	1	LOC106018066	XR_001191922.3	4185	-
NC_040048.1	4992550	4993251	702	peaks10377	10.054	Intron (XM_027452970.1/GZF1, intron 3 of 12)	4984503	5004878	20376	1	GZF1	XM_027452970.1	8047	GDNF inducible zinc finger protein 1
NC_040048.1	5043037	5043289	253	peaks10383	3.58688	Intron (XM_005018882.4/ZC3H6, intron 5 of 11)	5026244	5034015	7772	1	LOC113843057	XM_027453184.1	16793	uncharacterized LOC113843057
NC_040048.1	5085926	5086360	435	peaks10389	2.66169	Intron (XM_005018881.4/MERTK, intron 10 of 18)	5072236	5079819	7584	2	FBLN7	XM_027453190.1	-6107	fibulin 7, transcript variant X1
NC_040048.1	5466448	5466768	321	peaks10423	2.37744	Exon (XR_217223.4/LOC101797779, exon 3 of 3)	5465693	5471409	5717	2	LOC101797779	XR_217223.4	4641	-
NC_040048.1	5553048	5553286	239	peaks10431	4.54118	Intron (XM_027453223.1/SPTBN1, intron 2 of 35)	5543311	5621768	78458	1	SPTBN1	XM_005018864.4	9737	spectrin beta, non-erythrocytic 1, transcript variant X4
NC_040048.1	5817709	5818034	326	peaks10455	8.49588	Intron (XM_027453250.1/CLHC1, intron 14 of 14)	5807297	5807659	363	2	LOC113843374	XM_027455570.1	-10050	reticulon-4-like
NC_040048.1	5831247	5831769	523	peaks10457	6.00254	Intron (XM_027453250.1/CLHC1, intron 13 of 14)	5807297	5807659	363	2	LOC113843374	XM_027455570.1	-23588	reticulon-4-like
NC_040048.1	5848781	5849099	319	peaks10459	8.01425	Intron (XM_027453250.1/CLHC1, intron 13 of 14)	5815781	5863584	47804	2	CLHC1	XM_027453250.1	14485	clathrin heavy chain linker domain containing 1, transcript variant X2
NC_040048.1	7325683	7326065	383	peaks10487	3.35417	Exon (XR_003496002.1/LOC106016886, exon 15 of 15)	7289753	7330773	41021	1	LOC106016886	XR_003495998.1	35930	-
NC_040048.1	7903375	7903916	542	peaks10497	3.32644	Intron (XM_027453277.1/REL, intron 3 of 9)	7892301	7925225	32925	1	REL	XM_027453277.1	11074	REL proto-oncogene, NF-kB subunit
NC_040048.1	7993760	7994004	245	peaks10504	2.73909	Promoter (1-2kb)	7995345	8044631	49287	1	LOC101803492	XM_027453282.1	-1341	protocadherin Fat 4, transcript variant X3
NC_040046.1	42413566	42413946	381	peaks1051	4.4768	Promoter (1-2kb)	42412363	42484342	71980	1	LMO7	XM_027473306.1	1203	LIM domain 7, transcript variant X21
NC_040048.1	8201285	8201564	280	peaks10515	5.28418	Intron (XM_021270483.2/XPO1, intron 17 of 23)	8061308	8189193	127886	2	USP34	XM_027453295.1	-12092	ubiquitin specific peptidase 34, transcript variant X5
NC_040048.1	8202898	8203128	231	peaks10516	2.32714	Intron (XM_021270483.2/XPO1, intron 15 of 23)	8061308	8189193	127886	2	USP34	XM_027453295.1	-13705	ubiquitin specific peptidase 34, transcript variant X5
NC_040046.1	42435208	42435521	314	peaks1053	7.48322	Intron (XM_027473168.1/LMO7, intron 4 of 34)	42412363	42484342	71980	1	LMO7	XM_027473306.1	22845	LIM domain 7, transcript variant X21
NC_040048.1	8374696	8375129	434	peaks10531	7.05307	Intron (XR_003496009.1/LOC110352196, intron 2 of 2)	8371110	8441171	70062	1	LOC110352196	XR_003496010.1	3586	-
NC_040048.1	8447567	8447869	303	peaks10535	2.96711	Promoter (2-3kb)	8450833	8565761	114929	1	BMP2	XM_027453308.1	-2964	bone morphogenetic protein 2, transcript variant X1
NC_040048.1	8468613	8468884	272	peaks10536	3.81925	Intron (XM_027453308.1/BMP2, intron 2 of 6)	8450833	8565761	114929	1	BMP2	XM_027453308.1	17780	bone morphogenetic protein 2, transcript variant X1
NC_040048.1	8630876	8631168	293	peaks10543	2.73909	Exon (XR_003496014.1/LOC110352193, exon 11 of 14)	8637207	8638422	1216	1	LOC113843074	XR_003496016.1	-6039	-
NC_040048.1	8732566	8733087	522	peaks10548	4.08337	Distal Intergenic	8697888	8704669	6782	1	LOC113843073	XR_003496015.1	34678	-
NC_040048.1	8798473	8798734	262	peaks10550	4.77397	Distal Intergenic	8697888	8704669	6782	1	LOC113843073	XR_003496015.1	100585	-
NC_040048.1	8817559	8817804	246	peaks10551	4.84464	Distal Intergenic	8880651	8910752	30102	2	LOC113843075	XR_003496018.1	92948	-
NC_040048.1	8818715	8819157	443	peaks10552	6.20571	Distal Intergenic	8880651	8910752	30102	2	LOC113843075	XR_003496018.1	91595	-
NC_040048.1	8890764	8891116	353	peaks10554	2.67297	Intron (XR_003496018.1/LOC113843075, intron 1 of 2)	8880651	8910752	30102	2	LOC113843075	XR_003496018.1	19636	-
NC_040048.1	9068736	9068987	252	peaks10558	2.17086	Distal Intergenic	9089901	9438753	348853	1	PLCB1	XM_027455564.1	-20914	phospholipase C beta 1, transcript variant X5
NC_040048.1	9148966	9149291	326	peaks10561	4.21659	Intron (XM_027455564.1/PLCB1, intron 2 of 31)	9134142	9466738	332597	1	PLCB1	XM_027455558.1	14824	phospholipase C beta 1, transcript variant X5
NC_040048.1	9370828	9371048	221	peaks10563	1.58011	Exon (XM_027455564.1/PLCB1, exon 15 of 32)	9441223	9506182	64960	2	LOC113843373	XR_003496653.1	135134	-
NC_040046.1	42687176	42687611	436	peaks1057	6.20571	Intron (XR_003501559.1/LOC113845776, intron 1 of 2)	42660175	42700600	40426	2	LOC113845776	XR_003501559.1	12989	-
NC_040048.1	10424694	10425056	363	peaks10588	4.01133	Intron (XM_027453325.1/MACROD2, intron 14 of 16)	10386218	10389029	2812	2	LOC106017178	XR_001190455.3	-35665	-
NC_040048.1	10487248	10487512	265	peaks10590	3.08511	Intron (XM_027453325.1/MACROD2, intron 6 of 16)	10386218	10389029	2812	2	LOC106017178	XR_001190455.3	-98219	-
NC_040048.1	11451873	11452150	278	peaks10610	4.51632	Promoter (1-2kb)	11453449	11464250	10802	1	LOC113843079	XR_003496031.1	-1299	-
NC_040048.1	12063046	12063295	250	peaks10617	6.44814	Intron (XR_003496041.1/LOC113843082, intron 1 of 2)	12035826	12067590	31765	2	LOC113843082	XR_003496041.1	4295	-
NC_040048.1	12111448	12111780	333	peaks10619	3.35417	Distal Intergenic	12035826	12067590	31765	2	LOC113843082	XR_003496041.1	-43858	-
NC_040048.1	12138293	12138715	423	peaks10620	4.13271	Distal Intergenic	12159090	12168308	9219	2	LOC113843081	XR_003496040.1	29593	-
NC_040048.1	13537745	13538151	407	peaks10649	4.70781	Exon (XR_001193276.3/LOC106018859, exon 5 of 5)	13579017	13583395	4379	2	LOC110352444	XR_003496080.1	45244	-
NC_040048.1	13593100	13593431	332	peaks10651	2.42853	Intron (XM_027453397.1/LOC106018859, intron 3 of 3)	13589633	13596357	6725	1	LOC106018859	XM_027453397.1	3467	uncharacterized LOC106018859, transcript variant X1
NC_040048.1	13662868	13663095	228	peaks10653	1.8309	Intron (XM_027453401.1/MEIS1, intron 11 of 11)	13592638	13656234	63597	2	LOC106016651	XR_003496075.1	-6634	-
NC_040048.1	14129994	14130590	597	peaks10679	6.21619	Distal Intergenic	14152846	14212338	59493	1	SPRED2	XM_027453405.1	-22256	sprouty related EVH1 domain containing 2, transcript variant X4
NC_040048.1	14367690	14367959	270	peaks10703	10.8948	Exon (XR_003496094.1/LOC106016657, exon 3 of 3)	14318435	14352657	34223	2	SLC1A4	XM_005018152.4	-15033	solute carrier family 1 member 4
NC_040046.1	43061471	43061852	382	peaks1071	3.78627	Promoter (<=1kb)	43061229	43068059	6831	1	LOC113839649	XR_003492191.1	242	-
NC_040048.1	15150913	15151264	352	peaks10742	7.46318	Intron (XM_027453436.1/EHBP1, intron 2 of 21)	14956262	15159014	202753	2	EHBP1	XM_027453436.1	7750	EH domain binding protein 1, transcript variant X2
NC_040048.1	15197229	15197466	238	peaks10745	2.05119	Exon (XR_003496106.1/LOC113843099, exon 5 of 8)	15167546	15188493	20948	2	LOC106016989	XR_003496121.1	-8736	-
NC_040048.1	15259998	15260344	347	peaks10749	7.25239	Promoter (2-3kb)	15253356	15262973	9618	2	B3GNT2	XM_027453445.1	2629	UDP-GlcNAc:betaGal beta-1,3-N-acetylglucosaminyltransferase 2, transcript variant X3
NC_040048.1	15317957	15318431	475	peaks10753	11.1395	Intron (XM_005019110.3/COMMD1, intron 2 of 2)	15287592	15295970	8379	1	LOC106016992	XR_003496123.1	30365	-
NC_040048.1	15343329	15343776	448	peaks10754	13.0211	Intron (XM_005019110.3/COMMD1, intron 1 of 2)	15283999	15360354	76356	2	COMMD1	XM_005019110.3	16578	copper metabolism domain containing 1, transcript variant X2
NC_040048.1	15748509	15748884	376	peaks10775	4.89033	Intron (XM_027453481.1/LOC101797715, intron 6 of 8)	15746260	15752423	6164	2	LOC101797715	XM_027453481.1	3539	serine/arginine-rich splicing factor 7, transcript variant X1
NC_040048.1	15840222	15841107	886	peaks10788	4.781	Promoter (<=1kb)	15840617	15864913	24297	1	ATL2	XM_013099154.3	0	atlastin GTPase 2, transcript variant X11
NC_040048.1	15868297	15868742	446	peaks10792	6.99693	Exon (XM_027453500.1/EIF4A3, exon 8 of 12)	15866594	15873968	7375	2	EIF4A3	XM_027453500.1	5226	eukaryotic translation initiation factor 4A3
NC_040046.1	43160340	43160733	394	peaks1080	6.9542	Intron (XR_003492193.1/SCEL, intron 1 of 20)	43150885	43224801	73917	1	SCEL	XR_003492196.1	9455	sciellin, transcript variant X5
NC_040046.1	43229489	43229950	462	peaks1081	3.35417	Distal Intergenic	43237128	43284722	47595	1	SLAIN1	XM_027442878.1	-7178	SLAIN motif family member 1
NC_040048.1	16264227	16264784	558	peaks10814	13.1147	Intron (XM_027453518.1/PTK7, intron 1 of 19)	16251378	16271773	20396	2	PTK7	XM_027453518.1	6989	protein tyrosine kinase 7 (inactive)
NC_040048.1	16385263	16385483	221	peaks10827	2.51262	Intron (XM_027453526.1/PPP2R5D, intron 12 of 14)	16376871	16378211	1341	1	MEA1	XM_027453533.1	8392	male-enhanced antigen 1
NC_040048.1	16560770	16561032	263	peaks10838	2.76313	Promoter (<=1kb)	16546055	16561265	15211	2	TTL	XM_027453543.1	233	tubulin tyrosine ligase
NC_040048.1	19522496	19522767	272	peaks10887	3.85206	Intron (XM_027453611.1/FOXN2, intron 3 of 6)	19507405	19538871	31467	2	FOXN2	XM_027453611.1	16104	forkhead box N2, transcript variant X2
NC_040048.1	19683282	19683507	226	peaks10896	2.83742	Exon (XM_005012088.4/MSH6, exon 7 of 9)	19682162	19693818	11657	2	MSH6	XM_005012088.4	10311	mutS homolog 6
NC_040046.1	1303583	1303889	307	peaks109	2.18193	Intron (XM_027463505.1/RAB6A, intron 1 of 7)	1295291	1336916	41626	1	RAB6A	NM_001310354.1	8292	RAB6A, member RAS oncogene family
NC_040048.1	19863169	19863388	220	peaks10905	5.27525	Promoter (2-3kb)	19860254	19877644	17391	1	SPDYA	XM_021267207.2	2915	speedy/RINGO cell cycle regulator family member A, transcript variant X5
NC_040048.1	20420197	20420599	403	peaks10918	3.58688	Distal Intergenic	20402092	20413102	11011	1	LBH	XM_027453645.1	18105	limb bud and heart development, transcript variant X1
NC_040048.1	20493098	20493314	217	peaks10923	2.17086	Intron (XM_027453648.1/LCLAT1, intron 2 of 6)	20482162	20572782	90621	1	LCLAT1	XM_013101888.3	10936	lysocardiolipin acyltransferase 1, transcript variant X5
NC_040048.1	20567241	20567543	303	peaks10928	6.73558	Intron (XM_027453648.1/LCLAT1, intron 6 of 6)	20622721	20628446	5726	1	LOC106017837	XR_002403259.2	-55178	-
NC_040048.1	20770361	20770632	272	peaks10937	4.31979	Intron (XM_005021966.4/EHD3, intron 4 of 6)	20754260	20782470	28211	1	EHD3	XM_005021966.4	16101	EH domain containing 3
NC_040048.1	20885583	20885863	281	peaks10945	2.84581	Intron (XM_027453659.1/CDC42BPA, intron 2 of 39)	20871912	21021338	149427	1	CDC42BPA	XM_027453664.1	13671	CDC42 binding protein kinase alpha, transcript variant X9
NC_040048.1	21283411	21283926	516	peaks10978	2.73909	Intron (XM_027453688.1/LIN9, intron 7 of 14)	21298980	21302725	3746	2	MIXL1	XM_027453690.1	18799	Mix paired-like homeobox
NC_040048.1	21301333	21301739	407	peaks10980	3.85148	Promoter (<=1kb)	21298980	21302725	3746	2	MIXL1	XM_027453690.1	986	Mix paired-like homeobox
NC_040048.1	21447990	21448489	500	peaks10996	2.95461	Distal Intergenic	21440282	21443726	3445	2	LOC110351821	XR_002399758.2	-4264	-
NC_040048.1	21507737	21508978	1242	peaks11000	7.08333	Promoter (<=1kb)	21507009	21515496	8488	1	ATF3	XM_027453696.1	728	activating transcription factor 3, transcript variant X1
NC_040048.1	21539768	21540111	344	peaks11002	3.43977	Downstream (2-3kb)	21542151	21545135	2985	2	BATF3	XM_027453702.1	5024	basic leucine zipper ATF-like transcription factor 3, transcript variant X1
NC_040046.1	44388126	44388669	544	peaks1102	7.83134	Distal Intergenic	44418231	44429559	11329	1	LOC106016573	XR_001189388.3	-29562	-
NC_040048.1	21885481	21885974	494	peaks11023	6.20571	Intron (XR_001187494.3/LOC106015449, intron 2 of 9)	21824236	21825440	1205	1	LOC110351819	XR_002399753.2	61245	-
NC_040048.1	21975985	21976298	314	peaks11025	4.01133	Distal Intergenic	21984036	22016876	32841	2	LOC113843122	XR_003496152.1	40578	-
NC_040048.1	22159512	22159937	426	peaks11030	2.74055	Distal Intergenic	22148401	22150305	1905	1	LOC110351822	XR_002399766.2	11111	-
NC_040048.1	22244908	22245314	407	peaks11039	9.52227	Intron (XM_005014717.4/PTPN14, intron 10 of 18)	22187522	22215822	28301	1	SMYD2	XM_027453721.1	57386	SET and MYND domain containing 2
NC_040048.1	22254130	22254568	439	peaks11041	5.54576	Exon (XM_005014717.4/PTPN14, exon 5 of 19)	22220285	22308615	88331	2	PTPN14	XM_005014717.4	54047	protein tyrosine phosphatase, non-receptor type 14, transcript variant X2
NC_040048.1	22267620	22268113	494	peaks11043	9.19563	Intron (XM_005014717.4/PTPN14, intron 3 of 18)	22220285	22308615	88331	2	PTPN14	XM_005014717.4	40502	protein tyrosine phosphatase, non-receptor type 14, transcript variant X2
NC_040048.1	22323287	22323922	636	peaks11049	10.4761	Intron (XM_027453722.1/PTPN14, intron 1 of 18)	22220285	22328735	108451	2	PTPN14	XM_027453722.1	4813	protein tyrosine phosphatase, non-receptor type 14, transcript variant X2
NC_040048.1	22327288	22327747	460	peaks11050	7.51926	Promoter (<=1kb)	22220285	22328735	108451	2	PTPN14	XM_027453722.1	988	protein tyrosine phosphatase, non-receptor type 14, transcript variant X2
NC_040048.1	24166044	24166405	362	peaks11087	4.77203	Exon (XR_003496163.1/LOC113843131, exon 2 of 5)	24154052	24157863	3812	2	LOC113843130	XR_003496162.1	-8181	-
NC_040048.1	24216683	24217067	385	peaks11093	4.02994	Promoter (<=1kb)	24190057	24217960	27904	2	LOC113843132	XR_003496167.1	893	-
NC_040048.1	24637370	24638135	766	peaks11129	7.25723	Promoter (2-3kb)	24597994	24641063	43070	2	NID1	XM_027453765.1	2928	nidogen 1, transcript variant X1
NC_040048.1	24661049	24661286	238	peaks11132	2.59171	Promoter (<=1kb)	24662114	24687952	25839	1	GPR137B	XM_005023847.4	-828	G protein-coupled receptor 137B
NC_040048.1	24678311	24678606	296	peaks11134	2.4481	Intron (XM_005023847.4/GPR137B, intron 3 of 6)	24662114	24687952	25839	1	GPR137B	XM_005023847.4	16197	G protein-coupled receptor 137B
NC_040048.1	24785923	24786184	262	peaks11141	3.4635	Intron (XM_027453768.1/LGALS8, intron 5 of 9)	24777206	24790352	13147	1	LGALS8	XM_027453769.1	8717	galectin 8, transcript variant X2
NC_040048.1	24803155	24803419	265	peaks11145	3.34426	Exon (XM_027453108.1/HEATR1, exon 28 of 44)	24791061	24827795	36735	2	HEATR1	XM_027453108.1	24376	HEAT repeat containing 1
NC_040048.1	25449744	25450012	269	peaks11151	2.17086	Distal Intergenic	25474702	25495097	20396	1	LOC106018341	XR_002403945.2	-24690	-
NC_040048.1	26390509	26390836	328	peaks11160	2.73909	Intron (XM_021275157.2/FMN2, intron 10 of 11)	26346971	26369064	22094	2	LOC106018351	XR_001192394.3	-21445	-
NC_040048.1	27015037	27015615	579	peaks11167	6.71896	Promoter (2-3kb)	27002667	27018288	15622	2	MAP1LC3C	XM_027453814.1	2673	microtubule associated protein 1 light chain 3 gamma
NC_040048.1	27170709	27170936	228	peaks11175	2.73909	Intron (XM_013103456.3/PLD5, intron 2 of 9)	27072019	27212826	140808	2	PLD5	XM_013103456.3	41890	phospholipase D family member 5, transcript variant X9
NC_040046.1	46007682	46007951	270	peaks1118	2.17086	Distal Intergenic	46105444	46127100	21657	1	LOC113839685	XR_003492249.1	-97493	-
NC_040048.1	27959680	27960402	723	peaks11206	4.48632	Promoter (<=1kb)	27959405	27965590	6186	1	C3H1orf100	XM_013097978.3	275	chromosome 3 C1orf100 homolog, transcript variant X1
NC_040048.1	27969597	27970076	480	peaks11208	2.846	Intron (XM_005017949.4/ADSS, intron 11 of 12)	27960706	27965590	4885	1	C3H1orf100	XM_013097977.3	8891	chromosome 3 C1orf100 homolog, transcript variant X1
NC_040048.1	28108626	28108867	242	peaks11222	2.09954	Promoter (<=1kb)	28108602	28140382	31781	1	EFCAB2	XM_027453854.1	24	EF-hand calcium binding domain 2
NC_040048.1	29308667	29308988	322	peaks11258	2.63851	Promoter (1-2kb)	29304787	29310163	5377	2	NDUFAF7	XM_027453888.1	1175	NADH:ubiquinone oxidoreductase complex assembly factor 7
NC_040048.1	29776361	29776783	423	peaks11263	3.49209	Distal Intergenic	29833902	29852702	18801	1	LOC106017916	XR_002403394.2	-57119	-
NC_040048.1	30181517	30181731	215	peaks11265	4.01133	Distal Intergenic	30021915	30024925	3011	2	LOC110353194	XR_002403390.2	-156592	-
NC_040048.1	30373501	30373765	265	peaks11266	2.17086	Promoter (<=1kb)	30373966	30376042	2077	1	LOC110353193	XR_002403389.2	-201	-
NC_040048.1	30452639	30453255	617	peaks11270	9.05188	Intron (XM_005022232.3/CRIM1, intron 1 of 16)	30443520	30622848	179329	1	CRIM1	XM_005022232.3	9119	cysteine rich transmembrane BMP regulator 1
NC_040048.1	30562475	30562812	338	peaks11277	6.43877	Intron (XM_005022232.3/CRIM1, intron 5 of 16)	30500675	30520343	19669	2	LOC106017920	XR_003496197.1	-42132	-
NC_040048.1	31493624	31494052	429	peaks11319	7.00386	Promoter (1-2kb)	31492210	31605848	113639	1	TTC27	XM_027453928.1	1414	tetratricopeptide repeat domain 27, transcript variant X1
NC_040048.1	31534707	31535319	613	peaks11320	3.384	Intron (XM_027453927.1/TTC27, intron 9 of 19)	31492210	31605848	113639	1	TTC27	XM_027453928.1	42497	tetratricopeptide repeat domain 27, transcript variant X1
NC_040048.1	31611345	31611742	398	peaks11324	2.82734	Distal Intergenic	31618110	31626552	8443	1	LOC110353497	XR_003496202.1	-6368	-
NC_040048.1	31657061	31657289	229	peaks11327	6.34318	Promoter (1-2kb)	31658483	31713676	55194	1	LOC110353496	XM_027453932.1	-1194	latent-transforming growth factor beta-binding protein 1-like, transcript variant X2
NC_040048.1	31665287	31665579	293	peaks11329	4.79422	Intron (XM_027453932.1/LOC110353496, intron 2 of 4)	31658483	31719550	61068	1	LOC110353496	XM_027453931.1	6804	latent-transforming growth factor beta-binding protein 1-like, transcript variant X2
NC_040048.1	31666825	31667204	380	peaks11330	4.0529	Intron (XM_027453932.1/LOC110353496, intron 2 of 4)	31658483	31719550	61068	1	LOC110353496	XM_027453931.1	8342	latent-transforming growth factor beta-binding protein 1-like, transcript variant X2
NC_040048.1	31685080	31685639	560	peaks11331	7.71614	Intron (XM_027453932.1/LOC110353496, intron 3 of 4)	31658483	31719550	61068	1	LOC110353496	XM_027453931.1	26597	latent-transforming growth factor beta-binding protein 1-like, transcript variant X2
NC_040048.1	31720121	31720354	234	peaks11333	2.31341	Distal Intergenic	31726071	31859394	133324	1	LTBP1	XM_027453140.1	-5717	latent transforming growth factor beta binding protein 1
NC_040048.1	31809877	31810359	483	peaks11340	5.14696	Intron (XM_027453140.1/LTBP1, intron 16 of 27)	31865439	31867784	2346	2	LOC113843378	XR_003496659.1	57425	-
NC_040048.1	31839128	31839486	359	peaks11344	6.615	Exon (XM_027453140.1/LTBP1, exon 23 of 28)	31865439	31867784	2346	2	LOC113843378	XR_003496659.1	28298	-
NC_040048.1	31940843	31941546	704	peaks11355	4.60233	Intron (XM_027453939.1/FAM98A, intron 5 of 7)	31934274	31950138	15865	2	FAM98A	XM_027453939.1	8592	family with sequence similarity 98 member A, transcript variant X3
NC_040048.1	31947507	31947754	248	peaks11356	2.48655	Promoter (2-3kb)	31934274	31950138	15865	2	FAM98A	XM_027453939.1	2384	family with sequence similarity 98 member A, transcript variant X3
NC_040048.1	31990421	31991050	630	peaks11358	5.86324	Promoter (<=1kb)	31990669	32004275	13607	1	ABCC10	XM_027453947.1	0	ATP binding cassette subfamily C member 10
NC_040048.1	32242428	32242733	306	peaks11385	2.70622	Distal Intergenic	32260906	32276696	15791	1	LOC101790076	XR_003496211.1	-18173	-
NC_040048.1	32294714	32295387	674	peaks11387	2.76962	Intron (XR_003496213.1/LOC113843151, intron 1 of 1)	32289589	32310133	20545	2	LOC113843151	XR_003496213.1	14746	-
NC_040048.1	32400215	32400459	245	peaks11396	2.59593	Distal Intergenic	32408243	32410722	2480	2	LOC113843380	XR_003496661.1	10263	-
NC_040048.1	32542166	32542570	405	peaks11402	5.12071	Distal Intergenic	32485810	32490602	4793	1	LOC113843154	XR_003496219.1	56356	-
NC_040048.1	32620390	32620659	270	peaks11409	3.14689	Distal Intergenic	32648444	32678739	30296	1	TMEM63B	XM_027453990.1	-27785	transmembrane protein 63B, transcript variant X7
NC_040048.1	32900307	32900718	412	peaks11445	3.90194	Distal Intergenic	32904629	32906587	1959	2	LOC110354472	XR_002406507.2	5869	-
NC_040048.1	33283041	33283299	259	peaks11452	16.3808	Intron (XM_005029866.2/ZFAND3, intron 3 of 6)	33287810	33354901	67092	1	ZFAND3	XM_021278864.1	-4511	zinc finger AN1-type containing 3, transcript variant X2
NC_040048.1	33318852	33319220	369	peaks11454	4.97993	Intron (XM_005029866.2/ZFAND3, intron 4 of 6)	33287810	33354901	67092	1	ZFAND3	XM_021278864.1	31042	zinc finger AN1-type containing 3, transcript variant X2
NC_040048.1	33666317	33666588	272	peaks11463	1.65301	Intron (XM_027453164.1/DNAH8, intron 79 of 91)	33693056	33781547	88492	1	GLP1R	XM_013103405.3	-26468	glucagon like peptide 1 receptor, transcript variant X3
NC_040048.1	33718715	33719023	309	peaks11464	4.70781	Intron (XM_013103405.3/GLP1R, intron 1 of 12)	33694471	33781547	87077	1	GLP1R	XM_027454022.1	24244	glucagon like peptide 1 receptor, transcript variant X3
NC_040048.1	33764248	33764478	231	peaks11465	7.00386	Intron (XM_013103405.3/GLP1R, intron 7 of 12)	33784093	33785043	951	2	SAYSD1	XM_027454023.1	20565	SAYSVFN motif domain containing 1
NC_040048.1	33943692	33944145	454	peaks11471	4.01133	Distal Intergenic	33899518	33910747	11230	1	LOC113843161	XR_003496224.1	44174	-
NC_040048.1	34323515	34323745	231	peaks11484	2.73909	Intron (XM_027454033.1/DAAM2, intron 6 of 27)	34227860	34400217	172358	1	DAAM2	XM_027454037.1	95655	dishevelled associated activator of morphogenesis 2, transcript variant X10
NC_040048.1	35451321	35451640	320	peaks11503	9.60709	Intron (XM_027454048.1/SLC4A1AP, intron 12 of 13)	35438374	35454575	16202	1	SLC4A1AP	XM_027454048.1	12947	solute carrier family 4 member 1 adaptor protein
NC_040048.1	35560969	35561539	571	peaks11509	4.98325	Distal Intergenic	35483918	35542575	58658	2	LOC101797709	XM_021270380.2	-18394	uncharacterized LOC101797709, transcript variant X5
NC_040048.1	35562929	35563649	721	peaks11510	8.3544	Distal Intergenic	35483918	35542575	58658	2	LOC101797709	XM_021270380.2	-20354	uncharacterized LOC101797709, transcript variant X5
NC_040048.1	35579692	35580074	383	peaks11511	3.0999	Distal Intergenic	35590951	35596368	5418	1	MRPL33	XM_027454057.1	-10877	mitochondrial ribosomal protein L33
NC_040048.1	35656477	35657032	556	peaks11515	5.57291	Intron (XM_027454053.1/RBKS, intron 1 of 8)	35596276	35663586	67311	2	RBKS	XM_027454053.1	6554	ribokinase, transcript variant X4
NC_040048.1	35864733	35864949	217	peaks11527	3.45268	Intron (XM_027454062.1/FOSL2, intron 3 of 3)	35852527	35857227	4701	2	LOC113843163	XR_003496234.1	-7506	-
NC_040048.1	35947126	35947419	294	peaks11534	1.65301	Intron (XM_027454058.1/PLB1, intron 40 of 58)	35984138	36005217	21080	1	LOC110352727	XR_003496231.1	-36719	-
NC_040048.1	36020700	36020938	239	peaks11543	4.15883	Intron (XM_027454064.1/PPP1CB, intron 1 of 7)	36013305	36043763	30459	1	PPP1CB	XM_027454064.1	7395	protein phosphatase 1 catalytic subunit beta
NC_040048.1	36326710	36326942	233	peaks11572	4.74782	Intron (XM_027454067.1/TTC7A, intron 3 of 19)	36333972	36337524	3553	1	MCFD2	XM_005009819.4	-7030	multiple coagulation factor deficiency 2
NC_040048.1	36363444	36363990	547	peaks11574	6.20571	Promoter (2-3kb)	36349285	36366277	16993	2	LOC110352708	XR_003496244.1	2287	-
NC_040048.1	36449909	36450167	259	peaks11580	1.88207	Intron (XM_027454069.1/SOCS5, intron 1 of 2)	36441818	36469432	27615	2	SOCS5	XM_027454069.1	19265	suppressor of cytokine signaling 5
NC_040048.1	36575255	36575562	308	peaks11591	3.38921	Promoter (<=1kb)	36553792	36575270	21479	2	RHOQ	XM_027454071.1	0	ras homolog family member Q, transcript variant X1
NC_040048.1	36622617	36622944	328	peaks11594	2.73909	Promoter (<=1kb)	36623712	36627746	4035	1	TMEM247	XM_021272362.2	-768	transmembrane protein 247, transcript variant X1
NC_040046.1	1538163	1538512	350	peaks116	5.99744	Distal Intergenic	1525376	1529815	4440	2	P2RY6	XM_005028007.4	-8348	pyrimidinergic receptor P2Y6, transcript variant X4
NC_040048.1	36991314	36991555	242	peaks11608	2.17086	Intron (XM_005009801.4/PRKCE, intron 1 of 15)	36974550	36981206	6657	1	LOC110352699	XR_003496252.1	16764	-
NC_040048.1	37092449	37092865	417	peaks11610	3.2718	Promoter (1-2kb)	36797155	37093867	296713	2	PRKCE	XM_005009801.4	1002	protein kinase C epsilon
NC_040048.1	37914071	37914485	415	peaks11633	6.941	Intron (XM_021269358.2/PPM1B, intron 6 of 8)	37876161	37902489	26329	2	SLC3A1	XM_021269355.2	-11582	solute carrier family 3 member 1, transcript variant X2
NC_040048.1	38381333	38381574	242	peaks11649	3.38967	Intron (XM_027454103.1/THADA, intron 37 of 39)	38391784	38397995	6212	2	LOC113843166	XR_003496260.1	16421	-
NC_040048.1	38546652	38547101	450	peaks11656	3.16251	Intron (XR_002399993.2/LOC101794992, intron 7 of 10)	38541458	38555378	13921	1	LOC101794992	XR_003496273.1	5194	-
NC_040048.1	38715666	38715917	252	peaks11659	2.17086	Intron (XR_003496316.1/LOC110351921, intron 3 of 7)	38736251	38766362	30112	1	LOC110351921	XR_003496318.1	-20334	-
NC_040048.1	38721325	38721789	465	peaks11660	6.81164	Intron (XR_003496316.1/LOC110351921, intron 3 of 7)	38736251	38766362	30112	1	LOC110351921	XR_003496318.1	-14462	-
NC_040048.1	39421485	39421820	336	peaks11668	2.73909	Intron (XM_027454129.1/MTA3, intron 15 of 18)	39335666	39360898	25233	2	LOC106015652	XR_002400098.2	-60587	-
NC_040048.1	39504704	39504996	293	peaks11671	2.56605	Intron (XM_027454129.1/MTA3, intron 3 of 18)	39378381	39518792	140412	2	MTA3	XM_027454129.1	13796	metastasis associated 1 family member 3, transcript variant X5
NC_040046.1	52332450	52332907	458	peaks1169	7.83134	Intron (XM_027443231.1/ABCC4, intron 3 of 29)	52200905	52336436	135532	2	ABCC4	XM_027443231.1	3529	ATP binding cassette subfamily C member 4, transcript variant X3
NC_040048.1	39910493	39910771	279	peaks11698	9.25579	Promoter (2-3kb)	39750774	39907584	156811	2	EML4	XM_027454137.1	-2909	EMAP like 4, transcript variant X2
NC_040048.1	39951654	39952051	398	peaks11702	3.27239	Promoter (2-3kb)	39939961	39954657	14697	2	LOC113843176	XR_003496334.1	2606	-
NC_040048.1	39973485	39973814	330	peaks11703	3.77194	Distal Intergenic	39939961	39954965	15005	2	LOC113843176	XR_003496335.1	-18520	-
NC_040048.1	40051632	40051873	242	peaks11706	2.73603	Distal Intergenic	39939961	39954965	15005	2	LOC113843176	XR_003496335.1	-96667	-
NC_040048.1	40064852	40065199	348	peaks11707	2.89534	Distal Intergenic	39939961	39954965	15005	2	LOC113843176	XR_003496335.1	-109887	-
NC_040048.1	40528312	40528649	338	peaks11737	8.06526	Intron (XM_027454140.1/UBR2, intron 12 of 47)	40498344	40549328	50985	2	UBR2	XM_027454140.1	20679	ubiquitin protein ligase E3 component n-recognin 2, transcript variant X1
NC_040048.1	40548772	40549008	237	peaks11738	3.52701	Promoter (<=1kb)	40498344	40549328	50985	2	UBR2	XM_027454140.1	320	ubiquitin protein ligase E3 component n-recognin 2, transcript variant X1
NC_040048.1	40649686	40649930	245	peaks11743	1.65301	Exon (XM_027454144.1/TRERF1, exon 8 of 17)	40667378	40673665	6288	1	MRPS10	XM_027454151.1	-17448	mitochondrial ribosomal protein S10, transcript variant X2
NC_040048.1	40789071	40789372	302	peaks11749	3.35417	Intron (XM_027454154.1/PCNX2, intron 8 of 36)	40776024	40781262	5239	2	LOC106020473	XR_001195986.3	-7809	-
NC_040048.1	40851606	40851874	269	peaks11751	5.44067	Intron (XM_027454154.1/PCNX2, intron 21 of 36)	40776024	40781262	5239	2	LOC106020473	XR_001195986.3	-70344	-
NC_040048.1	41242806	41243076	271	peaks11766	2.65776	Distal Intergenic	41226419	41230503	4085	1	LOC113843180	XR_003496352.1	16387	-
NC_040048.1	41611279	41611696	418	peaks11777	1.76635	Intron (XM_027454160.1/TSNAX, intron 4 of 5)	41603427	41623118	19692	2	TSNAX	XM_027454160.1	11422	translin associated factor X, transcript variant X1
NC_040048.1	42072174	42072459	286	peaks11808	1.7531	Distal Intergenic	42045234	42063007	17774	1	URB2	XM_027454175.1	26940	URB2 ribosome biogenesis homolog, transcript variant X1
NC_040048.1	42086110	42086511	402	peaks11811	5.62233	Distal Intergenic	42105853	42109210	3358	2	LOC106017307	XR_001190697.2	22699	-
NC_040048.1	42129334	42130111	778	peaks11813	8.81708	Promoter (<=1kb)	42128364	42145617	17254	1	LOC110352849	XR_002402518.2	970	-
NC_040048.1	42143279	42144571	1293	peaks11814	13.1249	Exon (XR_002402518.2/LOC110352849, exon 6 of 6)	42148456	42241970	93515	1	GALNT2	XM_027454180.1	-3885	polypeptide N-acetylgalactosaminyltransferase 2, transcript variant X3
NC_040048.1	42304214	42304470	257	peaks11823	7.25082	Intron (XM_027454181.1/PGBD5, intron 1 of 6)	42261134	42323991	62858	2	PGBD5	XM_027454181.1	19521	piggyBac transposable element derived 5
NC_040048.1	42416092	42416422	331	peaks11827	4.09431	Promoter (2-3kb)	42400119	42413223	13105	2	AGT	XM_027454184.1	-2869	angiotensinogen, transcript variant X4
NC_040048.1	42473906	42474144	239	peaks11830	6.81678	Intron (XM_027454187.1/C3H1orf198, intron 2 of 3)	42464828	42487366	22539	2	C3H1orf198	XM_027454187.1	13222	chromosome 3 C1orf198 homolog
NC_040048.1	43280154	43280417	264	peaks11862	4.52463	Distal Intergenic	43351709	43383913	32205	1	THBS2	XM_027454222.1	-71292	thrombospondin 2
NC_040048.1	43289558	43289841	284	peaks11864	7.20497	Distal Intergenic	43351709	43383913	32205	1	THBS2	XM_027454222.1	-61868	thrombospondin 2
NC_040048.1	44283355	44283763	409	peaks11890	5.15556	Promoter (1-2kb)	44157141	44285605	128465	2	AFDN	XM_027454237.1	1842	afadin, adherens junction formation factor
NC_040048.1	44446542	44447185	644	peaks11894	5.24095	Intron (XR_002406723.2/LOC110354588, intron 1 of 2)	44415329	44453065	37737	2	LOC110354588	XR_002406723.2	5880	-
NC_040046.1	1635198	1635748	551	peaks119	2.73909	Promoter (<=1kb)	1634863	1634934	72	2	TRNAP-AGG_2	TRNAP-AGG_2	-264	-
NC_040048.1	44745269	44745620	352	peaks11901	4.01133	Intron (XM_021272261.2/RPS6KA2, intron 2 of 21)	44718266	44720603	2338	1	LOC113843195	XR_003496377.1	27003	-
NC_040048.1	45005551	45005963	413	peaks11908	3.47515	Promoter (1-2kb)	45007822	45017569	9748	1	LOC113843382	XR_003496663.1	-1859	-
NC_040048.1	45192322	45192553	232	peaks11915	3.05579	Intron (XM_027454258.1/PDE10A, intron 1 of 21)	45135269	45139063	3795	1	LOC113843197	XR_003496379.1	57053	-
NC_040048.1	45242369	45242769	401	peaks11917	4.5076	Intron (XM_027454258.1/PDE10A, intron 1 of 21)	45256744	45262666	5923	2	LOC110353693	XR_002404465.2	19897	-
NC_040048.1	45330236	45330974	739	peaks11924	17.3096	Promoter (<=1kb)	45330698	45495662	164965	1	PDE10A	XM_013104480.3	0	phosphodiesterase 10A, transcript variant X1
NC_040048.1	45491533	45491880	348	peaks11934	1.601	3' UTR	45502811	45529071	26261	1	C3H6orf118	XM_013104486.3	-10931	chromosome 3 C6orf118 homolog
NC_040048.1	45665508	45665796	289	peaks11940	3.13532	Distal Intergenic	45634183	45651247	17065	1	LOC110353699	XR_002404488.2	31325	-
NC_040048.1	45905706	45905943	238	peaks11943	4.70781	Promoter (1-2kb)	45891112	45903989	12878	2	LOC110353694	XR_002404467.2	-1717	-
NC_040046.1	53203288	53203561	274	peaks1198	2.30771	Distal Intergenic	53219705	53224372	4668	1	LOC110354143	XR_002405715.2	-16144	-
NC_040048.1	46463608	46464023	416	peaks11987	3.65184	Exon (XR_002404479.2/LOC106018736, exon 1 of 3)	46452115	46470181	18067	2	LOC106018736	XR_001193032.3	6158	-
NC_040046.1	53236637	53237337	701	peaks1199	11.626	Distal Intergenic	53219705	53224372	4668	1	LOC110354143	XR_002405715.2	16932	-
NC_040048.1	46519671	46520221	551	peaks11990	8.6869	Intron (XM_027454268.1/PACRG, intron 4 of 4)	46541032	46591751	50720	1	LOC106018737	XR_001193034.3	-20811	-
NC_040048.1	46641298	46641599	302	peaks11991	7.00386	Promoter (2-3kb)	46644460	46647512	3053	1	LOC110353696	XR_002404483.2	-2861	-
NC_040048.1	47499799	47500037	239	peaks11994	1.88755	Distal Intergenic	47507068	47582200	75133	1	AGPAT4	XM_027454275.1	-7031	1-acylglycerol-3-phosphate O-acyltransferase 4, transcript variant X2
NC_040048.1	47958446	47958720	275	peaks12008	5.11833	3' UTR	47958349	47965590	7242	2	ACAT2	XM_027454281.1	6870	acetyl-CoA acetyltransferase 2, transcript variant X3
NC_040048.1	47995811	47996046	236	peaks12017	4.06922	3' UTR	47999907	48007808	7902	1	SOD2	XM_027454289.1	-3861	superoxide dismutase 2
NC_040048.1	48065225	48065492	268	peaks12021	3.22403	Distal Intergenic	48013397	48019827	6431	1	LOC110352031	XR_002400348.2	51828	-
NC_040048.1	48098332	48098770	439	peaks12022	3.52701	Distal Intergenic	48013397	48019827	6431	1	LOC110352031	XR_002400348.2	84935	-
NC_040048.1	48294743	48295040	298	peaks12029	4.70781	Promoter (<=1kb)	48294710	48296675	1966	1	LOC110352030	XR_002400347.2	33	-
NC_040048.1	48428107	48429422	1316	peaks12039	10.1828	Exon (XM_027454297.1/UTRN, exon 29 of 76)	48478722	48685648	206927	1	UTRN	XM_027454300.1	-49300	utrophin, transcript variant X6
NC_040048.1	48577848	48578155	308	peaks12045	4.27114	Intron (XM_027454297.1/UTRN, intron 54 of 75)	48542752	48685648	142897	1	UTRN	XM_027454301.1	35096	utrophin, transcript variant X6
NC_040048.1	48682705	48683030	326	peaks12051	4.23168	Intron (XM_027454297.1/UTRN, intron 75 of 75)	48797152	48810383	13232	1	LOC106017717	XR_002403086.2	-114122	-
NC_040048.1	48962918	48963164	247	peaks12057	2.83023	Exon (XM_021273733.2/FBXO30, exon 2 of 3)	48957378	48967108	9731	2	FBXO30	XM_021273733.2	3944	F-box protein 30, transcript variant X1
NC_040046.1	53328791	53329132	342	peaks1206	4.98829	Intron (XM_027443356.1/IPO5, intron 15 of 25)	53304288	53343469	39182	1	IPO5	XM_027443356.1	24503	importin 5
NC_040048.1	49811910	49812183	274	peaks12082	3.6612	Intron (XR_002403094.2/LOC110353080, intron 1 of 2)	49719815	49926482	206668	1	LOC110353080	XR_002403094.2	92095	-
NC_040048.1	50024264	50024714	451	peaks12084	3.35417	Distal Intergenic	49983513	49988982	5470	1	LOC113843205	XR_003496394.1	40751	-
NC_040048.1	50101213	50101495	283	peaks12088	10.3212	Intron (XM_027454335.1/SASH1, intron 1 of 19)	50073937	50266829	192893	1	SASH1	XM_027454335.1	27276	SAM and SH3 domain containing 1, transcript variant X13
NC_040048.1	50104747	50105018	272	peaks12089	3.03292	Intron (XM_027454335.1/SASH1, intron 1 of 19)	50134735	50266829	132095	1	SASH1	XM_027454336.1	-29717	SAM and SH3 domain containing 1, transcript variant X13
NC_040048.1	50189707	50189980	274	peaks12091	1.78994	Intron (XM_027454335.1/SASH1, intron 2 of 19)	50226944	50266829	39886	1	SASH1	XM_021271058.2	-36964	SAM and SH3 domain containing 1, transcript variant X13
NC_040048.1	50287277	50287840	564	peaks12099	11.9785	Promoter (2-3kb)	50284977	50302709	17733	1	LOC113843206	XR_003496396.1	2300	-
NC_040046.1	53369470	53369879	410	peaks1210	9.78082	Distal Intergenic	53357771	53361145	3375	1	LOC113839721	XR_003492318.1	11699	-
NC_040046.1	53420884	53421100	217	peaks1212	2.17086	Intron (XM_027469268.1/FARP1, intron 1 of 25)	53394263	53549488	155226	1	FARP1	XM_027469268.1	26621	FERM, ARH/RhoGEF and pleckstrin domain protein 1
NC_040048.1	50547423	50547773	351	peaks12127	2.50021	Intron (XM_027454349.1/TAB2, intron 1 of 6)	50538634	50598815	60182	1	TAB2	XM_027454349.1	8789	TGF-beta activated kinase 1 (MAP3K7) binding protein 2, transcript variant X3
NC_040046.1	53482801	53483719	919	peaks1215	13.0528	Intron (XM_027469268.1/FARP1, intron 2 of 25)	53394263	53549488	155226	1	FARP1	XM_027469268.1	88538	FERM, ARH/RhoGEF and pleckstrin domain protein 1
NC_040048.1	52200710	52201046	337	peaks12202	3.80002	Downstream (1-2kb)	52202293	52208382	6090	2	FBXO5	XM_027454373.1	7336	F-box protein 5, transcript variant X2
NC_040048.1	52374777	52374991	215	peaks12209	3.35417	Distal Intergenic	52226633	52302932	76300	2	RGS17	XM_027454379.1	-71845	regulator of G protein signaling 17, transcript variant X3
NC_040046.1	53554494	53554721	228	peaks1221	5.84245	3' UTR	53552699	53597645	44947	2	STK24	XM_013100555.3	42924	serine/threonine kinase 24, transcript variant X1
NC_040048.1	52877855	52878248	394	peaks12219	3.35417	Distal Intergenic	52809770	52869929	60160	2	CNKSR3	XM_027454381.1	-7926	CNKSR family member 3, transcript variant X3
NC_040048.1	53067032	53067903	872	peaks12232	8.20206	Distal Intergenic	53087707	53260467	172761	1	TIAM2	XM_027454390.1	-19804	T cell lymphoma invasion and metastasis 2, transcript variant X4
NC_040048.1	53111688	53112095	408	peaks12237	4.171	Intron (XM_027454390.1/TIAM2, intron 1 of 27)	53087707	53260467	172761	1	TIAM2	XM_027454391.1	23981	T cell lymphoma invasion and metastasis 2, transcript variant X4
NC_040048.1	53141755	53142023	269	peaks12238	1.93383	Intron (XM_027454390.1/TIAM2, intron 2 of 27)	53162534	53260467	97934	1	TIAM2	XM_005018233.4	-20511	T cell lymphoma invasion and metastasis 2, transcript variant X4
NC_040048.1	53202737	53203428	692	peaks12241	4.99135	Intron (XM_027454390.1/TIAM2, intron 10 of 27)	53216336	53260467	44132	1	TIAM2	XM_005018235.4	-12908	T cell lymphoma invasion and metastasis 2, transcript variant X4
NC_040048.1	53651789	53652394	606	peaks12250	10.7704	Distal Intergenic	53656679	53689027	32349	2	LOC106016693	XR_003496405.1	36633	-
NC_040048.1	53822291	53822665	375	peaks12255	7.59461	Intron (XR_001189582.3/LOC106016696, intron 1 of 2)	53818159	53832447	14289	1	LOC106016696	XR_001189582.3	4132	-
NC_040048.1	53978189	53978453	265	peaks12261	3.1808	Intron (XM_027454398.1/ARID1B, intron 5 of 23)	53991967	54034374	42408	2	LOC113843210	XR_003496408.1	55921	-
NC_040048.1	53981237	53981510	274	peaks12262	2.19273	Intron (XM_027454398.1/ARID1B, intron 5 of 23)	53991967	54034374	42408	2	LOC113843210	XR_003496408.1	52864	-
NC_040048.1	54206859	54207078	220	peaks12287	2.01534	Distal Intergenic	54249007	54253059	4053	1	LOC110354728	XR_002406954.2	-41929	-
NC_040048.1	54282077	54282474	398	peaks12293	3.13532	Intron (XM_027454401.1/ZDHHC14, intron 1 of 8)	54277952	54383745	105794	1	ZDHHC14	XM_027454405.1	4125	zinc finger DHHC-type containing 14, transcript variant X5
NC_040048.1	54313612	54313918	307	peaks12294	5.93372	Intron (XM_027454401.1/ZDHHC14, intron 1 of 8)	54277952	54383745	105794	1	ZDHHC14	XM_027454405.1	35660	zinc finger DHHC-type containing 14, transcript variant X5
NC_040048.1	54395782	54396139	358	peaks12297	2.36323	Distal Intergenic	54425940	54484494	58555	1	SNX9	XM_027454408.1	-29801	sorting nexin 9, transcript variant X2
NC_040048.1	54719425	54719661	237	peaks12315	2.17086	Intron (XM_027454411.1/TULP4, intron 5 of 16)	54778944	54808256	29313	1	TMEM181	XM_027454412.1	-59283	transmembrane protein 181
NC_040048.1	55048856	55049321	466	peaks12326	8.62041	Intron (XM_027454415.1/PLAGL1, intron 2 of 7)	55021320	55071442	50123	1	PLAGL1	XM_027454415.1	27536	PLAG1 like zinc finger 1
NC_040048.1	55332232	55332631	400	peaks12342	8.32678	Intron (XM_027454424.1/AIG1, intron 3 of 5)	55292995	55301241	8247	1	LOC113843215	XR_003496424.1	39237	-
NC_040048.1	55612389	55612971	583	peaks12373	8.96846	Distal Intergenic	55605957	55609389	3433	1	LOC106017605	XR_001191141.3	6432	-
NC_040048.1	56906597	56906981	385	peaks12402	3.57879	Intron (XM_005017749.4/TXLNB, intron 7 of 9)	56876557	56915008	38452	1	TXLNB	XM_005017749.4	30040	taxilin beta
NC_040048.1	56951441	56951725	285	peaks12406	6.63928	Promoter (<=1kb)	56925349	56951372	26024	2	HECA	XR_003496426.1	-69	hdc homolog, cell cycle regulator, transcript variant X1
NC_040046.1	53996839	53997120	282	peaks1244	2.52129	Intron (XM_027443653.1/CLYBL, intron 2 of 8)	53974505	53975900	1396	1	LOC113839759	XR_003492343.1	22334	-
NC_040048.1	58261364	58261797	434	peaks12454	6.79331	Promoter (1-2kb)	58179274	58263508	84235	2	PDE7B	XM_027454482.1	1711	phosphodiesterase 7B, transcript variant X2
NC_040048.1	58651129	58651654	526	peaks12458	3.55725	Promoter (<=1kb)	58624923	58652218	27296	2	MYB	XM_005014080.4	564	MYB proto-oncogene, transcription factor, transcript variant X5
NC_040048.1	58844996	58845667	672	peaks12469	3.67037	Distal Intergenic	58769135	58780033	10899	1	ALDH8A1	XM_027454491.1	75861	aldehyde dehydrogenase 8 family member A1, transcript variant X2
NC_040048.1	59092061	59092449	389	peaks12473	8.22003	Promoter (<=1kb)	59073887	59091572	17686	2	LOC106015283	XR_003496440.1	-489	-
NC_040048.1	59230203	59230423	221	peaks12477	2.97105	Intron (XM_005014090.4/SLC2A12, intron 3 of 5)	59240141	59254071	13931	2	TBPL1	XM_027454494.1	23648	TATA-box binding protein like 1
NC_040048.1	59238165	59238406	242	peaks12478	3.04856	Downstream (1-2kb)	59240141	59254071	13931	2	TBPL1	XM_027454494.1	15665	TATA-box binding protein like 1
NC_040048.1	59268585	59268811	227	peaks12484	5.15556	Promoter (<=1kb)	59264820	59268690	3871	2	TCF21	XM_027454495.1	0	transcription factor 21, transcript variant X1
NC_040048.1	59269600	59269824	225	peaks12485	2.7849	Promoter (<=1kb)	59264820	59268698	3879	2	TCF21	XM_027454496.1	-902	transcription factor 21, transcript variant X1
NC_040048.1	59426140	59426417	278	peaks12497	4.95131	Intron (XM_027454498.1/EYA4, intron 7 of 20)	59371804	59388296	16493	1	LOC113843224	XR_003496442.1	54336	-
NC_040048.1	59555098	59555374	277	peaks12505	7.91785	Distal Intergenic	59386777	59541342	154566	2	EYA4	XM_027454498.1	-13756	EYA transcriptional coactivator and phosphatase 4
NC_040048.1	59628399	59628714	316	peaks12508	2.19178	Distal Intergenic	59584191	59584263	73	1	TRNAK-CUU_3	TRNAK-CUU_3	44208	-
NC_040048.1	59740582	59741042	461	peaks12515	2.73849	Downstream (2-3kb)	59743052	59752046	8995	2	LOC106015994	XR_003496443.1	11004	-
NC_040048.1	59745968	59746786	819	peaks12517	5.50294	Intron (XR_003496443.1/LOC106015994, intron 1 of 2)	59743052	59752046	8995	2	LOC106015994	XR_003496443.1	5260	-
NC_040048.1	59767888	59768230	343	peaks12522	5.54189	Promoter (1-2kb)	59769264	59769348	85	2	LOC113843403	XR_003496685.1	1118	-
NC_040048.1	60066330	60066709	380	peaks12528	11.355	Distal Intergenic	60076011	60106460	30450	2	LOC110352151	XR_002400646.2	39751	-
NC_040048.1	60074371	60074830	460	peaks12529	6.26011	Downstream (1-2kb)	60076011	60106460	30450	2	LOC110352151	XR_002400646.2	31630	-
NC_040048.1	60209091	60209783	693	peaks12534	8.23839	Distal Intergenic	60219236	60222253	3018	1	CCN2	XM_027454509.1	-9453	cellular communication network factor 2
NC_040048.1	60230851	60231129	279	peaks12540	2.04083	Distal Intergenic	60219236	60222253	3018	1	CCN2	XM_027454509.1	11615	cellular communication network factor 2
NC_040048.1	60256748	60257053	306	peaks12544	3.35417	Intron (XM_027454510.1/ENPP1, intron 17 of 26)	60284199	60285848	1650	2	LOC113843230	XR_003496449.1	28795	-
NC_040048.1	60529445	60529708	264	peaks12550	4.70781	Intron (XM_027454511.1/AKAP7, intron 8 of 8)	60516520	60518382	1863	2	LOC113843231	XR_003496450.1	-11063	-
NC_040048.1	60560837	60561129	293	peaks12551	5.44067	Intron (XM_027454511.1/AKAP7, intron 6 of 8)	60568384	60568455	72	1	TRNAQ-UUG	TRNAQ-UUG	-7255	-
NC_040048.1	61088681	61088966	286	peaks12569	3.35417	Intron (XM_013096775.3/L3MBTL3, intron 3 of 22)	61022158	61107668	85511	2	L3MBTL3	XM_013096775.3	18702	L3MBTL3, histone methyl-lysine binding protein, transcript variant X7
NC_040048.1	62207584	62207909	326	peaks12598	4.30789	Intron (XM_013096857.3/THEMIS, intron 1 of 4)	62212333	62213782	1450	2	LOC113843236	XR_003496461.1	5873	-
NC_040048.1	62230448	62230740	293	peaks12599	4.68803	Intron (XM_013096857.3/THEMIS, intron 4 of 4)	62212333	62213782	1450	2	LOC113843236	XR_003496461.1	-16666	-
NC_040048.1	62396006	62396406	401	peaks12603	2.75611	Distal Intergenic	62376529	62382771	6243	1	KIAA0408	XM_027454576.1	19477	KIAA0408 ortholog
NC_040048.1	62530604	62531306	703	peaks12609	10.2732	Intron (XM_021270533.2/RSPO3, intron 3 of 4)	62505589	62557942	52354	2	RSPO3	XM_021270533.2	26636	R-spondin 3, transcript variant X2
NC_040048.1	62574471	62574943	473	peaks12611	2.73909	Distal Intergenic	62505589	62568374	62786	2	RSPO3	XM_005009596.4	-6097	R-spondin 3, transcript variant X2
NC_040048.1	62674342	62674597	256	peaks12612	2.73909	Distal Intergenic	62581667	62589660	7994	1	LOC113843384	XR_003496666.1	92675	-
NC_040048.1	62707453	62707667	215	peaks12614	2.71468	Distal Intergenic	62814137	62819235	5099	1	LOC106015985	XR_001188366.3	-106470	-
NC_040048.1	63092820	63093312	493	peaks12625	4.03678	Distal Intergenic	63020441	63089091	68651	2	NCOA7	XM_027454590.1	-3729	nuclear receptor coactivator 7, transcript variant X4
NC_040048.1	63461005	63461490	486	peaks12642	4.72096	Intron (XM_027453577.1/RNF217, intron 2 of 6)	63422671	63481440	58770	2	RNF217	XM_027453577.1	19950	ring finger protein 217
NC_040046.1	57280758	57280974	217	peaks1265	2.73909	Distal Intergenic	57417210	57426820	9611	2	LOC106017226	XR_001190523.3	145846	-
NC_040048.1	65028188	65028439	252	peaks12661	2.62644	Distal Intergenic	65035915	65039207	3293	1	LOC106016356	XR_001188998.3	-7476	-
NC_040048.1	65210551	65210811	261	peaks12664	2.73909	Intron (XM_027454618.1/TBC1D32, intron 17 of 32)	65188688	65268989	80302	1	TBC1D32	XM_027454620.1	21863	TBC1 domain family member 32, transcript variant X7
NC_040048.1	65379264	65379562	299	peaks12667	8.6869	Distal Intergenic	65526219	65536422	10204	2	LOC101794793	XR_002401012.2	156860	-
NC_040048.1	66288310	66289516	1207	peaks12678	17.4547	Distal Intergenic	66260406	66268825	8420	1	LOC106016098	XR_001188541.3	27904	-
NC_040048.1	66998091	66998357	267	peaks12700	3.89651	Intron (XM_027453613.1/ROS1, intron 43 of 43)	67018903	67020353	1451	1	LOC113843251	XR_003496477.1	-20546	-
NC_040048.1	67247822	67248095	274	peaks12704	2.73909	Distal Intergenic	67255418	67262544	7127	1	LOC101792890	XM_027454672.1	-7323	amine sulfotransferase
NC_040048.1	67402882	67403302	421	peaks12708	7.74785	Intron (XM_027454680.1/NT5DC1, intron 11 of 11)	67414388	67418762	4375	1	LOC113843255	XR_003496479.1	-11086	-
NC_040048.1	68676860	68677085	226	peaks12731	3.35417	Distal Intergenic	68697812	68710496	12685	1	LOC101793259	XR_002399604.2	-20727	-
NC_040048.1	68680067	68680290	224	peaks12732	5.36809	Distal Intergenic	68697812	68710496	12685	1	LOC101793259	XR_002399604.2	-17522	-
NC_040048.1	69438346	69438572	227	peaks12754	3.52701	Promoter (1-2kb)	69436716	69573286	136571	1	FYN	XM_027454691.1	1630	FYN proto-oncogene, Src family tyrosine kinase, transcript variant X7
NC_040048.1	69639084	69639310	227	peaks12774	3.19137	Promoter (1-2kb)	69633819	69640363	6545	2	LOC101795728	XR_003496494.1	1053	-
NC_040048.1	70614278	70614554	277	peaks12812	6.20571	Intron (XM_027454723.1/LOC113843266, intron 14 of 20)	70596886	70633268	36383	2	LOC113843266	XM_027454723.1	18714	uncharacterized LOC113843266
NC_040048.1	71846093	71846425	333	peaks12849	3.35417	Intron (XM_027454761.1/ATG5, intron 3 of 7)	71840383	71913221	72839	1	ATG5	XM_013106467.3	5710	autophagy related 5, transcript variant X6
NC_040046.1	59266246	59266573	328	peaks1285	2.26154	Intron (XM_027444163.1/ARHGEF7, intron 2 of 21)	59188408	59284557	96150	2	ARHGEF7	XM_027444182.1	17984	Rho guanine nucleotide exchange factor 7, transcript variant X7
NC_040048.1	72157504	72157950	447	peaks12857	5.19735	Distal Intergenic	72215074	72225383	10310	2	LOC113843272	XR_003496513.1	67433	-
NC_040048.1	72174695	72175132	438	peaks12858	4.97173	Distal Intergenic	72215074	72225383	10310	2	LOC113843272	XR_003496513.1	50251	-
NC_040048.1	72263130	72263467	338	peaks12862	10.099	Distal Intergenic	72215074	72225383	10310	2	LOC113843272	XR_003496513.1	-37747	-
NC_040048.1	72594647	72594876	230	peaks12883	2.27672	Intron (XM_027454778.1/LIN28B, intron 1 of 2)	72532965	72617189	84225	2	LIN28B	XM_027454778.1	22313	lin-28 homolog B
NC_040048.1	75446625	75446954	330	peaks12920	5.60804	Exon (XM_027454806.1/PNISR, exon 4 of 5)	75438260	75458089	19830	1	PNISR	XM_021273622.2	8365	PNN interacting serine and arginine rich protein, transcript variant X2
NC_040046.1	59339035	59339253	219	peaks1293	4.81078	Intron (XM_027444220.1/ANKRD10, intron 2 of 5)	59331323	59367808	36486	1	ANKRD10	XM_027444225.1	7712	ankyrin repeat domain 10, transcript variant X2
NC_040048.1	76770575	76771388	814	peaks12938	10.4759	Distal Intergenic	76793201	76840179	46979	1	LOC113843276	XR_003496524.1	-21813	-
NC_040048.1	76818630	76818977	348	peaks12944	2.08132	Promoter (2-3kb)	76816084	76821969	5886	2	FHL5	XM_027454843.1	2992	four and a half LIM domains 5, transcript variant X10
NC_040048.1	79747212	79747463	252	peaks12989	1.75546	Promoter (2-3kb)	79740749	79745134	4386	2	LOC113843281	XR_003496529.1	-2078	-
NC_040048.1	80037433	80038057	625	peaks13002	4.2888	Exon (XM_027454909.1/UBE2J1, exon 2 of 8)	80029201	80054131	24931	1	UBE2J1	XM_027454909.1	8232	ubiquitin conjugating enzyme E2 J1
NC_040048.1	80370610	80370972	363	peaks13023	3.35417	Promoter (1-2kb)	80369453	80392980	23528	1	LOC113843288	XR_003496534.1	1157	-
NC_040048.1	80411053	80411409	357	peaks13025	1.65301	Promoter (2-3kb)	80406680	80408214	1535	2	LOC106018964	XR_003495904.1	-2839	-
NC_040048.1	80641819	80642125	307	peaks13034	2.99654	Distal Intergenic	80685644	80703527	17884	1	AKIRIN2	XR_003495902.1	-43519	akirin 2
NC_040048.1	80749302	80749587	286	peaks13042	4.01133	Intron (XM_027454921.1/RARS2, intron 3 of 19)	80744123	80782455	38333	1	RARS2	XM_027454925.1	5179	arginyl-tRNA synthetase 2, mitochondrial, transcript variant X6
NC_040048.1	80794765	80794999	235	peaks13045	3.81006	Promoter (<=1kb)	80784598	80795379	10782	2	SLC35A1	XM_027454926.1	380	solute carrier family 35 member A1
NC_040048.1	80819899	80820232	334	peaks13049	2.7849	Promoter (<=1kb)	80821096	80859034	37939	1	GJB7	XM_013093494.3	-864	gap junction protein beta 7, transcript variant X4
NC_040048.1	80849690	80849980	291	peaks13050	6.01634	Promoter (1-2kb)	80848518	80859034	10517	1	GJB7	XM_021267828.2	1172	gap junction protein beta 7, transcript variant X4
NC_040048.1	81241994	81243418	1425	peaks13064	15.5969	Promoter (<=1kb)	81241007	81241077	71	1	LOC113843392	XR_003496674.1	987	-
NC_040046.1	59484337	59484742	406	peaks1307	2.95487	Intron (XM_027444282.1XD, intron 4 of 9)	59453034	59502945	49912	2	NAXD	XM_027444282.1	18203	NAD(P)HX dehydratase, transcript variant X4
NC_040048.1	81280644	81281115	472	peaks13072	2.62935	3' UTR	81256435	81280650	24216	1	SYNCRIP	XM_005013052.4	24209	synaptotagmin binding cytoplasmic RNA interacting protein, transcript variant X1
NC_040048.1	81346975	81347276	302	peaks13078	4.01133	Downstream (1-2kb)	81373061	81374065	1005	1	LOC110351577	XR_002399186.2	-25785	-
NC_040048.1	81587979	81588251	273	peaks13083	5.56444	Distal Intergenic	81600312	81600394	83	1	TRNAL-CAG_2	TRNAL-CAG_2	-12061	-
NC_040048.1	82226897	82227166	270	peaks13100	4.01133	Intron (XM_027454951.1/ME1, intron 1 of 14)	82197877	82371349	173473	1	ME1	XM_027454951.1	29020	malic enzyme 1
NC_040048.1	82816113	82816588	476	peaks13114	4.45078	Distal Intergenic	82873013	82886426	13414	2	LOC110354001	XR_002405343.2	69838	-
NC_040048.1	83511810	83512232	423	peaks13127	5.44067	Distal Intergenic	83481407	83485203	3797	1	LOC110353772	XR_002404695.2	30403	-
NC_040048.1	84189139	84189389	251	peaks13151	2.73909	Distal Intergenic	84169001	84181439	12439	2	IRAK1BP1	XM_027454967.1	-7700	interleukin 1 receptor associated kinase 1 binding protein 1, transcript variant X1
NC_040048.1	85433076	85433385	310	peaks13182	3.30933	Distal Intergenic	85440545	85537197	96653	1	COL12A1	XM_027454988.1	-7160	collagen type XII alpha 1 chain
NC_040048.1	85489910	85490454	545	peaks13189	7.37336	Intron (XM_027454988.1/COL12A1, intron 31 of 67)	85440545	85537197	96653	1	COL12A1	XM_027454988.1	49365	collagen type XII alpha 1 chain
NC_040048.1	85513206	85513768	563	peaks13190	13.5189	Intron (XM_027454988.1/COL12A1, intron 52 of 67)	85569340	85583425	14086	1	LOC106019887	XR_001195078.3	-55572	-
NC_040048.1	85520432	85520836	405	peaks13191	6.75777	Intron (XM_027454988.1/COL12A1, intron 58 of 67)	85569340	85583425	14086	1	LOC106019887	XR_001195078.3	-48504	-
NC_040048.1	85539024	85539403	380	peaks13194	3.21811	Distal Intergenic	85569340	85583425	14086	1	LOC106019887	XR_001195078.3	-29937	-
NC_040048.1	85602938	85603448	511	peaks13197	8.68535	Distal Intergenic	85592196	85594975	2780	1	LOC110354338	XR_003495908.1	10742	-
NC_040048.1	85747081	85747358	278	peaks13200	2.8941	Distal Intergenic	85704984	85708447	3464	1	LOC106016672	XR_001189548.3	42097	-
NC_040048.1	85759957	85760213	257	peaks13201	5.59154	Distal Intergenic	85704984	85708447	3464	1	LOC106016672	XR_001189548.3	54973	-
NC_040048.1	85762553	85762845	293	peaks13202	7.8567	Distal Intergenic	85704984	85708447	3464	1	LOC106016672	XR_001189548.3	57569	-
NC_040048.1	86597712	86598149	438	peaks13219	3.35417	Distal Intergenic	86302627	86594677	292051	2	KCNQ5	XM_027454996.1	-3035	potassium voltage-gated channel subfamily Q member 5, transcript variant X3
NC_040048.1	87098836	87099279	444	peaks13224	3.47515	Intron (XM_027455017.1/ASRGL1, intron 3 of 6)	87095016	87110346	15331	1	ASRGL1	XM_021271775.2	3820	asparaginase like 1, transcript variant X5
NC_040048.1	87183973	87184241	269	peaks13228	3.64449	Intron (XR_003496574.1/LOC101795886, intron 4 of 5)	87194349	87210494	16146	1	OGFRL1	XM_027455021.1	-10108	opioid growth factor receptor like 1, transcript variant X2
NC_040048.1	91765137	91765545	409	peaks13269	4.49355	Distal Intergenic	91780194	91783330	3137	2	LOC106017077	XR_002402128.2	17785	-
NC_040048.1	92181244	92181964	721	peaks13277	7.06545	Intron (XM_027455080.1/DST, intron 8 of 104)	92135172	92141106	5935	1	LOC113843305	XR_003496581.1	46072	-
NC_040046.1	59779510	59780160	651	peaks1328	4.01133	Intron (XM_027444310.1/COL4A1, intron 12 of 52)	59702458	59830341	127884	1	COL4A1	XM_027444310.1	77052	collagen type IV alpha 1 chain
NC_040048.1	92192896	92193238	343	peaks13280	4.07907	Intron (XM_027455080.1/DST, intron 11 of 104)	92247205	92249517	2313	1	LOC113843304	XM_027455079.1	-53967	plectin-like
NC_040048.1	92292949	92293264	316	peaks13286	2.10852	Intron (XM_027455080.1/DST, intron 57 of 104)	92251368	92255135	3768	1	LOC113843303	XM_027455071.1	41581	plectin-like
NC_040048.1	92458288	92458573	286	peaks13292	3.35417	Intron (XM_027455081.1/COL21A1, intron 1 of 30)	92447646	92562278	114633	1	COL21A1	XM_027455081.1	10642	collagen type XXI alpha 1 chain
NC_040048.1	92614570	92614818	249	peaks13294	1.65301	Exon (XM_027455186.1/LOC106017073, exon 3 of 4)	92606579	92616330	9752	1	LOC106017073	XM_027455186.1	7991	uncharacterized LOC106017073
NC_040048.1	92679469	92679845	377	peaks13295	4.70781	Distal Intergenic	92623207	92679003	55797	1	BMP5	XM_027455082.1	56262	bone morphogenetic protein 5
NC_040046.1	59861654	59861898	245	peaks1330	2.17086	Distal Intergenic	59978602	60010095	31494	1	IRS2	XM_027444337.1	-116704	insulin receptor substrate 2, transcript variant X3
NC_040048.1	93012203	93012499	297	peaks13300	5.44067	Intron (XM_027455094.1/FAM83B, intron 2 of 4)	92976492	93033023	56532	2	FAM83B	XM_027455094.1	20524	family with sequence similarity 83 member B
NC_040048.1	93612500	93612753	254	peaks13309	1.65301	Distal Intergenic	93617018	93631841	14824	1	ELOVL5	NM_001310419.1	-4265	ELOVL fatty acid elongase 5
NC_040048.1	99689131	99689413	283	peaks13376	2.35135	Intron (XM_005012544.4/COLEC11, intron 1 of 6)	99675109	99716619	41511	1	COLEC11	XM_005012545.4	14022	collectin subfamily member 11, transcript variant X2
NC_040048.1	100174870	100175277	408	peaks13380	6.20571	Distal Intergenic	100073207	100076246	3040	2	LOC106014883	XR_002399033.2	-98624	-
NC_040048.1	100631843	100632175	333	peaks13383	3.35417	Distal Intergenic	100635913	100651916	16004	1	LOC106014885	XR_001186534.3	-3738	-
NC_040048.1	101447457	101447704	248	peaks13392	4.01133	Exon (XR_003496599.1/LOC101791220, exon 1 of 4)	101415216	101450838	35623	2	LOC101791220	XR_003496599.1	3134	-
NC_040048.1	101556693	101556940	248	peaks13395	2.17086	Distal Intergenic	101515333	101540257	24925	2	LOC106016790	XR_001189742.3	-16436	-
NC_040048.1	101898776	101899145	370	peaks13403	3.96675	Distal Intergenic	101884469	101892012	7544	2	LOC110351748	XR_002399547.2	-6764	-
NC_040048.1	102139508	102139913	406	peaks13414	3.83144	Promoter (<=1kb)	102047181	102139218	92038	2	MBOAT2	XM_027455207.1	-290	membrane bound O-acyltransferase domain containing 2
NC_040048.1	102202055	102202348	294	peaks13418	6.71888	Distal Intergenic	102216936	102302004	85069	1	ASAP2	XM_027455208.1	-14588	ArfGAP with SH3 domain, ankyrin repeat and PH domain 2
NC_040048.1	102350601	102350815	215	peaks13427	3.00052	Intron (XM_027455209.1/ADAM17, intron 4 of 18)	102333760	102357727	23968	2	ADAM17	XM_027455209.1	6912	ADAM metallopeptidase domain 17
NC_040048.1	102411475	102411765	291	peaks13433	3.10762	Distal Intergenic	102381801	102404526	22726	2	YWHAQ	XM_027455215.1	-6949	tyrosine 3-monooxygenase/tryptophan 5-monooxygenase activation protein theta
NC_040048.1	102442667	102442990	324	peaks13436	3.98386	Distal Intergenic	102469480	102473194	3715	1	LOC106015295	XR_001187218.3	-26490	-
NC_040048.1	102516860	102517420	561	peaks13441	6.299	Intron (XM_027455216.1/TAF1B, intron 8 of 14)	102499529	102547623	48095	1	TAF1B	XM_005014104.4	17331	TATA-box binding protein associated factor, RNA polymerase I subunit B, transcript variant X1
NC_040048.1	102611775	102612334	560	peaks13446	3.64408	Promoter (1-2kb)	102613459	102619099	5641	1	RRM2	XM_027455223.1	-1125	ribonucleotide reductase regulatory subunit M2, transcript variant X1
NC_040048.1	102619854	102620296	443	peaks13448	4.46635	Distal Intergenic	102613459	102619099	5641	1	RRM2	XM_027455223.1	6395	ribonucleotide reductase regulatory subunit M2, transcript variant X1
NC_040048.1	102870329	102871133	805	peaks13457	3.2924	Exon (XM_027455226.1/ODC1, exon 8 of 11)	102868431	102875270	6840	2	ODC1	XM_027455226.1	4137	ornithine decarboxylase 1, transcript variant X2
NC_040048.1	102880594	102880874	281	peaks13459	9.61749	Distal Intergenic	102868431	102876541	8111	2	ODC1	XM_027455225.1	-4053	ornithine decarboxylase 1, transcript variant X2
NC_040048.1	103357500	103357848	349	peaks13484	1.80742	Intron (XM_027455238.1/ROCK2, intron 1 of 32)	103284087	103386860	102774	2	ROCK2	XM_027455238.1	29012	Rho associated coiled-coil containing protein kinase 2
NC_040048.1	103375923	103376388	466	peaks13486	4.46744	Intron (XM_027455238.1/ROCK2, intron 1 of 32)	103284087	103386860	102774	2	ROCK2	XM_027455238.1	10472	Rho associated coiled-coil containing protein kinase 2
NC_040048.1	103589667	103590837	1171	peaks13491	5.87319	Exon (XM_005010582.4/LPIN1, exon 16 of 22)	103565125	103604108	38984	1	LPIN1	XM_005010583.4	24542	lipin 1, transcript variant X2
NC_040048.1	103613539	103613916	378	peaks13492	2.68414	Distal Intergenic	103623937	103626861	2925	2	LOC106019522	XR_001194406.3	12945	-
NC_040048.1	103942272	103942516	245	peaks13498	3.35417	Distal Intergenic	103904891	103920061	15171	2	LOC110354114	XR_002405644.2	-22211	-
NC_040048.1	103993782	103994000	219	peaks13499	8.63311	Distal Intergenic	104010040	104029700	19661	1	TRIB2	XM_027455248.1	-16040	tribbles pseudokinase 2
NC_040046.1	2132917	2133184	268	peaks135	1.58149	Intron (XM_021275416.2/UVRAG, intron 13 of 15)	2092811	2178068	85258	1	UVRAG	XM_027466214.1	40106	UV radiation resistance associated, transcript variant X2
NC_040048.1	103998948	103999202	255	peaks13500	3.81964	Distal Intergenic	104010040	104029700	19661	1	TRIB2	XM_027455248.1	-10838	tribbles pseudokinase 2
NC_040048.1	104000446	104000798	353	peaks13501	7.12649	Distal Intergenic	104010040	104029700	19661	1	TRIB2	XM_027455248.1	-9242	tribbles pseudokinase 2
NC_040048.1	104066457	104066777	321	peaks13506	4.31379	Distal Intergenic	104010040	104029700	19661	1	TRIB2	XM_027455248.1	56417	tribbles pseudokinase 2
NC_040048.1	104110990	104111397	408	peaks13509	4.7882	Distal Intergenic	104114804	104123844	9041	2	LOC106019470	XR_001194323.3	12447	-
NC_040046.1	60765780	60766166	387	peaks1351	4.04094	Distal Intergenic	60774825	60897956	123132	1	ATP11A	XM_005021829.4	-8659	ATPase phospholipid transporting 11A, transcript variant X5
NC_040048.1	104160210	104160479	270	peaks13510	4.70781	Distal Intergenic	104114804	104123844	9041	2	LOC106019470	XR_001194323.3	-36366	-
NC_040048.1	104448270	104448531	262	peaks13511	1.65301	Distal Intergenic	104366715	104375474	8760	1	LOC106019489	XR_001194354.1	81555	-
NC_040048.1	107272369	107272935	567	peaks13550	3.64449	Distal Intergenic	107301939	107316989	15051	1	LOC110351866	XR_002399866.2	-29004	-
NC_040048.1	107571139	107571915	777	peaks13555	13.956	Distal Intergenic	107594591	107603560	8970	2	LOC113843334	XR_003496624.1	31645	-
NC_040048.1	107611449	107611769	321	peaks13556	3.01938	Distal Intergenic	107594591	107603560	8970	2	LOC113843334	XR_003496624.1	-7889	-
NC_040048.1	107970906	107971228	323	peaks13565	2.73909	Distal Intergenic	107947165	107949464	2300	1	LOC110351863	XR_002399862.2	23741	-
NC_040048.1	108111557	108111836	280	peaks13574	3.64449	Intron (XM_027455301.1/LOC101804988, intron 10 of 15)	108083385	108087350	3966	2	LOC113839635	XM_027455303.1	-24207	pumilio homolog 2-like
NC_040046.1	60992528	60992851	324	peaks1358	3.2727	Intron (XM_027444388.1/MCF2L, intron 1 of 33)	60967279	60968768	1490	2	LOC110353127	XR_002403205.2	-23760	-
NC_040048.1	108250248	108250561	314	peaks13584	5.34415	Distal Intergenic	108219764	108227276	7513	2	LOC106014985	XM_027455191.1	-22972	uncharacterized LOC106014985
NC_040048.1	108433320	108433639	320	peaks13593	2.15367	Promoter (2-3kb)	108384997	108436058	51062	2	HS1BP3	XM_027455305.1	2419	HCLS1 binding protein 3, transcript variant X2
NC_040048.1	108985189	108985476	288	peaks13596	2.73909	Distal Intergenic	109020883	109034067	13185	2	LOC106014994	XR_001186729.3	48591	-
NC_040046.1	2138899	2139562	664	peaks136	5.11239	Intron (XM_021275416.2/UVRAG, intron 13 of 15)	2092811	2178068	85258	1	UVRAG	XM_027466214.1	46088	UV radiation resistance associated, transcript variant X2
NC_040046.1	61100880	61101140	261	peaks1362	3.1808	Promoter (<=1kb)	61101082	61109529	8448	1	PROZ	XM_005021948.4	0	protein Z, vitamin K dependent plasma glycoprotein
NC_040048.1	111676474	111676694	221	peaks13641	2.17086	Exon (XM_005012929.4/PTCHD4, exon 3 of 3)	111721340	111758894	37555	2	LOC101803749	XM_021267766.2	82200	opsin-5, transcript variant X2
NC_040048.1	112073921	112074150	230	peaks13656	4.91487	Distal Intergenic	112125446	112127902	2457	2	LOC110351563	XR_002399167.2	53752	-
NC_040048.1	112108134	112108871	738	peaks13657	6.12997	Distal Intergenic	112125446	112127902	2457	2	LOC110351563	XR_002399167.2	19031	-
NC_040048.1	112833539	112833963	425	peaks13669	3.35417	Promoter (<=1kb)	112827130	112834219	7090	2	LOC106020300	XR_003496631.1	256	-
NC_040048.1	114916942	114917263	322	peaks13697	3.28545	Intron (XM_021279276.2/BLK, intron 11 of 12)	114913821	114944415	30595	2	BLK	XM_021279276.2	27152	BLK proto-oncogene, Src family tyrosine kinase, transcript variant X1
NC_040048.1	114918543	114918786	244	peaks13698	1.73846	Intron (XM_021279276.2/BLK, intron 10 of 12)	114913821	114944415	30595	2	BLK	XM_021279276.2	25629	BLK proto-oncogene, Src family tyrosine kinase, transcript variant X1
NC_040048.1	115264504	115264798	295	peaks13710	3.95576	Intron (XM_027455397.1/XKR6, intron 3 of 3)	115318394	115375233	56840	1	PINX1	XM_027455399.1	-53596	PIN2 (TERF1) interacting telomerase inhibitor 1, transcript variant X2
NC_040048.1	115311679	115312257	579	peaks13711	3.51409	Distal Intergenic	115318394	115375233	56840	1	PINX1	XM_027455399.1	-6137	PIN2 (TERF1) interacting telomerase inhibitor 1, transcript variant X2
NC_040048.1	115343091	115343324	234	peaks13714	2.64217	Intron (XM_027455399.1/PINX1, intron 6 of 6)	115319745	115375233	55489	1	PINX1	XM_027455400.1	23346	PIN2 (TERF1) interacting telomerase inhibitor 1, transcript variant X2
NC_040048.1	115497445	115497750	306	peaks13718	2.71468	Distal Intergenic	115487905	115489629	1725	1	LOC110354474	XR_002406508.2	9540	-
NC_040048.1	115940262	115940532	271	peaks13728	3.35417	Intron (XM_027455410.1/KIF13B, intron 11 of 40)	115977989	115981562	3574	2	LOC113843359	XR_003496642.1	41030	-
NC_040048.1	116254901	116255129	229	peaks13739	8.5969	Intron (XM_027455434.1/EXTL3, intron 2 of 9)	116243805	116245162	1358	1	LOC110353531	XR_002404153.2	11096	-
NC_040048.1	116374073	116374447	375	peaks13743	3.46687	Intron (XM_005024033.4/FBXO16, intron 7 of 9)	116389680	116471151	81472	1	ELP3	XM_027455442.1	-15233	elongator acetyltransferase complex subunit 3
NC_040048.1	116455253	116455581	329	peaks13748	8.12006	Intron (XM_027455442.1/ELP3, intron 15 of 15)	116462825	116468403	5579	1	LOC113843361	XR_003496645.1	-7244	-
NC_040048.1	116461321	116462196	876	peaks13750	6.88428	Promoter (<=1kb)	116462825	116468403	5579	1	LOC113843361	XR_003496645.1	-629	-
NC_040048.1	116474060	116474331	272	peaks13751	2.93451	Downstream (2-3kb)	116477303	116483793	6491	2	LOC101804337	XM_013103764.3	9462	serine/threonine-protein kinase PDIK1L, transcript variant X2
NC_040046.1	61368602	61369266	665	peaks1376	2.83923	3' UTR	61368345	61380810	12466	2	ATP4B	XM_013101872.3	11544	ATPase H+/K+ transporting subunit beta
NC_040048.1	116739982	116740254	273	peaks13769	2.28229	Intron (XM_021275397.2/EFR3B, intron 4 of 22)	116732364	116755376	23013	1	EFR3B	XM_027455457.1	7618	EFR3 homolog B, transcript variant X2
NC_040048.1	117303248	117303684	437	peaks13817	2.16337	Intron (XM_027455509.1/DTNB, intron 4 of 22)	117284657	117474834	190178	1	DTNB	XM_027455509.1	18591	dystrobrevin beta
NC_040048.1	117652641	117652878	238	peaks13844	1.44508	Intron (XM_027455520.1/IFT172, intron 9 of 47)	117620101	117659583	39483	2	IFT172	XM_027455520.1	6705	intraflagellar transport 172, transcript variant X1
NC_040049.1	227210	227518	309	peaks13875	11.4064	Distal Intergenic	241286	265691	24406	2	CDS1	XM_013096177.3	38173	CDP-diacylglycerol synthase 1, transcript variant X2
NC_040049.1	609551	609868	318	peaks13883	2.73909	Intron (XM_027456327.1/LOC101797414, intron 1 of 11)	595504	603286	7783	2	LOC101797414	XM_021269851.2	-6265	glycerol-3-phosphate acyltransferase 3, transcript variant X3
NC_040049.1	2535464	2535699	236	peaks13920	4.01133	Intron (XM_027456564.1/CAMK2D, intron 2 of 20)	2505648	2669644	163997	1	CAMK2D	XM_027456589.1	29816	calcium/calmodulin dependent protein kinase II delta, transcript variant X32
NC_040049.1	2663074	2663429	356	peaks13927	2.73909	Intron (XM_027456560.1/CAMK2D, intron 21 of 21)	2505648	2669644	163997	1	CAMK2D	XM_027456589.1	157426	calcium/calmodulin dependent protein kinase II delta, transcript variant X32
NC_040046.1	61722931	61723367	437	peaks1394	2.03135	Intron (XM_027444756.1/UPF3A, intron 2 of 9)	61728609	61729134	526	1	LOC113839902	XR_003492568.1	-5242	-
NC_040049.1	3672832	3673181	350	peaks13956	5.44067	Distal Intergenic	3695391	3750132	54742	2	LOC106016804	XR_002401683.2	76951	-
NC_040049.1	4234585	4234981	397	peaks13973	5.04577	Distal Intergenic	4245128	4546644	301517	1	COL25A1	XM_027457454.1	-10147	collagen type XXV alpha 1 chain, transcript variant X9
NC_040049.1	4506948	4507226	279	peaks13976	5.44067	Intron (XM_027457454.1/COL25A1, intron 20 of 40)	4546964	4552358	5395	2	LOC110352774	XR_002402333.2	45132	-
NC_040049.1	4602638	4602892	255	peaks13983	1.35681	Promoter (1-2kb)	4600997	4602243	1247	1	LOC113843531	XR_003496896.1	1641	-
NC_040049.1	4755482	4755980	499	peaks13986	8.06526	Exon (XR_003497171.1/LOC113843603, exon 1 of 2)	4754021	4760122	6102	2	LOC113843603	XR_003497171.1	4142	-
NC_040049.1	4890868	4891910	1043	peaks13994	5.71654	Intron (XM_005019825.4/SGMS2, intron 1 of 5)	4867765	4887199	19435	2	SGMS2	XM_013099875.3	-3669	sphingomyelin synthase 2, transcript variant X7
NC_040049.1	4962952	4963402	451	peaks13997	5.7275	Intron (XM_005019823.4/PAPSS1, intron 6 of 11)	4943243	4981142	37900	1	PAPSS1	XM_027456162.1	19709	3'-phosphoadenosine 5'-phosphosulfate synthase 1, transcript variant X3
NC_040046.1	61912017	61912372	356	peaks1405	4.38425	Intron (XM_027444954.1/SH3RF3, intron 3 of 9)	61989259	61992273	3015	1	LOC110354150	XR_003492615.1	-76887	-
NC_040049.1	6334257	6334652	396	peaks14056	2.71405	Distal Intergenic	6339242	6391592	52351	1	MANBA	XM_027455994.1	-4590	mannosidase beta, transcript variant X12
NC_040049.1	6568069	6568314	246	peaks14068	2.73909	Intron (XM_027456007.1/BANK1, intron 8 of 14)	6529469	6548600	19132	1	LOC110352340	XR_003496800.1	38600	-
NC_040049.1	6820884	6821124	241	peaks14070	3.35417	Intron (XM_027457169.1/PPP3CA, intron 1 of 14)	6786819	6945755	158937	1	PPP3CA	XM_027457172.1	34065	protein phosphatase 3 catalytic subunit alpha, transcript variant X9
NC_040049.1	6949489	6949781	293	peaks14073	2.43353	Distal Intergenic	6962714	7023562	60849	1	LOC106019423	XR_003497294.1	-12933	-
NC_040046.1	61943093	61943654	562	peaks1408	8.30533	Intron (XM_027444954.1/SH3RF3, intron 1 of 9)	61989259	61992273	3015	1	LOC110354150	XR_003492615.1	-45605	-
NC_040049.1	7130328	7130568	241	peaks14080	1.94948	3' UTR	7125770	7129196	3427	1	LAMTOR3	XM_027455935.1	4558	late endosomal/lysosomal adaptor, MAPK and MTOR activator 3
NC_040049.1	9030310	9030872	563	peaks14117	5.97379	Intron (XM_027455590.1/PDLIM5, intron 2 of 12)	9034700	9039176	4477	2	LOC113843415	XR_003496689.1	8304	-
NC_040049.1	9143207	9143515	309	peaks14123	2.73909	Intron (XM_021275619.2/LOC101798268, intron 2 of 15)	9104447	9138993	34547	2	LOC101798268	XM_013104105.3	-4214	melanopsin, transcript variant X3
NC_040049.1	10345263	10345526	264	peaks14150	3.08584	Promoter (<=1kb)	10344417	10346271	1855	2	LOC113843523	XR_003496880.1	745	-
NC_040049.1	10364414	10364633	220	peaks14153	2.01534	Exon (XM_027456347.1/TMLHE, exon 4 of 9)	10360060	10375873	15814	1	TMLHE	XM_027456349.1	4354	trimethyllysine hydroxylase, epsilon, transcript variant X5
NC_040049.1	10616498	10616896	399	peaks14169	2.17086	Promoter (<=1kb)	9334741	10617209	1282469	2	GRID2	XM_027456331.1	313	glutamate ionotropic receptor delta type subunit 2, transcript variant X5
NC_040049.1	10647830	10648133	304	peaks14170	2.17086	Intron (XM_027456330.1/GRID2, intron 1 of 17)	9334741	10637095	1302355	2	GRID2	XM_027456332.1	-10735	glutamate ionotropic receptor delta type subunit 2, transcript variant X5
NC_040049.1	11796292	11796854	563	peaks14174	4.05269	Intron (XM_027455806.1/FAM13A, intron 5 of 22)	11792008	11892663	100656	1	FAM13A	XM_027455813.1	4284	family with sequence similarity 13 member A, transcript variant X9
NC_040049.1	11978472	11978912	441	peaks14187	11.218	Exon (XM_027456393.1/PRAG1, exon 7 of 8)	11968612	11971729	3118	1	MBOAT4	XM_005019579.4	9860	membrane bound O-acyltransferase domain containing 4
NC_040049.1	12285858	12286248	391	peaks14195	7.1249	Promoter (2-3kb)	12289151	12297170	8020	1	HOPX	XM_005028884.2	-2903	HOP homeobox, transcript variant X2
NC_040049.1	12336201	12336487	287	peaks14198	1.86952	Distal Intergenic	12328693	12334874	6182	1	SARAF	XM_027455883.1	7508	store-operated calcium entry associated regulatory factor, transcript variant X3
NC_040049.1	13272602	13272865	264	peaks14216	1.95717	Intron (XM_027455969.1/ADGRL3, intron 3 of 22)	13144985	13468062	323078	1	ADGRL3	XR_003496780.1	127617	adhesion G protein-coupled receptor L3, transcript variant X17
NC_040049.1	14498409	14498865	457	peaks14235	4.70781	Intron (XM_027455976.1/EPHA5, intron 3 of 17)	14358417	14550510	192094	2	EPHA5	XM_027455976.1	51645	EPH receptor A5, transcript variant X8
NC_040049.1	15212906	15213147	242	peaks14256	2.93852	Intron (XR_002398699.2/LOC106014628, intron 1 of 3)	15208826	15236292	27467	1	LOC106014628	XR_002398699.2	4080	-
NC_040049.1	15249238	15249629	392	peaks14258	6.01033	Exon (XR_003496809.1/LOC110351364, exon 3 of 3)	15239424	15250003	10580	1	LOC110351364	XR_003496809.1	9814	-
NC_040049.1	15346031	15346292	262	peaks14261	3.15243	Intron (XM_021266989.2/SLC4A4, intron 1 of 25)	15186560	15357366	170807	2	SLC4A4	XM_021266989.2	11074	solute carrier family 4 member 4, transcript variant X4
NC_040049.1	15372084	15372300	217	peaks14265	1.71504	Intron (XM_013092303.3/SLC4A4, intron 1 of 26)	15186560	15380665	194106	2	SLC4A4	XM_013092303.3	8365	solute carrier family 4 member 4, transcript variant X4
NC_040049.1	15609766	15610159	394	peaks14284	3.21811	Promoter (<=1kb)	15610301	15627797	17497	1	PPEF2	XM_021279700.2	-142	protein phosphatase with EF-hand domain 2, transcript variant X2
NC_040049.1	15655166	15655579	414	peaks14288	5.02357	Intron (XM_027456067.1/SCARB2, intron 2 of 11)	15641698	15663192	21495	2	SCARB2	XM_027456067.1	7613	scavenger receptor class B member 2
NC_040049.1	15784483	15784811	329	peaks14291	8.54316	Intron (XM_027456094.1/SHROOM3, intron 2 of 11)	15715165	15856051	140887	1	SHROOM3	XM_027456094.1	69318	shroom family member 3
NC_040049.1	15994039	15994299	261	peaks14316	1.56667	Distal Intergenic	15998489	16017900	19412	1	LOC101801160	XM_027456099.1	-4190	growth-regulated alpha protein, transcript variant X1
NC_040049.1	16038848	16039345	498	peaks14322	17.7895	Intron (XR_002404627.2/LOC106018832, intron 4 of 5)	16027955	16051469	23515	1	LOC106018832	XR_003496817.1	10893	-
NC_040049.1	16316791	16317400	610	peaks14343	3.49816	Intron (XM_027456104.1/WRN, intron 7 of 34)	16286033	16325789	39757	2	WRN	XM_027456104.1	8389	Werner syndrome RecQ like helicase, transcript variant X2
NC_040049.1	16357634	16357975	342	peaks14347	3.52962	Promoter (<=1kb)	16357166	16370003	12838	1	PPP2CB	XM_027456112.1	468	protein phosphatase 2 catalytic subunit beta
NC_040049.1	16529283	16529843	561	peaks14363	4.85631	Promoter (<=1kb)	16530122	16583361	53240	1	SLC20A2	XM_027456130.1	-279	solute carrier family 20 member 2, transcript variant X5
NC_040049.1	18088340	18088648	309	peaks14386	7.52243	Distal Intergenic	17975987	18061632	85646	2	MTUS1	XM_005021901.4	-26708	microtubule associated scaffold protein 1, transcript variant X6
NC_040049.1	18097846	18098351	506	peaks14388	10.5086	3' UTR	18094268	18128755	34488	2	FGL1	XM_027456184.1	30404	fibrinogen like 1, transcript variant X3
NC_040049.1	18128587	18129146	560	peaks14389	6.86047	Promoter (<=1kb)	18094268	18128755	34488	2	FGL1	XM_027456184.1	0	fibrinogen like 1, transcript variant X3
NC_040049.1	19293635	19293899	265	peaks14409	3.85148	Intron (XM_021274026.2/FAT1, intron 2 of 27)	19281823	19388835	107013	1	FAT1	XM_027456215.1	11812	FAT atypical cadherin 1, transcript variant X2
NC_040049.1	19370041	19370340	300	peaks14415	3.17583	Intron (XM_021274026.2/FAT1, intron 18 of 27)	19420573	19466453	45881	1	MTNR1A	XM_027456672.1	-50233	melatonin receptor 1A, transcript variant X1
NC_040049.1	19395040	19395430	391	peaks14418	12.2087	Distal Intergenic	19420573	19466453	45881	1	MTNR1A	XM_027456672.1	-25143	melatonin receptor 1A, transcript variant X1
NC_040049.1	19398720	19399142	423	peaks14419	4.13685	Distal Intergenic	19420573	19466453	45881	1	MTNR1A	XM_027456672.1	-21431	melatonin receptor 1A, transcript variant X1
NC_040049.1	19420055	19420426	372	peaks14421	3.94993	Promoter (<=1kb)	19420573	19466453	45881	1	MTNR1A	XM_027456672.1	-147	melatonin receptor 1A, transcript variant X1
NC_040049.1	19746471	19746777	307	peaks14425	3.35417	Intron (XR_003496892.1/FAM149A, intron 6 of 13)	19718141	19734625	16485	2	LOC101790057	XM_005008977.3	-11846	cytochrome P450 4V2, transcript variant X1
NC_040049.1	19881209	19881514	306	peaks14427	2.73909	Intron (XM_027456257.1/SORBS2, intron 2 of 28)	19861297	19993493	132197	1	SORBS2	XM_027456256.1	19912	sorbin and SH3 domain containing 2, transcript variant X12
NC_040049.1	19981440	19982125	686	peaks14430	6.84538	Intron (XM_027456257.1/SORBS2, intron 24 of 28)	20008818	20031967	23150	1	PDLIM3	XM_021277438.2	-26693	PDZ and LIM domain 3, transcript variant X2
NC_040049.1	20244117	20245146	1030	peaks14444	5.97351	Promoter (1-2kb)	20242874	20246620	3747	1	LOC113843615	XR_003497197.1	1243	-
NC_040049.1	20265349	20265584	236	peaks14446	3.08511	Distal Intergenic	20256749	20258387	1639	2	HELT	XM_027456509.1	-6962	helt bHLH transcription factor, transcript variant X2
NC_040049.1	20311197	20311494	298	peaks14449	3.57874	Intron (XM_027456285.1/ACSL1, intron 1 of 20)	20303109	20340794	37686	1	ACSL1	XM_027456285.1	8088	acyl-CoA synthetase long chain family member 1
NC_040046.1	63298685	63299016	332	peaks1445	9.94916	Distal Intergenic	63309676	63315468	5793	2	LOC110354680	XR_003492655.1	16452	-
NC_040049.1	20430306	20430606	301	peaks14455	9.65623	Intron (XM_027456290.1/IRF2, intron 4 of 8)	20422062	20446261	24200	1	IRF2	XM_027456289.1	8244	interferon regulatory factor 2, transcript variant X1
NC_040049.1	20593758	20594287	530	peaks14465	6.03882	Promoter (<=1kb)	20523115	20593246	70132	2	STOX2	XM_005030500.4	-512	storkhead box 2, transcript variant X6
NC_040049.1	20610750	20611098	349	peaks14468	3.6783	Intron (XM_027456295.1/STOX2, intron 1 of 3)	20523115	20593246	70132	2	STOX2	XM_005030500.4	-17504	storkhead box 2, transcript variant X6
NC_040049.1	23543217	23543514	298	peaks14506	2.17086	Distal Intergenic	23565465	23573469	8005	2	SPCS3	XM_027456383.1	29955	signal peptidase complex subunit 3
NC_040049.1	24194765	24194984	220	peaks14514	2.73909	Distal Intergenic	24214901	24235336	20436	1	LOC106019517	XR_001194395.3	-19917	-
NC_040049.1	24224472	24224813	342	peaks14515	4.04094	Intron (XR_001194395.3/LOC106019517, intron 2 of 2)	24211380	24231003	19624	2	LOC106019516	XR_003496895.1	6190	-
NC_040049.1	24367102	24367438	337	peaks14520	4.01133	Promoter (2-3kb)	24356707	24369839	13133	2	LOC106019503	XR_002405616.2	2401	-
NC_040049.1	24915094	24915590	497	peaks14536	4.09431	Intron (XM_027456413.1/GALNTL6, intron 8 of 11)	24787846	24889473	101628	2	GALNT7	XM_027456408.1	-25621	polypeptide N-acetylgalactosaminyltransferase 7, transcript variant X5
NC_040049.1	26121838	26122487	650	peaks14557	10.1749	Intron (XM_027456432.1/SH3RF1, intron 2 of 11)	26087663	26171425	83763	1	SH3RF1	XM_027456432.1	34175	SH3 domain containing ring finger 1
NC_040049.1	26213498	26213899	402	peaks14563	5.78317	Exon (XR_002401692.2/LOC106016806, exon 4 of 4)	26205991	26223809	17819	1	LOC106016806	XR_002401691.2	7507	-
NC_040049.1	26240027	26240302	276	peaks14566	1.65342	Intron (XM_027456431.1/PALLD, intron 10 of 20)	26205991	26223809	17819	1	LOC106016806	XR_002401691.2	34036	-
NC_040049.1	26248149	26248371	223	peaks14568	3.37118	Intron (XM_027456431.1/PALLD, intron 9 of 20)	26205991	26223809	17819	1	LOC106016806	XR_002401691.2	42158	-
NC_040049.1	26258915	26259169	255	peaks14570	4.32353	Intron (XM_027456431.1/PALLD, intron 9 of 20)	26205991	26223809	17819	1	LOC106016806	XR_002401691.2	52924	-
NC_040049.1	26270734	26271098	365	peaks14572	5.79904	Intron (XM_027456431.1/PALLD, intron 9 of 20)	26205991	26223809	17819	1	LOC106016806	XR_002401691.2	64743	-
NC_040049.1	26376664	26377436	773	peaks14584	7.46318	Intron (XM_021271778.2/PALLD, intron 2 of 21)	26204048	26396989	192942	2	PALLD	XM_021271778.2	19553	palladin, cytoskeletal associated protein, transcript variant X5
NC_040049.1	27554545	27554777	233	peaks14589	7.44383	Distal Intergenic	27492650	27550677	58028	2	CPE	XM_027456456.1	-3868	carboxypeptidase E
NC_040046.1	64619302	64619545	244	peaks1459	3.35417	3' UTR	64566057	64600833	34777	2	SLC9A2	XM_027445609.1	-18469	solute carrier family 9 member A2
NC_040049.1	27632416	27632901	486	peaks14592	2.33916	Promoter (<=1kb)	27631464	27649383	17920	1	TMEM192	XM_027456463.1	952	transmembrane protein 192, transcript variant X2
NC_040049.1	28053483	28053787	305	peaks14596	2.17086	Promoter (<=1kb)	28034403	28054219	19817	2	TMA16	XM_021270262.2	432	translation machinery associated 16 homolog, transcript variant X1
NC_040046.1	2547270	2547538	269	peaks146	2.60386	Distal Intergenic	2537897	2542199	4303	1	LOC110353522	XR_002404125.2	9373	-
NC_040049.1	29190567	29190910	344	peaks14602	6.20571	Distal Intergenic	29233806	29233924	119	2	LOC113843677	XR_003497345.1	43014	-
NC_040049.1	29307686	29308252	567	peaks14611	6.0505	Intron (XM_027456222.1/RAPGEF2, intron 7 of 29)	29233806	29233924	119	2	LOC113843677	XR_003497345.1	-73762	-
NC_040049.1	29454424	29455148	725	peaks14624	15.8656	Promoter (<=1kb)	29455549	29498256	42708	1	C4H4orf45	XM_013096650.3	-401	chromosome 4 C4orf45 homolog, transcript variant X2
NC_040049.1	29465371	29465673	303	peaks14625	13.6801	Intron (XM_013096650.3/C4H4orf45, intron 2 of 4)	29455589	29499366	43778	1	C4H4orf45	XM_013096651.3	9782	chromosome 4 C4orf45 homolog, transcript variant X2
NC_040049.1	29524405	29524691	287	peaks14633	2.41982	Intron (XM_005016559.4/FNIP2, intron 1 of 17)	29493487	29528694	35208	2	FNIP2	XM_005016559.4	4003	folliculin interacting protein 2, transcript variant X5
NC_040049.1	30542533	30542770	238	peaks14648	3.3085	Distal Intergenic	30390735	30506535	115801	2	LOC106016054	XR_003496991.1	-35998	-
NC_040049.1	31164978	31165213	236	peaks14655	4.36898	Promoter (1-2kb)	31154218	31166223	12006	2	LOC110352971	XR_002402841.2	1010	-
NC_040049.1	31291889	31292135	247	peaks14663	2.83923	Distal Intergenic	31307316	31413470	106155	1	DCHS2	XM_027456632.1	-15181	dachsous cadherin-related 2, transcript variant X4
NC_040049.1	31522551	31522979	429	peaks14670	3.24449	Intron (XR_003497001.1/LOC106017547, intron 5 of 8)	31477860	31542694	64835	2	LOC106017547	XR_003497001.1	19715	-
NC_040049.1	31526824	31527151	328	peaks14671	3.46892	Intron (XR_003497001.1/LOC106017547, intron 4 of 8)	31477860	31542694	64835	2	LOC106017547	XR_003497001.1	15543	-
NC_040049.1	32116787	32117176	390	peaks14691	3.45425	Intron (XM_027456658.1/FBXW7, intron 1 of 11)	32097705	32130710	33006	1	FBXW7	XM_021268997.2	19082	F-box and WD repeat domain containing 7, transcript variant X2
NC_040049.1	32295651	32296034	384	peaks14697	6.51469	Intron (XR_002399744.2/LOC106015446, intron 2 of 4)	32218638	32313605	94968	2	LOC106015446	XR_002399744.2	17571	-
NC_040049.1	32458528	32459201	674	peaks14702	2.12242	Intron (XM_027456661.1/GATB, intron 8 of 12)	32433826	32476614	42789	1	GATB	XM_027456661.1	24702	glutamyl-tRNA amidotransferase subunit B
NC_040049.1	32473960	32474249	290	peaks14704	3.15621	Intron (XM_027456661.1/GATB, intron 12 of 12)	32433826	32476614	42789	1	GATB	XM_027456661.1	40134	glutamyl-tRNA amidotransferase subunit B
NC_040049.1	32671884	32672164	281	peaks14714	6.46297	Exon (XM_027456226.1/SH3D19, exon 11 of 20)	32689517	32689587	71	2	LOC113843679	XR_003497347.1	17423	-
NC_040049.1	33137885	33138128	244	peaks14726	4.01133	Intron (XM_027456227.1/DCLK2, intron 12 of 20)	33112019	33197118	85100	2	DCLK2	XM_027456227.1	58990	doublecortin like kinase 2
NC_040049.1	33725760	33726045	286	peaks14736	2.65035	Intron (XM_027456675.1/NR3C2, intron 2 of 8)	33666757	33864362	197606	1	NR3C2	XM_021268981.2	59003	nuclear receptor subfamily 3 group C member 2, transcript variant X2
NC_040049.1	34000267	34000621	355	peaks14747	3.02736	Intron (XM_027456677.1/ARHGAP10, intron 1 of 22)	33870724	34004693	133970	2	ARHGAP10	XM_027456677.1	4072	Rho GTPase activating protein 10, transcript variant X5
NC_040049.1	34439459	34439677	219	peaks14761	2.09954	Promoter (<=1kb)	34438859	34603083	164225	1	SLC10A7	XM_013094904.3	600	solute carrier family 10 member 7, transcript variant X1
NC_040046.1	64977088	64977359	272	peaks1477	4.4317	Intron (XM_027445789.1/MAP4K4, intron 2 of 32)	65010467	65016882	6416	1	LOC113840046	XR_003492729.1	-33108	-
NC_040049.1	34863737	34864270	534	peaks14787	6.22556	Promoter (1-2kb)	34839478	34865715	26238	2	SMAD1	XM_005014677.4	1445	SMAD family member 1, transcript variant X2
NC_040049.1	34877256	34877546	291	peaks14788	1.83296	Intron (XM_027455774.1/SMAD1, intron 1 of 6)	34839478	34885969	46492	2	SMAD1	XM_027455774.1	8423	SMAD family member 1, transcript variant X2
NC_040049.1	34974538	34975450	913	peaks14796	8.36634	3' UTR	34964936	34974768	9833	1	LOC113843498	XM_027456229.1	9602	OTU domain-containing protein 4-like
NC_040049.1	35412500	35413367	868	peaks14810	12.8511	Exon (XR_002399728.2/LOC106015429, exon 8 of 9)	35415737	35439576	23840	2	SMARCA5	XM_027455770.1	26209	SWI/SNF related, matrix associated, actin dependent regulator of chromatin, subfamily a, member 5
NC_040049.1	35478784	35479076	293	peaks14816	2.17086	Intron (XM_027455771.1/GAB1, intron 4 of 13)	35415737	35439576	23840	2	SMARCA5	XM_027455770.1	-39208	SWI/SNF related, matrix associated, actin dependent regulator of chromatin, subfamily a, member 5
NC_040049.1	35498791	35499025	235	peaks14818	1.80032	Intron (XM_027455771.1/GAB1, intron 2 of 13)	35449201	35544643	95443	2	GAB1	XM_027455771.1	45618	GRB2 associated binding protein 1
NC_040049.1	36233492	36233809	318	peaks14844	2.17086	Intron (XM_005022419.4/RNF150, intron 1 of 6)	36188801	36310531	121731	1	RNF150	XM_005022419.4	44691	ring finger protein 150
NC_040049.1	36260340	36260563	224	peaks14845	1.55524	Intron (XM_005022419.4/RNF150, intron 1 of 6)	36188801	36310531	121731	1	RNF150	XM_005022419.4	71539	ring finger protein 150
NC_040049.1	36842514	36843004	491	peaks14875	3.51579	Intron (XM_027456743.1A15, intron 1 of 19)	36816569	36856058	39490	2	NAA15	XM_027456743.1	13054	N(alpha)-acetyltransferase 15, NatA auxiliary subunit
NC_040049.1	36848190	36848677	488	peaks14877	1.90653	Intron (XM_027456743.1A15, intron 1 of 19)	36816569	36856058	39490	2	NAA15	XM_027456743.1	7381	N(alpha)-acetyltransferase 15, NatA auxiliary subunit
NC_040049.1	36915473	36915689	217	peaks14884	3.6783	Intron (XM_027456745.1/ELF2, intron 7 of 9)	36907708	36922211	14504	1	ELF2	XM_027456746.1	7765	E74 like ETS transcription factor 2, transcript variant X3
NC_040049.1	37158896	37159238	343	peaks14889	2.17982	Promoter (<=1kb)	37157990	37220483	62494	1	SLC7A11	XM_005027130.4	906	solute carrier family 7 member 11
NC_040049.1	37189631	37189854	224	peaks14890	1.70803	Intron (XM_005027130.4/SLC7A11, intron 6 of 11)	37157990	37220483	62494	1	SLC7A11	XM_005027130.4	31641	solute carrier family 7 member 11
NC_040049.1	37247813	37248195	383	peaks14893	2.4481	Downstream (<1kb)	37249042	37251395	2354	2	LOC110354043	XR_002405425.2	3200	-
NC_040049.1	37261747	37262178	432	peaks14894	14.1093	Distal Intergenic	37249042	37251395	2354	2	LOC110354043	XR_002405425.2	-10352	-
NC_040049.1	37359323	37359989	667	peaks14896	8.41551	Distal Intergenic	37249042	37251395	2354	2	LOC110354043	XR_002405425.2	-107928	-
NC_040049.1	37442475	37442954	480	peaks14901	7.00386	Distal Intergenic	37488633	37498256	9624	1	PCDH18	XM_005009624.4	-45679	protocadherin 18
NC_040049.1	41150825	41151090	266	peaks14933	3.35417	Intron (XR_001187988.2/LOC106015752, intron 2 of 3)	41089911	41102318	12408	1	LOC113843575	XR_003497075.1	60914	-
NC_040049.1	41187399	41187629	231	peaks14934	4.81456	Intron (XR_001187988.2/LOC106015752, intron 2 of 3)	41089911	41102318	12408	1	LOC113843575	XR_003497075.1	97488	-
NC_040049.1	41517089	41517336	248	peaks14936	9.48304	Distal Intergenic	41537070	41567887	30818	1	LOC106015751	XR_003497286.1	-19734	-
NC_040046.1	65218774	65219088	315	peaks1494	6.42314	3' UTR	65221151	65224012	2862	2	RPL31	XM_027446047.1	4924	ribosomal protein L31
NC_040049.1	41715559	41716326	768	peaks14941	3.13532	Distal Intergenic	41653988	41658585	4598	1	LOC106015737	XR_002400218.2	61571	-
NC_040049.1	42044850	42045076	227	peaks14955	3.35417	Distal Intergenic	42006177	42034459	28283	2	LOC106015750	XR_003497230.1	-10391	-
NC_040049.1	42427695	42427949	255	peaks14974	6.19777	Intron (XR_003497095.1/LOC106015748, intron 1 of 6)	42383288	42391641	8354	2	LOC106015746	XR_003497096.1	-36054	-
NC_040049.1	42534159	42535049	891	peaks14980	4.43686	Distal Intergenic	42493134	42497228	4095	2	LOC106015747	XR_003497099.1	-36931	-
NC_040049.1	42535426	42535649	224	peaks14981	2.69098	Distal Intergenic	42493134	42497228	4095	2	LOC106015747	XR_003497099.1	-38198	-
NC_040049.1	42709346	42709610	265	peaks14991	3.13864	Distal Intergenic	42712965	42715522	2558	2	LOC106015745	XR_001187975.3	5912	-
NC_040049.1	42823995	42824247	253	peaks14998	4.86122	Intron (XM_027456824.1/SPATA5, intron 14 of 15)	42838168	42841227	3060	1	LOC113843578	XR_003497104.1	-13921	-
NC_040049.1	42848190	42848511	322	peaks14999	2.17008	Intron (XM_027456824.1/SPATA5, intron 14 of 15)	42838168	42841227	3060	1	LOC113843578	XR_003497104.1	10022	-
NC_040049.1	42850453	42850807	355	peaks15000	4.49002	Intron (XM_027456824.1/SPATA5, intron 14 of 15)	42838168	42841227	3060	1	LOC113843578	XR_003497104.1	12285	-
NC_040049.1	42856515	42856766	252	peaks15001	7.03202	Intron (XM_027456824.1/SPATA5, intron 14 of 15)	42838168	42841227	3060	1	LOC113843578	XR_003497104.1	18347	-
NC_040049.1	42865059	42865381	323	peaks15002	4.16563	Intron (XM_027456824.1/SPATA5, intron 14 of 15)	42838168	42841227	3060	1	LOC113843578	XR_003497104.1	26891	-
NC_040049.1	42953602	42954724	1123	peaks15011	6.94143	Intron (XM_027456826.1/NUDT6, intron 2 of 4)	42949007	42963051	14045	1	NUDT6	XM_027456826.1	4595	nudix hydrolase 6
NC_040049.1	42959189	42959490	302	peaks15012	2.52258	Intron (XM_027456826.1/NUDT6, intron 4 of 4)	42949007	42963051	14045	1	NUDT6	XM_027456826.1	10182	nudix hydrolase 6
NC_040049.1	43019502	43019893	392	peaks15014	3.61765	Exon (XM_027456837.1/BBS12, exon 2 of 13)	42993703	43023928	30226	2	BBS12	XM_027456837.1	4035	Bardet-Biedl syndrome 12, transcript variant X20
NC_040049.1	43039616	43039918	303	peaks15016	2.26689	Promoter (1-2kb)	42993704	43038200	44497	2	BBS12	XM_027456853.1	-1416	Bardet-Biedl syndrome 12, transcript variant X20
NC_040046.1	65394501	65394730	230	peaks1502	3.35417	Distal Intergenic	65367035	65370502	3468	2	LOC106015106	XR_001186891.3	-23999	-
NC_040049.1	44012128	44012476	349	peaks15038	2.29421	Promoter (<=1kb)	44008850	44012587	3738	2	RPL7L1	XM_027456892.1	111	ribosomal protein L7 like 1
NC_040049.1	44117381	44117739	359	peaks15041	4.93165	Promoter (<=1kb)	44117407	44174566	57160	1	PDE5A	XM_005013502.4	0	phosphodiesterase 5A, transcript variant X1
NC_040049.1	44367480	44367716	237	peaks15048	2.55109	Intron (XM_027456900.1/SEC24D, intron 6 of 18)	44290054	44381783	91730	2	SYNPO2	XM_005013494.4	14067	synaptopodin 2, transcript variant X2
NC_040049.1	44597236	44597606	371	peaks15079	9.56968	Promoter (2-3kb)	44563072	44599726	36655	2	SEC31A	XM_027456934.1	2120	SEC31 homolog A, COPII coat complex component
NC_040049.1	44639870	44640282	413	peaks15084	3.45425	Promoter (2-3kb)	44607400	44642456	35057	2	LIN54	XM_027456936.1	2174	lin-54 DREAM MuvB core complex component, transcript variant X3
NC_040046.1	2608909	2609134	226	peaks151	4.13271	Promoter (1-2kb)	2596816	2610178	13363	2	LRRC32	XM_005024076.4	1044	leucine rich repeat containing 32, transcript variant X1
NC_040049.1	44981592	44982003	412	peaks15102	4.70781	Intron (XM_027456954.1/MAPK10, intron 4 of 9)	45042813	45152910	110098	1	PTPN13	XM_027456955.1	-60810	protein tyrosine phosphatase, non-receptor type 13, transcript variant X6
NC_040049.1	45361562	45361964	403	peaks15119	2.49355	Promoter (1-2kb)	45360157	45377860	17704	1	PKD2	XM_005012776.4	1405	polycystin 2, transient receptor potential cation channel, transcript variant X3
NC_040049.1	46381308	46381533	226	peaks15143	3.10106	Intron (XM_027456992.1/BMP2K, intron 1 of 15)	46334887	46398946	64060	2	BMP2K	XM_027456992.1	17413	BMP2 inducible kinase, transcript variant X1
NC_040049.1	46597390	46597719	330	peaks15158	2.742	Promoter (1-2kb)	46509089	46599667	90579	2	LOC106014940	XR_002399081.2	1948	-
NC_040046.1	65987009	65987265	257	peaks1516	2.72039	Intron (XM_027446226.1/REV1, intron 1 of 23)	65978436	66032642	54207	1	REV1	XM_027446226.1	8573	REV1, DNA directed polymerase
NC_040049.1	46688220	46688495	276	peaks15167	3.80002	Intron (XM_027457008.1/LOC101797763, intron 5 of 8)	46668557	46704963	36407	2	LOC101797763	XM_027457009.1	16468	methylenetetrahydrofolate dehydrogenase (NADP+ dependent) 2 like, transcript variant X3
NC_040049.1	46729031	46729308	278	peaks15169	2.73909	Promoter (1-2kb)	46726424	46731114	4691	2	LOC106014932	XM_013093223.3	1806	interleukin-8-like
NC_040049.1	46795528	46795840	313	peaks15174	10.4679	5' UTR	46787880	46790321	2442	2	LOC101803817	XM_005012751.4	-5207	interleukin-8
NC_040049.1	46813612	46813876	265	peaks15176	2.88108	Promoter (1-2kb)	46814913	46840358	25446	1	RASSF6	XM_021267678.2	-1037	Ras association domain family member 6, transcript variant X12
NC_040049.1	47076688	47077041	354	peaks15187	2.17086	Distal Intergenic	47092842	47250950	158109	1	ADAMTS3	XM_021267660.2	-15801	ADAM metallopeptidase with thrombospondin type 1 motif 3, transcript variant X14
NC_040049.1	47356673	47357147	475	peaks15196	5.74017	Intron (XM_013093180.3/DLC1, intron 1 of 17)	47348651	47605421	256771	1	DLC1	XM_013093180.3	8022	DLC1 Rho GTPase activating protein, transcript variant X6
NC_040049.1	47362516	47362774	259	peaks15197	3.10806	Intron (XM_013093180.3/DLC1, intron 1 of 17)	47348651	47605421	256771	1	DLC1	XM_013093180.3	13865	DLC1 Rho GTPase activating protein, transcript variant X6
NC_040049.1	47422083	47422573	491	peaks15202	4.73499	Promoter (<=1kb)	47422966	47605421	182456	1	DLC1	XM_027457042.1	-393	DLC1 Rho GTPase activating protein, transcript variant X6
NC_040049.1	47839067	47839414	348	peaks15234	4.45204	Downstream (<1kb)	47818827	47836880	18054	1	AASDH	XM_021267656.2	20240	aminoadipate-semialdehyde dehydrogenase, transcript variant X2
NC_040049.1	47972057	47972429	373	peaks15239	2.73909	3' UTR	47840135	47962488	122354	2	KIAA1211	XM_027457053.1	-9569	KIAA1211 ortholog, transcript variant X6
NC_040049.1	48293189	48293469	281	peaks15247	3.35417	Distal Intergenic	48302647	48305580	2934	1	LOC113843655	XR_003497312.1	-9178	-
NC_040049.1	48494035	48494383	349	peaks15250	5.38082	Intron (XM_005012711.4/PDGFRA, intron 12 of 22)	48478587	48513027	34441	2	PDGFRA	XM_005012711.4	18644	platelet derived growth factor receptor alpha, transcript variant X3
NC_040049.1	49176957	49177305	349	peaks15288	2.73909	Intron (XR_002399401.2/LOC110351679, intron 2 of 2)	49165279	49221898	56620	2	LOC110351679	XR_002399401.2	44593	-
NC_040049.1	49332706	49333300	595	peaks15295	3.77194	Intron (XM_027457100.1/DCUN1D4, intron 5 of 11)	49318500	49355392	36893	2	DCUN1D4	XM_027457099.1	22092	defective in cullin neddylation 1 domain containing 4, transcript variant X4
NC_040046.1	2620996	2621253	258	peaks153	4.97314	Distal Intergenic	2596816	2613970	17155	2	LRRC32	XM_005024078.4	-7026	leucine rich repeat containing 32, transcript variant X1
NC_040049.1	49618734	49619262	529	peaks15316	5.08534	Intron (XM_013094081.3/SLAIN2, intron 6 of 7)	49609480	49611601	2122	1	LOC113843608	XR_003497186.1	9254	-
NC_040049.1	49619555	49619871	317	peaks15317	2.65621	Intron (XM_013094081.3/SLAIN2, intron 6 of 7)	49609480	49611601	2122	1	LOC113843608	XR_003497186.1	10075	-
NC_040049.1	49649018	49649640	623	peaks15318	8.85599	Distal Intergenic	49612497	49639222	26726	2	SLAIN2	XM_021268344.2	-9796	SLAIN motif family member 2, transcript variant X1
NC_040049.1	49705674	49705904	231	peaks15319	2.73909	Intron (XM_027457126.1/TEC, intron 8 of 17)	49698229	49715555	17327	1	TEC	XM_027457130.1	7445	tec protein tyrosine kinase, transcript variant X5
NC_040049.1	51914711	51914959	249	peaks15340	3.23813	Intron (XM_027457187.1/LIMCH1, intron 4 of 28)	51863893	51922240	58348	2	LIMCH1	XM_027457187.1	7281	LIM and calponin homology domains 1, transcript variant X5
NC_040049.1	52058010	52058316	307	peaks15346	2.0583	Promoter (<=1kb)	52054071	52058545	4475	2	UCHL1	XM_027457192.1	229	ubiquitin C-terminal hydrolase L1
NC_040049.1	52097693	52098258	566	peaks15348	1.82184	Intron (XM_027457194.1/APBB2, intron 2 of 17)	52072780	52234911	162132	1	APBB2	XM_021269419.2	24913	amyloid beta precursor protein binding family B member 2, transcript variant X18
NC_040049.1	52138008	52138274	267	peaks15350	2.17086	Promoter (<=1kb)	52137594	52234911	97318	1	APBB2	XM_021269423.2	414	amyloid beta precursor protein binding family B member 2, transcript variant X18
NC_040049.1	52570591	52570811	221	peaks15362	3.62825	Intron (XM_027457220.1/PDS5A, intron 2 of 33)	52551903	52629872	77970	1	PDS5A	XM_027457221.1	18688	PDS5 cohesin associated factor A, transcript variant X2
NC_040046.1	66349758	66350029	272	peaks1537	1.80018	Intron (XM_027446459.1/INPP4A, intron 1 of 25)	66341620	66426116	84497	1	INPP4A	XM_027446563.1	8138	inositol polyphosphate-4-phosphatase type I A, transcript variant X3
NC_040049.1	52688331	52688638	308	peaks15372	3.67812	Distal Intergenic	52694074	52731705	37632	1	SMIM14	XM_027457231.1	-5436	small integral membrane protein 14
NC_040049.1	52724185	52724553	369	peaks15376	7.39604	Intron (XM_027457231.1/SMIM14, intron 3 of 4)	52738438	52752417	13980	1	UGDH	XM_027457228.1	-13885	UDP-glucose 6-dehydrogenase
NC_040049.1	52758698	52759029	332	peaks15381	2.98343	Intron (XM_027457229.1/LIAS, intron 7 of 10)	52754672	52763749	9078	2	LIAS	XM_027457229.1	4720	lipoic acid synthetase
NC_040049.1	53060991	53061585	595	peaks15398	5.87319	Promoter (2-3kb)	53035715	53063691	27977	2	KLF3	XM_027457242.1	2106	Kruppel like factor 3, transcript variant X1
NC_040049.1	53318674	53318969	296	peaks15406	5.28732	Intron (XM_005029664.4/TBC1D1, intron 2 of 21)	53215298	53326150	110853	2	TBC1D1	XM_005029664.4	7181	TBC1 domain family member 1, transcript variant X11
NC_040046.1	66428087	66428315	229	peaks1541	4.3628	Distal Intergenic	66359905	66422171	62267	1	INPP4A	XM_027446466.1	68182	inositol polyphosphate-4-phosphatase type I A, transcript variant X3
NC_040049.1	55536143	55536517	375	peaks15412	5.44067	Intron (XM_027457272.1/PCDH7, intron 1 of 2)	55558400	55577589	19190	2	LOC110352781	XR_002402350.2	41072	-
NC_040049.1	57299719	57300224	506	peaks15432	5.61691	Distal Intergenic	57284107	57285828	1722	2	LOC113843639	XR_003497265.1	-13891	-
NC_040049.1	57328180	57328522	343	peaks15435	4.28767	Distal Intergenic	57284107	57285828	1722	2	LOC113843639	XR_003497265.1	-42352	-
NC_040046.1	66514309	66514560	252	peaks1544	2.68189	Intron (XM_027446652.1/TMEM131, intron 2 of 40)	66444276	66540527	96252	2	TMEM131	XM_027446652.1	25967	transmembrane protein 131
NC_040049.1	58075760	58076172	413	peaks15468	2.73909	Intron (XM_027457312.1/PPARGC1A, intron 1 of 12)	58092522	58158799	66278	1	PPARGC1A	XM_005031663.4	-16350	PPARG coactivator 1 alpha, transcript variant X4
NC_040049.1	58345855	58346376	522	peaks15473	17.6235	Distal Intergenic	58234508	58268227	33720	1	LOC110354834	XR_002407052.2	111347	-
NC_040049.1	58490830	58491052	223	peaks15477	4.70781	Intron (XM_027457314.1/ADGRA3, intron 2 of 18)	58470125	58523274	53150	1	ADGRA3	XM_027457314.1	20705	adhesion G protein-coupled receptor A3
NC_040046.1	66573482	66573904	423	peaks1548	9.04125	Promoter (1-2kb)	66575414	66646279	70866	1	VWA3B	XM_027446666.1	-1510	von Willebrand factor A domain containing 3B, transcript variant X2
NC_040049.1	59080909	59081196	288	peaks15482	1.65301	Downstream (2-3kb)	59047396	59060267	12872	2	PACRGL	XM_013097852.3	-20642	parkin coregulated like
NC_040049.1	59472343	59472773	431	peaks15490	4.70781	Distal Intergenic	59538216	59542430	4215	1	LOC113843643	XM_027457327.1	-65443	protein maestro-like
NC_040049.1	59574241	59574666	426	peaks15491	6.20571	Distal Intergenic	59538216	59542430	4215	1	LOC113843643	XM_027457327.1	36025	protein maestro-like
NC_040049.1	61086093	61086336	244	peaks15527	1.80032	Intron (XM_005016958.4/C1QTNF7, intron 1 of 3)	61039355	61077606	38252	2	C1QTNF7	XM_005016959.4	-8487	C1q and TNF related 7, transcript variant X2
NC_040049.1	62406563	62406983	421	peaks15542	2.90791	Promoter (2-3kb)	62381110	62409711	28602	2	LOC110354175	XR_003497301.1	2728	serine/arginine repetitive matrix protein 3-like, transcript variant X1
NC_040046.1	66880009	66880473	465	peaks1555	4.70781	Intron (XM_027446771.1/ATP10A, intron 10 of 20)	66785407	66791408	6002	2	LOC106018721	XR_003492981.1	-88601	-
NC_040049.1	64227797	64228168	372	peaks15574	8.6869	Promoter (<=1kb)	64094667	64228558	133892	2	PPP2R2C	XM_027457421.1	390	protein phosphatase 2 regulatory subunit Bgamma, transcript variant X7
NC_040049.1	64436944	64437276	333	peaks15585	10.6375	Intron (XM_021270043.2/KIAA0232, intron 6 of 7)	64449485	64529882	80398	1	TBC1D14	XM_027457429.1	-12209	TBC1 domain family member 14, transcript variant X3
NC_040049.1	64491227	64491813	587	peaks15591	5.70947	Promoter (<=1kb)	64490710	64529882	39173	1	TBC1D14	XM_027457431.1	517	TBC1 domain family member 14, transcript variant X3
NC_040049.1	65196350	65196641	292	peaks15617	2.62644	Intron (XR_002400515.2/AFAP1, intron 4 of 16)	65156297	65221275	64979	2	AFAP1	XR_002400515.2	24634	actin filament associated protein 1, transcript variant X6
NC_040049.1	65222050	65222480	431	peaks15621	6.09458	Promoter (<=1kb)	65156297	65221275	64979	2	AFAP1	XR_002400515.2	-775	actin filament associated protein 1, transcript variant X6
NC_040049.1	65821862	65822315	454	peaks15634	2.41982	Promoter (<=1kb)	65822196	65854668	32473	1	CPZ	XM_005016191.4	0	carboxypeptidase Z
NC_040049.1	66603665	66603885	221	peaks15648	2.32168	Intron (XM_021270001.2/DOK7, intron 2 of 8)	66560171	66618642	58472	2	DOK7	XM_021270001.2	14757	docking protein 7, transcript variant X5
NC_040049.1	66722272	66722648	377	peaks15650	6.0167	Intron (XM_027456278.1/RGS12, intron 4 of 16)	66683001	66771131	88131	2	RGS12	XM_027456278.1	48483	regulator of G protein signaling 12
NC_040046.1	68254747	68255319	573	peaks1566	7.77184	Distal Intergenic	68258922	68270079	11158	1	NIPA1	XM_027446881.1	-3603	NIPA magnesium transporter 1, transcript variant X1
NC_040049.1	67145869	67146160	292	peaks15673	3.68429	Promoter (2-3kb)	67148610	67150782	2173	1	LOC110352088	XR_002400495.2	-2450	-
NC_040049.1	67158639	67158982	344	peaks15675	1.76756	Promoter (2-3kb)	67138454	67161362	22909	2	LOC106015931	XR_003496705.1	2380	-
NC_040049.1	67196512	67196769	258	peaks15679	2.02605	Intron (XR_003496707.1/LOC113843420, intron 1 of 3)	67178877	67190928	12052	2	LOC101795901	XR_003496694.1	-5584	-
NC_040049.1	67200101	67200469	369	peaks15680	3.21499	Exon (XR_003496707.1/LOC113843420, exon 1 of 4)	67191357	67203506	12150	2	LOC113843420	XR_003496707.1	3037	-
NC_040049.1	67222483	67222793	311	peaks15683	1.72883	Exon (XM_027456281.1/FAM193A, exon 20 of 21)	67191357	67203506	12150	2	LOC113843420	XR_003496707.1	-18977	-
NC_040049.1	67281123	67281338	216	peaks15688	2.84124	Intron (XM_027456281.1/FAM193A, intron 1 of 20)	67219133	67296548	77416	2	FAM193A	XM_027456281.1	15210	family with sequence similarity 193 member A
NC_040046.1	2717297	2717904	608	peaks157	4.40994	Distal Intergenic	2756887	2769589	12703	1	TSKU	XM_027466445.1	-38983	tsukushi, small leucine rich proteoglycan, transcript variant X2
NC_040049.1	67813600	67814025	426	peaks15704	4.70781	Distal Intergenic	67791082	67793266	2185	2	NAT8L	XM_027455661.1	-20334	N-acetyltransferase 8 like, transcript variant X2
NC_040049.1	67896668	67896958	291	peaks15706	3.66287	Intron (XM_021269972.2/C4H4orf48, intron 2 of 3)	67888741	67901642	12902	2	C4H4orf48	XM_021269972.2	4684	chromosome 4 C4orf48 homolog, transcript variant X1
NC_040049.1	67908223	67909015	793	peaks15707	4.01133	Promoter (1-2kb)	67906254	67912159	5906	1	LOC113843425	XR_003496711.1	1969	-
NC_040049.1	67918674	67919012	339	peaks15708	4.55772	Intron (XM_027455669.1/LOC101793524, intron 3 of 3)	67913968	67923660	9693	2	LOC101793524	XM_027455669.1	4648	neuropeptide-like protein C4orf48 homolog
NC_040049.1	68040833	68041264	432	peaks15721	4.96266	Intron (XM_013096361.3/NSD2, intron 4 of 23)	67999537	68072471	72935	2	NSD2	XM_013096361.3	31207	nuclear receptor binding SET domain protein 2, transcript variant X16
NC_040049.1	69394037	69394638	602	peaks15742	12.3055	Exon (XR_002400447.2/LOC110352080, exon 2 of 2)	69348457	69397695	49239	2	MAEA	XM_005016135.4	3057	macrophage erythroblast attacher, transcript variant X3
NC_040049.1	70010836	70011185	350	peaks15761	5.32546	Intron (XM_005016118.4/FGFRL1, intron 3 of 6)	69981402	69998634	17233	1	LOC113843434	XR_003496719.1	29434	-
NC_040049.1	70254291	70254546	256	peaks15775	1.34958	Distal Intergenic	70267138	70268802	1665	2	LOC113843585	XR_003497120.1	14256	-
NC_040046.1	68355358	68355586	229	peaks1578	4.16218	Promoter (<=1kb)	68290351	68356308	65958	2	CYFIP1	XM_027446895.1	722	cytoplasmic FMR1 interacting protein 1, transcript variant X1
NC_040049.1	70496978	70497269	292	peaks15790	4.28938	Intron (XM_027455751.1/KDM3A, intron 9 of 24)	70483106	70515044	31939	1	KDM3A	XM_027455751.1	13872	lysine demethylase 3A
NC_040049.1	73380045	73380268	224	peaks15815	1.80167	Promoter (<=1kb)	73330580	73380242	49663	2	SMOX	XM_027455818.1	0	spermine oxidase, transcript variant X2
NC_040049.1	73497446	73497729	284	peaks15827	3.66287	Distal Intergenic	73502378	73567205	64828	1	PTPRA	XM_027455822.1	-4649	protein tyrosine phosphatase, receptor type A
NC_040049.1	74355457	74355985	529	peaks15859	5.07256	Distal Intergenic	74262158	74329259	67102	2	GFRA4	XM_013102417.3	-26198	GDNF family receptor alpha 4, transcript variant X1
NC_040049.1	74475850	74476106	257	peaks15860	2.88752	Distal Intergenic	74490796	74515803	25008	2	ADAM33	XM_027455847.1	39697	ADAM metallopeptidase domain 33
NC_040049.1	74505666	74506474	809	peaks15864	8.708	Exon (XM_027455847.1/ADAM33, exon 3 of 24)	74490796	74515803	25008	2	ADAM33	XM_027455847.1	9329	ADAM metallopeptidase domain 33
NC_040049.1	74724464	74724723	260	peaks15881	3.52724	Intron (XM_027455860.1/SFXN5, intron 3 of 12)	74729494	74789123	59630	1	SFXN5	XM_027455861.1	-4771	sideroflexin 5, transcript variant X5
NC_040049.1	75807893	75809423	1531	peaks15925	4.70128	Promoter (<=1kb)	75809057	75809129	73	1	LOC113843668	XR_003497337.1	0	-
NC_040049.1	75833373	75833670	298	peaks15930	4.51334	Promoter (<=1kb)	75820404	75832856	12453	2	LOC101804970	XR_003496760.1	-517	dynactin subunit 1, transcript variant X1
NC_040050.1	186462	186874	413	peaks15960	4.55719	Distal Intergenic	38639	112517	73879	2	LOC113843840	XR_003497705.1	-73945	-
NC_040050.1	743624	743846	223	peaks15980	2.47735	Distal Intergenic	724197	728581	4385	1	LOC110351379	XR_003497668.1	19427	-
NC_040050.1	1193323	1193975	653	peaks15985	5.56444	Distal Intergenic	930528	973463	42936	1	LOC101799047	XR_003497627.1	262795	-
NC_040050.1	1810421	1810689	269	peaks15990	3.91642	Distal Intergenic	1874166	1930713	56548	1	ACVR2A	XM_021275966.2	-63477	activin A receptor type 2A, transcript variant X2
NC_040050.1	1974613	1974862	250	peaks16008	3.06011	Intron (XM_027458450.1/MBD5, intron 1 of 14)	1978105	2077550	99446	1	MBD5	XM_013104567.3	-3243	methyl-CpG binding domain protein 5, transcript variant X4
NC_040050.1	2087903	2088668	766	peaks16017	5.49046	Exon (XR_003497540.1/LOC113843782, exon 2 of 2)	2080100	2083578	3479	2	LOC113843781	XR_003497535.1	-4325	-
NC_040050.1	2284294	2284607	314	peaks16031	4.97336	5' UTR	2290851	2312525	21675	1	LYPD6	XM_027458380.1	-6244	LY6/PLAUR domain containing 6, transcript variant X4
NC_040050.1	2317698	2318020	323	peaks16036	3.57874	Downstream (<1kb)	2305217	2308984	3768	2	LOC113843770	XR_003497506.1	-8714	-
NC_040050.1	2338744	2339349	606	peaks16039	5.33875	Distal Intergenic	2318637	2331066	12430	2	MMADHC	XM_027458276.1	-7678	metabolism of cobalamin associated D
NC_040046.1	68823911	68824349	439	peaks1604	2.73909	Distal Intergenic	68792664	68801896	9233	2	LOC110353793	XR_003493210.1	-22015	-
NC_040050.1	2408994	2409415	422	peaks16049	3.72246	3' UTR	2408532	2421754	13223	2	RND3	XM_027457890.1	12339	Rho family GTPase 3
NC_040050.1	2416116	2416348	233	peaks16050	6.06164	Intron (XM_027457890.1/RND3, intron 1 of 3)	2408532	2421754	13223	2	RND3	XM_027457890.1	5406	Rho family GTPase 3
NC_040050.1	2498522	2498994	473	peaks16057	2.54269	Promoter (<=1kb)	2492736	2499932	7197	2	LOC113843768	XR_003497497.1	938	-
NC_040046.1	69104495	69104785	291	peaks1606	3.35417	Distal Intergenic	68985202	68995690	10489	1	SHOX	XM_027447095.1	119293	short stature homeobox
NC_040050.1	2732794	2733187	394	peaks16073	10.0916	Promoter (1-2kb)	2731759	2733119	1361	1	LOC113843689	XR_003497366.1	1035	-
NC_040050.1	2753744	2753968	225	peaks16076	2.80343	Intron (XM_021274275.2/CACNB4, intron 4 of 8)	2735100	2760865	25766	2	CACNB4	XM_021274275.2	6897	calcium voltage-gated channel auxiliary subunit beta 4, transcript variant X3
NC_040046.1	69212036	69212410	375	peaks1608	4.89251	Distal Intergenic	68985202	68995690	10489	1	SHOX	XM_027447095.1	226834	short stature homeobox
NC_040046.1	69248714	69248928	215	peaks1609	2.73909	Distal Intergenic	69474227	69489228	15002	2	CRLF2	XM_021275230.2	240300	cytokine receptor like factor 2
NC_040050.1	3619807	3620097	291	peaks16106	4.37564	Promoter (<=1kb)	3619521	3677091	57571	1	GPD2	XM_027457836.1	286	glycerol-3-phosphate dehydrogenase 2, transcript variant X6
NC_040050.1	3841927	3843067	1141	peaks16117	4.24879	Distal Intergenic	3825611	3836752	11142	2	CYTIP	XM_027458292.1	-5175	cytohesin 1 interacting protein
NC_040050.1	4211162	4211550	389	peaks16139	2.58088	Intron (XM_027458212.1/TANC1, intron 4 of 23)	4200150	4256286	56137	1	TANC1	XM_027458208.1	11012	tetratricopeptide repeat, ankyrin repeat and coiled-coil containing 1, transcript variant X12
NC_040050.1	4386235	4386473	239	peaks16152	2.49164	Intron (XM_013106964.3/BAZ2B, intron 1 of 37)	4280078	4390216	110139	2	BAZ2B	XM_013106964.3	3743	bromodomain adjacent to zinc finger domain 2B, transcript variant X3
NC_040050.1	4435274	4435592	319	peaks16157	3.81083	Promoter (1-2kb)	4433636	4455729	22094	1	44992	XM_027458095.1	1638	-
NC_040050.1	4454173	4454598	426	peaks16161	2.73909	3' UTR	4438229	4457034	18806	1	44992	XR_003497442.1	15944	-
NC_040050.1	5024344	5024571	228	peaks16166	3.35417	Intron (XM_027457732.1/MDGA2, intron 1 of 15)	4969762	5283223	313462	1	MDGA2	XM_027457733.1	54582	MAM domain containing glycosylphosphatidylinositol anchor 2, transcript variant X5
NC_040046.1	69604653	69604951	299	peaks1617	1.65301	Intron (XM_005010229.4/LOC101793812, intron 9 of 11)	69614968	69635848	20881	1	LOC101794111	XM_013103315.3	-10017	granulocyte-macrophage colony-stimulating factor receptor subunit alpha, transcript variant X2
NC_040050.1	7251716	7251963	248	peaks16241	3.38967	Distal Intergenic	7216351	7243156	26806	2	TRIM9	XM_027457748.1	-8560	tripartite motif containing 9
NC_040050.1	7378416	7378653	238	peaks16254	2.34737	Promoter (1-2kb)	7376906	7379680	2775	1	PTGER2	XM_005026576.4	1510	prostaglandin E receptor 2, transcript variant X2
NC_040050.1	7516300	7516582	283	peaks16269	1.65301	Exon (XM_027457723.1/FERMT2, exon 13 of 16)	7497005	7503651	6647	2	GNPNAT1	XM_027457741.1	-12649	glucosamine-phosphate N-acetyltransferase 1, transcript variant X2
NC_040050.1	7729743	7730130	388	peaks16280	4.60852	Distal Intergenic	7798384	7823146	24763	2	LOC106020260	XR_002406648.2	93016	-
NC_040050.1	7780306	7780575	270	peaks16286	7.20919	Distal Intergenic	7798384	7823146	24763	2	LOC106020260	XR_002406648.2	42571	-
NC_040050.1	7857477	7857707	231	peaks16291	1.91237	Exon (XR_003497549.1/LOC110354397, exon 6 of 17)	7837184	7839883	2700	2	BMP4	XM_027457473.1	-17594	bone morphogenetic protein 4
NC_040050.1	7908944	7909158	215	peaks16293	1.98268	Exon (XR_003497563.1/LOC101802970, exon 1 of 7)	7878539	7920220	41682	2	LOC101802970	XR_003497563.1	11062	-
NC_040046.1	70052248	70052502	255	peaks1630	5.30373	Intron (XM_027447271.1/DHRSX, intron 5 of 8)	69964080	69974211	10132	2	LOC110353993	XR_002405328.2	-78037	-
NC_040050.1	8221491	8221887	397	peaks16324	4.67484	Promoter (<=1kb)	8220984	8227051	6068	1	MAPK1IP1L	XM_021278616.2	507	mitogen-activated protein kinase 1 interacting protein 1 like, transcript variant X1
NC_040050.1	8342258	8342828	571	peaks16334	4.65827	Promoter (1-2kb)	8344598	8344669	72	1	TRNAG-UCC_4	TRNAG-UCC_4	-1770	-
NC_040046.1	70231763	70231993	231	peaks1635	3.52701	Intron (XR_003493334.1/LOC106019302, intron 3 of 7)	70209883	70240131	30249	2	LOC106019302	XR_003493334.1	8138	-
NC_040050.1	9019566	9019821	256	peaks16354	4.01133	Intron (XM_027458244.1A30, intron 2 of 2)	9002368	9023495	21128	1	NAA30	XM_027458242.1	17198	N(alpha)-acetyltransferase 30, NatC catalytic subunit, transcript variant X3
NC_040046.1	70241864	70242443	580	peaks1636	9.206	Promoter (1-2kb)	70240222	70266589	26368	1	CD99	XM_027447259.1	1642	CD99 molecule (Xg blood group), transcript variant X6
NC_040050.1	9270461	9270838	378	peaks16361	5.93787	Intron (XM_027458628.1/PSMA3, intron 8 of 10)	9261731	9273237	11507	1	PSMA3	XM_027458628.1	8730	proteasome subunit alpha 3
NC_040050.1	9389990	9390304	315	peaks16370	3.83829	Intron (XM_027458634.1/KIAA0586, intron 30 of 31)	9342061	9349054	6994	2	TIMM9	XM_027458635.1	-40936	translocase of inner mitochondrial membrane 9, transcript variant X2
NC_040050.1	9442500	9442844	345	peaks16374	4.80938	Distal Intergenic	9452184	9461502	9319	1	DACT1	XM_027458384.1	-9340	dishevelled binding antagonist of beta catenin 1, transcript variant X3
NC_040050.1	9524212	9524498	287	peaks16377	4.3628	Intron (XR_003497763.1/LOC106016753, intron 1 of 1)	9530332	9539076	8745	1	LOC113843878	XR_003497771.1	-5834	-
NC_040050.1	9544323	9544763	441	peaks16378	5.95363	Distal Intergenic	9530332	9539076	8745	1	LOC113843878	XR_003497771.1	13991	-
NC_040050.1	9658070	9658284	215	peaks16385	4.01133	Distal Intergenic	9648819	9653855	5037	2	LOC113843860	XM_027459114.1	-4215	inositol 1,4,5-trisphosphate receptor-interacting protein-like 1
NC_040050.1	9692100	9692340	241	peaks16388	2.34972	Intron (XM_027457857.1/DAAM1, intron 1 of 27)	9679698	9774963	95266	1	DAAM1	XM_027457857.1	12402	dishevelled associated activator of morphogenesis 1
NC_040050.1	9719148	9719459	312	peaks16390	3.35417	Intron (XM_027457857.1/DAAM1, intron 3 of 27)	9679698	9774963	95266	1	DAAM1	XM_027457857.1	39450	dishevelled associated activator of morphogenesis 1
NC_040050.1	10131351	10131895	545	peaks16404	3.95568	Distal Intergenic	10095495	10105463	9969	1	LOC113843766	XR_003497486.1	35856	-
NC_040050.1	10270690	10271011	322	peaks16407	2.30163	Intron (XM_027459412.1/MNAT1, intron 1 of 8)	10264752	10384807	120056	1	MNAT1	XM_027459413.1	5938	MNAT1, CDK activating kinase assembly factor, transcript variant X2
NC_040050.1	10488325	10488861	537	peaks16413	3.32673	Promoter (<=1kb)	10489509	10493071	3563	1	LOC106015641	XR_003497435.1	-648	-
NC_040050.1	10538609	10538916	308	peaks16417	9.65623	Intron (XM_027458011.1/PRKCH, intron 1 of 13)	10551771	10569961	18191	1	LOC110351914	XR_002399965.2	-12855	-
NC_040050.1	10780405	10780778	374	peaks16429	3.87669	Intron (XM_027459128.1/SYT16, intron 3 of 6)	10754766	10816687	61922	1	SYT16	XM_027459127.1	25639	synaptotagmin 16, transcript variant X2
NC_040050.1	10894947	10895194	248	peaks16433	3.99579	Distal Intergenic	10878994	10881689	2696	2	LOC101793554	XM_027458920.1	-13258	inositol 1,4,5-trisphosphate receptor-interacting protein-like 1
NC_040050.1	11401459	11401936	478	peaks16449	1.32901	Intron (XR_003497619.1/LOC101799495, intron 3 of 5)	11310181	11387966	77786	2	PPP2R5E	XM_027458714.1	-13493	protein phosphatase 2 regulatory subunit B'epsilon, transcript variant X5
NC_040050.1	11461554	11461925	372	peaks16453	3.52701	Distal Intergenic	11436238	11455760	19523	2	SGPP1	XM_005022680.3	-5794	sphingosine-1-phosphate phosphatase 1
NC_040050.1	11861537	11861768	232	peaks16468	11.3012	Promoter (1-2kb)	11863225	11865721	2497	1	HSPA2	NM_001310775.1	-1457	heat shock protein family A (Hsp70) member 2
NC_040050.1	12147255	12147476	222	peaks16482	5.84625	Intron (XR_001193399.3/LOC106018961, intron 1 of 4)	12108366	12234595	126230	1	LOC106018961	XR_001193398.3	38889	-
NC_040050.1	12257941	12258420	480	peaks16483	6.32173	Distal Intergenic	12108366	12234595	126230	1	LOC106018961	XR_001193398.3	149575	-
NC_040046.1	70663582	70663982	401	peaks1649	7.00386	Distal Intergenic	70676808	70737660	60853	2	PRKX	XR_003493387.1	73678	protein kinase X-linked, transcript variant X2
NC_040050.1	12772267	12772939	673	peaks16499	3.13053	Distal Intergenic	12808873	12826258	17386	1	GPR132	XM_027458713.1	-35934	G protein-coupled receptor 132
NC_040050.1	12809418	12809709	292	peaks16500	2.90945	Promoter (<=1kb)	12808873	12826258	17386	1	GPR132	XM_027458713.1	545	G protein-coupled receptor 132
NC_040050.1	12902575	12903230	656	peaks16511	11.5502	Distal Intergenic	12869485	12881132	11648	2	CLBA1	XM_013105119.3	-21443	clathrin binding box of aftiphilin containing 1, transcript variant X5
NC_040050.1	13343355	13343905	551	peaks16536	6.19536	Intron (XM_027457567.1/LOC101800070, intron 1 of 4)	13325221	13336546	11326	2	LOC101799876	XM_027457928.1	-6809	inverted formin-2-like
NC_040050.1	13375949	13376268	320	peaks16539	4.01133	Distal Intergenic	13338806	13359024	20219	2	LOC101800070	XM_027457567.1	-16925	inverted formin-2
NC_040050.1	13638584	13638848	265	peaks16543	5.44067	Distal Intergenic	13686245	13689346	3102	1	LOC110354459	XR_002406458.2	-47397	-
NC_040050.1	13853301	13853701	401	peaks16546	4.77619	Distal Intergenic	13837211	13840550	3340	2	LOC113843910	XR_003497838.1	-12751	-
NC_040050.1	13984235	13984614	380	peaks16548	4.89367	Distal Intergenic	13837211	13840550	3340	2	LOC113843910	XR_003497838.1	-143685	-
NC_040046.1	72077449	72077851	403	peaks1655	4.70781	Exon (XM_021271811.2/NLGN4X, exon 6 of 7)	71993558	71995027	1470	2	LOC106016828	XR_002401725.1	-82422	-
NC_040050.1	14585254	14585724	471	peaks16568	2.80399	Distal Intergenic	14599745	14601964	2220	1	LOC110354543	XR_002406650.2	-14021	-
NC_040046.1	72746805	72747067	263	peaks1658	5.44067	Promoter (<=1kb)	72667105	72747049	79945	2	PUDP	XM_027447454.1	0	pseudouridine 5'-phosphatase, transcript variant X2
NC_040050.1	14774927	14775174	248	peaks16586	3.52701	Distal Intergenic	14785241	14808395	23155	1	LOC101792387	XM_013103043.3	-10067	uncharacterized LOC101792387, transcript variant X2
NC_040050.1	14783168	14783477	310	peaks16587	3.90544	Promoter (1-2kb)	14785241	14808395	23155	1	LOC101792387	XM_013103043.3	-1764	uncharacterized LOC101792387, transcript variant X2
NC_040050.1	14790048	14791067	1020	peaks16588	9.05377	Intron (XM_013103043.3/LOC101792387, intron 3 of 11)	14785241	14808395	23155	1	LOC101792387	XM_013103044.3	4807	uncharacterized LOC101792387, transcript variant X2
NC_040050.1	14807509	14807808	300	peaks16589	3.88107	3' UTR	14822632	14827253	4622	1	LOC110354656	XR_003497528.1	-14824	-
NC_040050.1	14854039	14854282	244	peaks16594	2.17208	Downstream (2-3kb)	14848041	14851797	3757	1	LOC113843872	XR_003497755.1	5998	-
NC_040046.1	73098585	73098800	216	peaks1660	2.17086	Intron (XM_005018714.3/PNPLA4, intron 9 of 9)	73079000	73089068	10069	1	LOC101800311	XM_005018715.4	19585	uncharacterized LOC101800311
NC_040050.1	15806500	15806824	325	peaks16657	9.32607	Distal Intergenic	15847433	16027727	180295	1	LOC110352930	XR_003497368.1	-40609	-
NC_040050.1	16314505	16315008	504	peaks16664	4.69335	Promoter (<=1kb)	16300393	16315421	15029	2	LOC110352933	XR_003497399.1	413	-
NC_040050.1	16400351	16400653	303	peaks16667	4.27114	Intron (XM_027457758.1/BEGAIN, intron 6 of 9)	16364078	16384597	20520	2	LOC113843702	XR_003497400.1	-15754	-
NC_040050.1	16578703	16578922	220	peaks16675	7.84834	Intron (XM_027457765.1/YY1, intron 2 of 5)	16559151	16583901	24751	2	YY1	XM_027457765.1	4979	YY1 transcription factor
NC_040050.1	16861478	16861702	225	peaks16686	3.7111	Distal Intergenic	16769275	16849379	80105	2	EML1	XM_027457590.1	-12099	EMAP like 1
NC_040050.1	16977233	16977600	368	peaks16697	7.63941	Distal Intergenic	16955823	16973984	18162	2	HHIPL1	XM_027458471.1	-3249	HHIP like 1
NC_040050.1	17306823	17307330	508	peaks16713	5.51694	Promoter (1-2kb)	17302421	17308693	6273	2	LOC110352938	XR_002402761.2	1363	-
NC_040050.1	17397939	17398376	438	peaks16714	5.44067	Distal Intergenic	17442550	17448094	5545	1	LOC106017488	XR_001190983.3	-44174	-
NC_040050.1	18392938	18393756	819	peaks16717	5.95196	Intron (XR_002402766.2/LOC110352941, intron 1 of 2)	18377210	18398516	21307	2	LOC110352941	XR_002402766.2	4760	-
NC_040050.1	18658847	18659065	219	peaks16724	4.63446	Distal Intergenic	18666130	18708650	42521	2	PAPOLA	XM_027458915.1	49585	poly(A) polymerase alpha, transcript variant X1
NC_040050.1	19909686	19910028	343	peaks16750	4.3628	Promoter (1-2kb)	19911540	19941540	30001	1	ASB2	XM_005021457.4	-1512	ankyrin repeat and SOCS box containing 2, transcript variant X2
NC_040050.1	19915181	19915642	462	peaks16752	3.20368	Intron (XM_005021457.4/ASB2, intron 1 of 8)	19911540	19941540	30001	1	ASB2	XM_027458250.1	3641	ankyrin repeat and SOCS box containing 2, transcript variant X2
NC_040046.1	73901419	73901646	228	peaks1677	2.62644	Intron (XR_003493464.1/LOC106015834, intron 1 of 3)	73849632	73942113	92482	2	LOC106015834	XR_003493464.1	40467	-
NC_040046.1	73908090	73908341	252	peaks1678	3.29718	Intron (XR_003493464.1/LOC106015834, intron 1 of 3)	73849632	73942113	92482	2	LOC106015834	XR_003493464.1	33772	-
NC_040050.1	20478309	20478616	308	peaks16784	3.35417	Distal Intergenic	20450058	20460592	10535	2	CHGA	XM_027458834.1	-17717	chromogranin A
NC_040046.1	73913495	73913755	261	peaks1679	2.28896	Intron (XR_003493464.1/LOC106015834, intron 1 of 3)	73849632	73942113	92482	2	LOC106015834	XR_003493464.1	28358	-
NC_040050.1	20949305	20949537	233	peaks16800	1.47738	Distal Intergenic	20907679	20941524	33846	1	TC2N	XM_005021438.4	41626	tandem C2 domains, nuclear, transcript variant X5
NC_040050.1	20984704	20985303	600	peaks16802	5.56444	Distal Intergenic	20992578	21034103	41526	1	PPP4R3A	XM_027458176.1	-7275	protein phosphatase 4 regulatory subunit 3A, transcript variant X1
NC_040050.1	20999445	20999712	268	peaks16804	2.61475	Intron (XM_027458176.1/PPP4R3A, intron 2 of 15)	20992759	21034103	41345	1	PPP4R3A	XM_005021435.3	6686	protein phosphatase 4 regulatory subunit 3A, transcript variant X1
NC_040050.1	21114303	21114520	218	peaks16813	4.01133	Intron (XM_027459248.1/CCDC88C, intron 15 of 30)	21151282	21172969	21688	1	GPR68	XM_013109118.3	-36762	G protein-coupled receptor 68, transcript variant X3
NC_040050.1	21163977	21164275	299	peaks16816	5.90941	Intron (XM_013109118.3/GPR68, intron 2 of 2)	21151282	21177849	26568	1	GPR68	XR_001195711.3	12695	G protein-coupled receptor 68, transcript variant X3
NC_040050.1	21222364	21222605	242	peaks16819	3.24031	Distal Intergenic	21228201	21292329	64129	1	RPS6KA5	XM_005030261.4	-5596	ribosomal protein S6 kinase A5, transcript variant X2
NC_040046.1	73955930	73956270	341	peaks1682	4.31307	Distal Intergenic	73849632	73942113	92482	2	LOC106015834	XR_003493464.1	-13817	-
NC_040050.1	21797384	21797697	314	peaks16837	4.70781	Promoter (<=1kb)	21755383	21797565	42183	2	TDP1	XM_027458090.1	0	tyrosyl-DNA phosphodiesterase 1, transcript variant X4
NC_040050.1	21985812	21986244	433	peaks16841	7.00386	Intron (XM_027459039.1/FOXN3, intron 2 of 7)	21980085	22114869	134785	1	FOXN3	XM_021278168.2	5727	forkhead box N3, transcript variant X2
NC_040050.1	22464017	22464332	316	peaks16858	2.01532	3' UTR	22428928	22469358	40431	1	PTPN21	XM_027457955.1	35089	protein tyrosine phosphatase, non-receptor type 21
NC_040050.1	22569358	22569728	371	peaks16868	3.67812	Intron (XM_027458637.1/KCNK10, intron 2 of 7)	22561291	22620651	59361	1	KCNK10	XM_021276237.2	8067	potassium two pore domain channel subfamily K member 10, transcript variant X1
NC_040050.1	22572896	22573122	227	peaks16869	1.50914	Intron (XM_027458637.1/KCNK10, intron 2 of 7)	22561291	22620651	59361	1	KCNK10	XM_021276237.2	11605	potassium two pore domain channel subfamily K member 10, transcript variant X1
NC_040050.1	23782940	23783740	801	peaks16885	6.50349	Exon (XR_001191855.3/LOC106018027, exon 4 of 4)	23692228	23777043	84816	2	LOC110353257	XR_002403533.2	-5897	-
NC_040050.1	23830160	23830692	533	peaks16887	3.35417	Distal Intergenic	23783713	23804782	21070	2	LOC106018027	XR_001191855.3	-25378	-
NC_040050.1	24264012	24264251	240	peaks16891	6.86047	Distal Intergenic	24228113	24234686	6574	2	LOC113843899	XR_003497819.1	-29326	-
NC_040050.1	24333047	24333635	589	peaks16893	3.87669	Intron (XR_002402959.2/LOC106017637, intron 1 of 3)	24315348	24341077	25730	2	LOC106017637	XR_002402959.2	7442	-
NC_040050.1	24335391	24335753	363	peaks16894	7.00386	Intron (XR_002402959.2/LOC106017637, intron 1 of 3)	24315348	24341077	25730	2	LOC106017637	XR_002402959.2	5324	-
NC_040050.1	25575228	25575558	331	peaks16912	7.70776	Intron (XM_027459567.1/CEP128, intron 24 of 24)	25582638	25587863	5226	2	LOC113843905	XR_003497830.1	12305	-
NC_040046.1	74105854	74106391	538	peaks1692	1.90411	Intron (XM_027447515.1/TBL1X, intron 2 of 14)	74056491	74153229	96739	1	TBL1X	XM_027447529.1	49363	transducin beta like 1 X-linked, transcript variant X3
NC_040050.1	27115799	27116065	267	peaks16938	1.85508	Exon (XM_027457992.1/TMED8, exon 6 of 15)	27109714	27131684	21971	1	TMED8	XM_027457992.1	6085	transmembrane p24 trafficking protein family member 8
NC_040046.1	74118791	74119199	409	peaks1694	2.77326	Intron (XM_027447515.1/TBL1X, intron 4 of 14)	74056491	74153229	96739	1	TBL1X	XM_027447529.1	62300	transducin beta like 1 X-linked, transcript variant X3
NC_040050.1	27146099	27146558	460	peaks16942	3.35417	Promoter (<=1kb)	27145650	27171635	25986	1	POMT2	XM_027459155.1	449	protein O-mannosyltransferase 2
NC_040050.1	27352598	27353066	469	peaks16960	2.35625	Distal Intergenic	27345810	27347757	1948	1	LOC110351701	XR_003497532.1	6788	-
NC_040050.1	27378743	27379047	305	peaks16964	2.81512	Distal Intergenic	27362162	27363634	1473	1	LOC110351702	XR_003497533.1	16581	-
NC_040050.1	27645755	27646147	393	peaks16983	4.38963	Intron (XM_013094211.3/ESRRB, intron 9 of 10)	27634763	27654313	19551	2	ESRRB	XM_005013870.4	8166	estrogen related receptor beta, transcript variant X13
NC_040050.1	27790077	27790737	661	peaks16988	7.12583	5' UTR	27630463	27795909	165447	2	ESRRB	XM_013094211.3	5172	estrogen related receptor beta, transcript variant X13
NC_040050.1	27816809	27817574	766	peaks16989	3.35417	Promoter (1-2kb)	27634763	27815559	180797	2	ESRRB	XM_027459472.1	-1250	estrogen related receptor beta, transcript variant X13
NC_040050.1	27913639	27913858	220	peaks16995	1.91131	Intron (XM_027458496.1/IFT43, intron 5 of 8)	27863449	27884935	21487	2	LOC106015234	XR_003497768.1	-28704	-
NC_040050.1	27942322	27943228	907	peaks16998	15.1016	Intron (XM_027458496.1/IFT43, intron 2 of 8)	27900425	27952833	52409	2	IFT43	XM_027458496.1	9605	intraflagellar transport 43, transcript variant X3
NC_040046.1	3119933	3120460	528	peaks170	9.87374	Promoter (2-3kb)	3109339	3123192	13854	2	LOC110353521	XR_003499929.1	2732	-
NC_040050.1	27972528	27972920	393	peaks17002	3.99957	Intron (XM_027458480.1/TGFB3, intron 8 of 8)	27957961	27973714	15754	1	TGFB3	XM_027458480.1	14567	transforming growth factor beta 3
NC_040050.1	27986890	27987259	370	peaks17005	3.29356	3' UTR	27957961	27973714	15754	1	TGFB3	XM_027458480.1	28929	transforming growth factor beta 3
NC_040050.1	28030010	28030261	252	peaks17007	3.32673	Intron (XM_027458474.1/TTLL5, intron 29 of 33)	27991744	28092633	100890	2	TTLL5	XM_027458478.1	62372	tubulin tyrosine ligase like 5, transcript variant X5
NC_040050.1	28122890	28123120	231	peaks17013	3.28847	Intron (XM_027458491.1/FLVCR2, intron 10 of 10)	28115058	28117324	2267	1	ERG28	XM_027458498.1	7832	ergosterol biosynthesis 28 homolog, transcript variant X2
NC_040050.1	28223300	28223676	377	peaks17026	3.671	Distal Intergenic	28196612	28220004	23393	2	JDP2	XM_027458226.1	-3296	Jun dimerization protein 2
NC_040050.1	28338819	28339091	273	peaks17047	2.60511	Intron (XM_005013854.4/MLH3, intron 13 of 14)	28341726	28346760	5035	2	EIF2B2	XM_027457787.1	7669	eukaryotic translation initiation factor 2B subunit beta
NC_040050.1	28608004	28608329	326	peaks17085	5.42101	Promoter (2-3kb)	28605520	28621108	15589	1	SYNDIG1L	XM_027458655.1	2484	synapse differentiation inducing 1 like, transcript variant X2
NC_040050.1	29848334	29849344	1011	peaks17111	16.1519	Intron (XM_027457587.1/SLC25A21, intron 3 of 8)	29899715	29920147	20433	2	PAX9	XM_027457584.1	70803	paired box 9
NC_040050.1	30129539	30129931	393	peaks17116	2.73909	Distal Intergenic	30115049	30129238	14190	1	MBIP	XM_027458608.1	14490	MAP3K12 binding inhibitory protein 1, transcript variant X1
NC_040050.1	30526701	30526989	289	peaks17130	5.16311	Exon (XM_027459392.1/PSMA6, exon 3 of 7)	30520857	30530848	9992	2	PSMA6	XM_027459392.1	3859	proteasome subunit alpha 6
NC_040050.1	30638966	30639267	302	peaks17141	7.8196	Promoter (<=1kb)	30638750	30647972	9223	1	LOC113843859	XR_003497730.1	216	-
NC_040050.1	30766934	30767201	268	peaks17155	5.27115	Exon (XM_027457569.1/LOC101804808, exon 9 of 17)	30753726	30797151	43426	2	LOC101804808	XM_027457569.1	29950	USP6 N-terminal-like protein, transcript variant X2
NC_040050.1	30774401	30774944	544	peaks17157	5.04577	Intron (XM_027457569.1/LOC101804808, intron 7 of 16)	30753726	30797151	43426	2	LOC101804808	XM_027457569.1	22207	USP6 N-terminal-like protein, transcript variant X2
NC_040050.1	30806303	30806746	444	peaks17161	5.1047	Promoter (1-2kb)	30753726	30807976	54251	2	LOC101804808	XM_027457571.1	1230	USP6 N-terminal-like protein, transcript variant X2
NC_040050.1	30866425	30866876	452	peaks17168	15.1481	Distal Intergenic	30842384	30850679	8296	2	LOC110351804	XR_003497481.1	-15746	-
NC_040050.1	30877105	30877422	318	peaks17171	4.00013	Exon (XM_027457812.1/CHKA, exon 7 of 12)	30871570	30893527	21958	2	CHKA	XM_027457812.1	16105	choline kinase alpha, transcript variant X1
NC_040050.1	31397819	31398393	575	peaks17191	3.59526	Downstream (2-3kb)	31401292	31422586	21295	2	LOC110353594	XR_003497419.1	24193	-
NC_040050.1	31948622	31948880	259	peaks17203	2.38682	Promoter (1-2kb)	31950274	31964843	14570	1	LOC110352755	XR_002402261.2	-1394	-
NC_040050.1	31991275	31991642	368	peaks17207	3.13289	Promoter (2-3kb)	31983705	31994245	10541	2	MOB2	XM_027458876.1	2603	MOB kinase activator 2, transcript variant X2
NC_040050.1	32026134	32026655	522	peaks17209	2.8941	Intron (XM_005019734.3/MOB2, intron 1 of 4)	31964979	32020212	55234	2	MOB2	XM_005019733.3	-5922	MOB kinase activator 2, transcript variant X2
NC_040050.1	32102581	32103186	606	peaks17218	9.23448	Intron (XM_027458128.1/DUSP8, intron 3 of 6)	31964979	32076441	111463	2	MOB2	XM_027458880.1	-26140	MOB kinase activator 2, transcript variant X2
NC_040050.1	32110896	32111160	265	peaks17220	4.86378	Intron (XM_027458128.1/DUSP8, intron 3 of 6)	32090937	32130869	39933	2	DUSP8	XM_027458128.1	19709	dual specificity phosphatase 8, transcript variant X2
NC_040050.1	32123570	32123873	304	peaks17226	5.83007	Intron (XM_027458128.1/DUSP8, intron 1 of 6)	32090937	32130869	39933	2	DUSP8	XM_027458128.1	6996	dual specificity phosphatase 8, transcript variant X2
NC_040050.1	32193009	32193303	295	peaks17230	1.39139	Promoter (<=1kb)	32193444	32232883	39440	1	LSP1	XM_005019743.4	-141	lymphocyte specific protein 1
NC_040050.1	32207445	32207811	367	peaks17232	5.58842	Intron (XM_005019743.4/LSP1, intron 1 of 10)	32202103	32202523	421	1	LOC113843798	XR_003497609.1	5342	-
NC_040050.1	32282359	32282616	258	peaks17235	1.96316	Intron (XM_027458708.1/MRPL23, intron 5 of 5)	32273390	32284517	11128	1	MRPL23	XM_027458709.1	8969	mitochondrial ribosomal protein L23, transcript variant X2
NC_040050.1	32321360	32321587	228	peaks17241	1.67633	Distal Intergenic	32273390	32284517	11128	1	MRPL23	XM_027458709.1	47970	mitochondrial ribosomal protein L23, transcript variant X2
NC_040050.1	32366937	32367288	352	peaks17243	2.95295	Distal Intergenic	32405063	32422454	17392	1	LOC110352758	XR_002402267.2	-37775	-
NC_040050.1	32470920	32471188	269	peaks17252	2.57999	Distal Intergenic	32504929	32521682	16754	2	IGF2	XM_027457601.1	50494	insulin like growth factor 2, transcript variant X1
NC_040050.1	32648280	32648895	616	peaks17257	3.61715	Intron (XM_021272598.2/TSPAN32, intron 4 of 6)	32661310	32693097	31788	1	CD81	XM_027458509.1	-12415	CD81 molecule
NC_040050.1	32813845	32814075	231	peaks17264	2.54767	Intron (XM_027458507.1/KCNQ1, intron 2 of 17)	32766206	33109592	343387	1	KCNQ1	XM_027458504.1	47639	potassium voltage-gated channel subfamily Q member 1, transcript variant X1
NC_040046.1	74450504	74450759	256	peaks1727	5.41652	Intron (XM_027454284.1/WWC3, intron 5 of 21)	74495359	74540840	45482	1	CLCN4	XM_013096090.3	-44600	chloride voltage-gated channel 4, transcript variant X2
NC_040050.1	33114652	33114944	293	peaks17270	3.15234	Distal Intergenic	33119639	33128270	8632	1	LOC106017163	XR_001190429.3	-4695	-
NC_040050.1	33148485	33148807	323	peaks17272	4.27273	Distal Intergenic	33152280	33210224	57945	1	SLC22A18	XM_027458596.1	-3473	solute carrier family 22 member 18, transcript variant X1
NC_040050.1	33199681	33200222	542	peaks17275	10.1231	Intron (XM_027458596.1/SLC22A18, intron 7 of 8)	33211517	33212791	1275	2	PHLDA2	XM_005019781.2	12569	pleckstrin homology like domain family A member 2
NC_040050.1	33220645	33220893	249	peaks17277	6.54412	Distal Intergenic	33211517	33212791	1275	2	PHLDA2	XM_005019781.2	-7854	pleckstrin homology like domain family A member 2
NC_040050.1	33221194	33221912	719	peaks17278	4.58783	Distal Intergenic	33211517	33212791	1275	2	PHLDA2	XM_005019781.2	-8403	pleckstrin homology like domain family A member 2
NC_040046.1	74453196	74453496	301	peaks1728	3.90194	Exon (XM_027454284.1/WWC3, exon 6 of 22)	74495359	74540840	45482	1	CLCN4	XM_013096090.3	-41863	chloride voltage-gated channel 4, transcript variant X2
NC_040050.1	33227556	33227919	364	peaks17281	2.99067	3' UTR	33211517	33212791	1275	2	PHLDA2	XM_005019781.2	-14765	pleckstrin homology like domain family A member 2
NC_040050.1	33270846	33271110	265	peaks17287	1.96865	Intron (XM_027458420.1/CARS, intron 18 of 22)	33227853	33258742	30890	2	NAP1L4	XM_013099804.3	-12104	nucleosome assembly protein 1 like 4, transcript variant X2
NC_040050.1	33559606	33559840	235	peaks17301	3.34426	Intron (XR_001194862.3/LOC106019769, intron 3 of 4)	33478939	33554295	75357	2	PTPRJ	XM_027458267.1	-5311	protein tyrosine phosphatase, receptor type J, transcript variant X1
NC_040050.1	33886245	33886513	269	peaks17325	5.41986	Promoter (1-2kb)	33887782	33913994	26213	1	HPS5	XM_027459314.1	-1269	HPS5, biogenesis of lysosomal organelles complex 2 subunit 2, transcript variant X6
NC_040050.1	33918153	33918406	254	peaks17330	7.21545	Promoter (<=1kb)	33917732	33919714	1983	1	SAA2	NM_001310804.1	421	serum amyloid A2
NC_040050.1	33930477	33930731	255	peaks17331	4.49574	Promoter (<=1kb)	33930866	33958913	28048	1	TPH1	XM_005028405.4	-135	tryptophan hydroxylase 1, transcript variant X3
NC_040050.1	33999022	33999345	324	peaks17334	2.55109	Promoter (1-2kb)	34001054	34006975	5922	1	LOC101797500	XM_005028403.4	-1709	proto-oncogene Mas
NC_040050.1	34038815	34039050	236	peaks17336	2.52264	Promoter (1-2kb)	34036965	34038604	1640	1	LOC101795736	XM_005028393.4	1850	mas-related G-protein coupled receptor member H, transcript variant X1
NC_040050.1	34178922	34180242	1321	peaks17348	5.01457	Promoter (<=1kb)	34173411	34179408	5998	2	VWCE	XM_027458987.1	0	von Willebrand factor C and EGF domains, transcript variant X2
NC_040050.1	34195844	34196060	217	peaks17351	5.22902	Promoter (2-3kb)	34181690	34198850	17161	2	DDB1	XM_027458984.1	2790	damage specific DNA binding protein 1
NC_040050.1	34282151	34282482	332	peaks17363	2.4044	Intron (XM_027458980.1/DAGLA, intron 2 of 20)	34278455	34324285	45831	1	DAGLA	XM_005028956.4	3696	diacylglycerol lipase alpha, transcript variant X4
NC_040050.1	34450793	34451041	249	peaks17379	2.89889	Downstream (2-3kb)	34443549	34447787	4239	2	LOC113843742	XM_027458057.1	-3006	spectrin beta chain, erythrocytic-like
NC_040050.1	34452474	34452817	344	peaks17380	4.2653	Promoter (1-2kb)	34453155	34454333	1179	2	GPX2	XM_027459004.1	1516	glutathione peroxidase 2
NC_040050.1	34479185	34479700	516	peaks17383	4.34623	Promoter (<=1kb)	34479795	34487066	7272	1	LOC101798585	XM_027459002.1	-95	aldehyde dehydrogenase family 3 member B1-like, transcript variant X1
NC_040050.1	34576518	34576848	331	peaks17393	1.63712	Exon (XM_027458975.1/NUP160, exon 15 of 35)	34566321	34591620	25300	1	NUP160	XM_027458976.1	10197	nucleoporin 160, transcript variant X2
NC_040050.1	34583605	34584376	772	peaks17395	3.23459	Exon (XM_027458975.1/NUP160, exon 21 of 35)	34591853	34603518	11666	1	FNBP4	XM_027458061.1	-7477	formin binding protein 4
NC_040050.1	34659594	34660523	930	peaks17404	9.56032	Promoter (1-2kb)	34657918	34659462	1545	1	LOC113843848	XM_027459028.1	1676	membrane-associated phosphatidylinositol transfer protein 1-like
NC_040050.1	34661847	34662229	383	peaks17405	10.4408	Promoter (<=1kb)	34659543	34662505	2963	2	AIP	XM_027458066.1	276	aryl hydrocarbon receptor interacting protein
NC_040050.1	34729418	34729903	486	peaks17409	8.68115	Distal Intergenic	34734563	34744680	10118	1	CEND1	XM_027458399.1	-4660	cell cycle exit and neuronal differentiation 1
NC_040050.1	35402847	35403211	365	peaks17435	2.90791	Intron (XM_027458902.1/RAD51, intron 5 of 8)	35397673	35408068	10396	1	RAD51	XM_027458902.1	5174	RAD51 recombinase
NC_040050.1	35708713	35708942	230	peaks17452	2.31412	Promoter (2-3kb)	35705999	35724896	18898	1	ANO9	XM_027458853.1	2714	anoctamin 9, transcript variant X2
NC_040050.1	35744063	35744505	443	peaks17453	4.30006	Promoter (<=1kb)	35735015	35745212	10198	2	PKP3	XM_027458362.1	707	plakophilin 3
NC_040050.1	36196448	36196714	267	peaks17483	3.43799	Intron (XM_027459354.1/ATG13, intron 1 of 17)	36177790	36200510	22721	2	ATG13	XM_027459354.1	3796	autophagy related 13, transcript variant X1
NC_040050.1	36222768	36223098	331	peaks17487	2.37744	Intron (XM_027459350.1/AMBRA1, intron 7 of 17)	36204320	36334958	130639	1	AMBRA1	XM_027459351.1	18448	autophagy and beclin 1 regulator 1, transcript variant X2
NC_040050.1	36702410	36702700	291	peaks17528	2.15367	Promoter (<=1kb)	36681911	36702218	20308	2	CRY2	XM_027458086.1	-192	cryptochrome circadian regulator 2
NC_040050.1	37059182	37059459	278	peaks17545	1.96197	Distal Intergenic	37062954	37069533	6580	2	RHOV	XM_027458906.1	10074	ras homolog family member V
NC_040050.1	37091596	37091843	248	peaks17548	4.20022	3' UTR	37076969	37100312	23344	1	VPS18	XM_027457926.1	14627	VPS18, CORVET/HOPS core subunit
NC_040050.1	37097640	37097933	294	peaks17549	5.22865	3' UTR	37076969	37100312	23344	1	VPS18	XM_027457926.1	20671	VPS18, CORVET/HOPS core subunit
NC_040046.1	75167120	75167358	239	peaks1755	1.41217	Intron (XM_027447624.1/ARHGAP6, intron 1 of 12)	74996320	75158174	161855	2	ARHGAP6	XM_027447644.1	-8946	Rho GTPase activating protein 6, transcript variant X6
NC_040050.1	37189015	37189300	286	peaks17553	2.95487	Intron (XR_001195223.3/LOC106019958, intron 1 of 1)	37175165	37196116	20952	2	LOC106019958	XR_001195223.3	6816	-
NC_040046.1	75187000	75187216	217	peaks1757	3.35417	Intron (XM_027447624.1/ARHGAP6, intron 1 of 12)	74996320	75158174	161855	2	ARHGAP6	XM_027447644.1	-28826	Rho GTPase activating protein 6, transcript variant X6
NC_040050.1	37592455	37592694	240	peaks17581	2.73909	Intron (XM_027459580.1/LTK, intron 1 of 28)	37528230	37624311	96082	2	LTK	XM_027459580.1	31617	leukocyte receptor tyrosine kinase, transcript variant X1
NC_040050.1	37765538	37766271	734	peaks17585	3.53891	Promoter (1-2kb)	37763905	37803405	39501	1	TYRO3	XM_027457868.1	1633	TYRO3 protein tyrosine kinase, transcript variant X5
NC_040050.1	37816534	37817623	1090	peaks17589	7.12035	Intron (XM_027457475.1/MGA, intron 1 of 24)	37811469	37874893	63425	1	MGA	XM_027457481.1	5065	MGA, MAX dimerization protein, transcript variant X8
NC_040050.1	37875915	37876175	261	peaks17594	5.04313	Exon (XR_002406221.2/LOC106019951, exon 3 of 3)	37875813	37886260	10448	2	LOC106019951	XR_002406221.2	10085	-
NC_040050.1	37877236	37877520	285	peaks17595	1.74601	Exon (XR_002406221.2/LOC106019951, exon 2 of 3)	37875813	37886260	10448	2	LOC106019951	XR_002406221.2	8740	-
NC_040050.1	37951557	37951802	246	peaks17606	2.4629	Exon (XM_027459094.1/MAPKBP1, exon 13 of 32)	37986455	37994895	8441	1	JMJD7	XM_027459112.1	-34653	jumonji domain containing 7
NC_040050.1	37992952	37993308	357	peaks17608	2.22669	Promoter (1-2kb)	37995262	38001283	6022	1	LOC101792790	XM_005029151.3	-1954	acyl-coenzyme A thioesterase 1-like, transcript variant X1
NC_040050.1	38186239	38186761	523	peaks17617	1.81088	Intron (XM_005030436.4/EHD4, intron 3 of 5)	38196584	38210096	13513	1	LOC106020304	XR_001195751.3	-9823	-
NC_040050.1	38203648	38203919	272	peaks17619	4.36898	Intron (XR_001195751.3/LOC106020304, intron 2 of 3)	38171961	38199125	27165	2	EHD4	XM_005030436.4	-4523	EH domain containing 4
NC_040046.1	75385118	75385575	458	peaks1763	3.52701	Exon (XR_003493525.1/MSL3, exon 15 of 15)	75361570	75385528	23959	1	MSL3	XR_003493531.1	23548	MSL complex subunit 3, transcript variant X1
NC_040050.1	38701792	38702020	229	peaks17638	2.73909	Promoter (2-3kb)	38704964	38800689	95726	1	STARD9	XM_027458583.1	-2944	StAR related lipid transfer domain containing 9, transcript variant X3
NC_040050.1	38731416	38731830	415	peaks17639	3.05215	Intron (XM_027458585.1/STARD9, intron 3 of 30)	38704964	38800689	95726	1	STARD9	XM_027458583.1	26452	StAR related lipid transfer domain containing 9, transcript variant X3
NC_040050.1	39379356	39379669	314	peaks17685	5.66268	Intron (XM_027457944.1/RBM25, intron 5 of 18)	39358113	39391476	33364	2	RBM25	XM_027457944.1	11807	RNA binding motif protein 25, transcript variant X4
NC_040050.1	39670988	39671257	270	peaks17697	2.4629	Intron (XM_027458321.1/RGS6, intron 15 of 16)	39652533	39783758	131226	2	RGS6	XM_027458321.1	112501	regulator of G protein signaling 6, transcript variant X6
NC_040050.1	39734140	39734420	281	peaks17699	2.73603	Intron (XM_027458321.1/RGS6, intron 2 of 16)	39652533	39783758	131226	2	RGS6	XM_027458321.1	49338	regulator of G protein signaling 6, transcript variant X6
NC_040050.1	40061659	40062055	397	peaks17709	3.90401	Intron (XM_027458307.1/SIPA1L1, intron 3 of 22)	39960909	40162054	201146	2	SIPA1L1	XM_027458307.1	99999	signal induced proliferation associated 1 like 1, transcript variant X6
NC_040050.1	40183011	40183409	399	peaks17718	4.45422	Promoter (1-2kb)	40181818	40183665	1848	1	LOC110353093	XR_002403130.2	1193	-
NC_040050.1	40580697	40580934	238	peaks17736	5.44067	Intron (XM_027457534.1/LOC101795537, intron 1 of 2)	40576410	40603317	26908	1	LOC101795537	XM_021273795.2	4287	cytochrome c oxidase assembly protein COX16 homolog, mitochondrial, transcript variant X6
NC_040050.1	40965563	40965963	401	peaks17757	2.79114	Intron (XM_027459461.1/SUSD6, intron 3 of 6)	40931480	40996043	64564	2	SUSD6	XM_027459461.1	30080	sushi domain containing 6, transcript variant X4
NC_040050.1	41173960	41174174	215	peaks17768	2.18982	Promoter (2-3kb)	41115952	41176693	60742	2	GALNT16	XM_027458347.1	2519	polypeptide N-acetylgalactosaminyltransferase 16, transcript variant X1
NC_040046.1	76161808	76162093	286	peaks1777	4.28938	Intron (XR_003493619.1/LOC101804074, intron 5 of 8)	76116834	76180362	63529	2	LOC101804074	XR_003493619.1	18269	-
NC_040050.1	41255042	41255296	255	peaks17774	13.746	Intron (XM_027459598.1/DCAF5, intron 6 of 8)	41219900	41282394	62495	1	DCAF5	XM_013102282.3	35142	DDB1 and CUL4 associated factor 5, transcript variant X2
NC_040050.1	41273450	41273704	255	peaks17775	3.81374	Intron (XM_027459598.1/DCAF5, intron 7 of 8)	41303697	41308375	4679	1	LOC106017975	XR_002403465.2	-29993	-
NC_040050.1	41323915	41324489	575	peaks17780	2.16125	Intron (XM_027457619.1/ACTN1, intron 1 of 20)	41336808	41398400	61593	1	ACTN1	XM_027457620.1	-12319	actinin alpha 1, transcript variant X8
NC_040050.1	41510994	41511319	326	peaks17807	9.77154	Promoter (2-3kb)	41510229	41514285	4057	2	LOC113843722	XR_003497429.1	2966	-
NC_040050.1	41751077	41751565	489	peaks17824	3.15243	Intron (XM_021274372.2/RAD51B, intron 4 of 8)	41755281	41757618	2338	1	LOC106017971	XR_002403457.2	-3716	-
NC_040050.1	41884791	41885024	234	peaks17832	2.8754	Promoter (<=1kb)	41462703	41884598	421896	2	RAD51B	XM_027457974.1	-193	RAD51 paralog B, transcript variant X18
NC_040050.1	41933534	41933840	307	peaks17834	3.17785	Promoter (<=1kb)	41462703	41932926	470224	2	RAD51B	XM_027457967.1	-608	RAD51 paralog B, transcript variant X18
NC_040050.1	42069279	42069552	274	peaks17844	2.69484	Exon (XM_027457960.1/ZFYVE26, exon 31 of 42)	42051151	42057420	6270	1	LOC101793409	XM_027457984.1	18128	retinol dehydrogenase 12, transcript variant X1
NC_040050.1	42456245	42456543	299	peaks17864	2.97105	Intron (XM_027458784.1/GPHN, intron 1 of 22)	42222096	42421043	198948	2	GPHN	XM_027458774.1	-35202	gephyrin, transcript variant X22
NC_040050.1	42485766	42486106	341	peaks17868	2.62644	Intron (XM_027458784.1/GPHN, intron 1 of 22)	42222096	42501418	279323	2	GPHN	XM_027458784.1	15312	gephyrin, transcript variant X22
NC_040050.1	42547231	42547512	282	peaks17870	2.73909	Distal Intergenic	42581292	42587572	6281	1	BMF	XM_027458790.1	-33780	Bcl2 modifying factor
NC_040050.1	42562454	42562813	360	peaks17873	5.88563	Distal Intergenic	42581292	42587572	6281	1	BMF	XM_027458790.1	-18479	Bcl2 modifying factor
NC_040050.1	42931865	42932137	273	peaks17897	2.49386	Promoter (1-2kb)	42902888	42930110	27223	2	LOC106016901	XR_001189941.3	-1755	-
NC_040050.1	42932520	42932849	330	peaks17898	2.92366	Promoter (2-3kb)	42902888	42930110	27223	2	LOC106016901	XR_001189941.3	-2410	-
NC_040050.1	42956648	42956870	223	peaks17899	4.67687	Intron (XR_002401866.2/LOC106016894, intron 4 of 7)	42902888	42930110	27223	2	LOC106016901	XR_001189941.3	-26538	-
NC_040050.1	42981404	42981640	237	peaks17900	2.74232	Intron (XR_002401866.2/LOC106016894, intron 4 of 7)	42993567	42997803	4237	2	LOC106016902	XR_002401869.2	16163	-
NC_040050.1	43056744	43057115	372	peaks17902	4.93603	Intron (XR_002401866.2/LOC106016894, intron 5 of 7)	43059016	43076863	17848	2	LOC113843776	XR_003497529.1	19748	-
NC_040050.1	43107373	43107719	347	peaks17906	2.63435	Intron (XR_002401866.2/LOC106016894, intron 5 of 7)	43098131	43100241	2111	2	LOC106016889	XR_001189916.3	-7132	-
NC_040050.1	43110434	43110879	446	peaks17907	9.44316	Intron (XR_002401866.2/LOC106016894, intron 5 of 7)	43098131	43100241	2111	2	LOC106016889	XR_001189916.3	-10193	-
NC_040050.1	43249180	43249457	278	peaks17911	4.91487	Distal Intergenic	43280150	43296609	16460	1	KATNBL1	XM_027457594.1	-30693	katanin regulatory subunit B1 like 1, transcript variant X6
NC_040050.1	43329986	43330208	223	peaks17920	6.56607	5' UTR	43325074	43335953	10880	1	LOC101805244	XM_027458852.1	4912	fibrinogen-like protein 1-like protein, transcript variant X2
NC_040050.1	43775150	43775364	215	peaks17930	3.35417	Intron (XM_013098890.3/FMN1, intron 5 of 19)	43750453	43901561	151109	1	FMN1	XM_027457817.1	24697	formin 1, transcript variant X5
NC_040050.1	43858833	43859263	431	peaks17933	3.2727	Intron (XM_013098890.3/FMN1, intron 16 of 19)	43923488	43943706	20219	1	LOC106016928	XR_003497421.1	-64225	-
NC_040050.1	44206225	44207096	872	peaks17950	5.72694	Intron (XR_001190064.3/LOC106016949, intron 2 of 2)	44204026	44216043	12018	2	LOC106016949	XR_001190064.3	8947	-
NC_040050.1	44241609	44242325	717	peaks17952	5.9139	Distal Intergenic	44204026	44216043	12018	2	LOC106016949	XR_001190064.3	-25566	-
NC_040050.1	44244177	44244398	222	peaks17953	2.02606	Distal Intergenic	44204026	44216043	12018	2	LOC106016949	XR_001190064.3	-28134	-
NC_040050.1	44253126	44253412	287	peaks17955	3.95568	Distal Intergenic	44204026	44216043	12018	2	LOC106016949	XR_001190064.3	-37083	-
NC_040050.1	44338375	44338675	301	peaks17957	2.17086	Distal Intergenic	44204026	44216043	12018	2	LOC106016949	XR_001190064.3	-122332	-
NC_040050.1	44368213	44368462	250	peaks17958	1.65301	Distal Intergenic	44204026	44216043	12018	2	LOC106016949	XR_001190064.3	-152170	-
NC_040050.1	44754117	44754352	236	peaks17964	4.71912	Intron (XM_027459057.1/MEIS2, intron 10 of 10)	44806167	44808480	2314	1	LOC113843854	XR_003497724.1	-51815	-
NC_040050.1	44838725	44838961	237	peaks17969	3.35417	Downstream (1-2kb)	44808498	44823860	15363	1	LOC110352661	XR_003497723.1	30227	-
NC_040050.1	45719897	45720115	219	peaks17973	2.40576	Intron (XM_027457516.1/AQR, intron 25 of 34)	45746764	45750036	3273	1	LOC106016994	XR_001190131.3	-26649	-
NC_040046.1	76758723	76759137	415	peaks1798	3.35417	Distal Intergenic	76776662	76778786	2125	1	LOC110351891	XR_002399919.2	-17525	-
NC_040050.1	46692771	46693098	328	peaks17988	5.44067	Distal Intergenic	46556498	46582909	26412	1	LOC113843837	XR_003497690.1	136273	-
NC_040050.1	47924536	47924823	288	peaks17996	3.10151	Promoter (<=1kb)	47925288	47944560	19273	1	G2E3	XM_005020601.4	-465	G2/M-phase specific E3 ubiquitin protein ligase
NC_040050.1	48137279	48137558	280	peaks18014	1.6942	Exon (XM_005020614.4/HECTD1, exon 34 of 41)	48121871	48128935	7065	2	LOC113843788	XR_003497575.1	-8344	-
NC_040050.1	48548414	48548651	238	peaks18032	2.71468	Exon (XM_027457704.1/ARHGAP5, exon 6 of 9)	48514907	48560648	45742	1	ARHGAP5	XM_027457706.1	33507	Rho GTPase activating protein 5, transcript variant X2
NC_040050.1	48599176	48599661	486	peaks18037	4.09845	Distal Intergenic	48608742	48891754	283013	1	AKAP6	XM_021274501.2	-9081	A-kinase anchoring protein 6, transcript variant X12
NC_040050.1	49633112	49633557	446	peaks18060	4.1994	Promoter (1-2kb)	49618997	49631742	12746	2	LOC106018045	XR_001191890.3	-1370	-
NC_040050.1	49720295	49720757	463	peaks18064	3.41975	Distal Intergenic	49766071	49769950	3880	2	SPTSSA	XM_027458595.1	49193	serine palmitoyltransferase small subunit A
NC_040050.1	49815372	49815805	434	peaks18072	4.84122	Distal Intergenic	49781924	49806642	24719	2	SNX6	XM_027458224.1	-8730	sorting nexin 6
NC_040050.1	49857206	49857510	305	peaks18078	2.73909	Distal Intergenic	49838503	49851138	12636	2	HRAS	XM_027459675.1	-6068	HRas proto-oncogene, GTPase
NC_040046.1	77252244	77252471	228	peaks1808	2.08754	Downstream (<1kb)	77231264	77240987	9724	2	PIGA	XM_005015185.3	-11257	phosphatidylinositol glycan anchor biosynthesis class A
NC_040050.1	50046547	50046847	301	peaks18092	2.04755	Intron (XM_027458126.1/PHRF1, intron 18 of 18)	50050686	50058532	7847	1	LOC101793943	XM_027459133.1	-3839	malignant fibrous histiocytoma-amplified sequence 1 homolog
NC_040050.1	50153278	50154803	1526	peaks18108	18.1671	Promoter (2-3kb)	50150485	50150617	133	1	LOC113843926	XR_003497871.1	2793	-
NC_040050.1	50634920	50635246	327	peaks18128	3.89651	Intron (XM_027459703.1/TSPAN4, intron 5 of 9)	50568495	50698239	129745	1	TSPAN4	XM_013106758.3	66425	tetraspanin 4, transcript variant X6
NC_040050.1	50672858	50673175	318	peaks18129	2.70469	Intron (XM_027459703.1/TSPAN4, intron 6 of 9)	50749365	50761676	12312	1	LOC106019457	XR_001194305.3	-76190	-
NC_040050.1	50764778	50765045	268	peaks18134	3.35417	Intron (XM_027459697.1/CHID1, intron 10 of 12)	50749365	50761676	12312	1	LOC106019457	XR_001194305.3	15413	-
NC_040050.1	50832144	50832520	377	peaks18141	2.96016	Intron (XM_027459677.1/AP2A2, intron 2 of 22)	50815920	50865294	49375	1	AP2A2	XM_027459679.1	16224	adaptor related protein complex 2 subunit alpha 2, transcript variant X4
NC_040050.1	51180313	51180575	263	peaks18166	1.65301	Promoter (1-2kb)	51160329	51178606	18278	2	LOC101789732	XM_021274645.2	-1707	fatty acid desaturase 1, transcript variant X1
NC_040050.1	51317134	51317476	343	peaks18172	1.65301	Distal Intergenic	51274521	51304036	29516	1	TPCN2	XM_027458079.1	42613	two pore segment channel 2
NC_040050.1	51357278	51357683	406	peaks18175	7.0584	Distal Intergenic	51383556	51704430	320875	1	LOC110353307	XR_002403637.2	-25873	-
NC_040050.1	51613383	51613663	281	peaks18185	5.56559	Intron (XR_002403637.2/LOC110353307, intron 15 of 21)	51637668	51651367	13700	2	LOC106018082	XR_001191952.2	37704	-
NC_040050.1	51769487	51769715	229	peaks18197	3.11866	Promoter (<=1kb)	51769370	51778145	8776	1	LOC106018090	XR_003497634.1	117	-
NC_040046.1	77901832	77902316	485	peaks1820	4.12841	Intron (XM_027448010.1/SYAP1, intron 7 of 9)	77889440	77906917	17478	1	SYAP1	XM_027448010.1	12392	synapse associated protein 1
NC_040050.1	51882219	51882586	368	peaks18200	3.54621	Distal Intergenic	51918110	51922064	3955	1	LOC106018079	XR_001191949.3	-35524	-
NC_040050.1	52066442	52066766	325	peaks18209	2.29397	Intron (XM_027457915.1/PPFIA1, intron 12 of 31)	52038265	52094482	56218	1	PPFIA1	XM_027457922.1	28177	PTPRF interacting protein alpha 1, transcript variant X7
NC_040050.1	52075322	52076035	714	peaks18211	6.77494	Intron (XM_027457915.1/PPFIA1, intron 20 of 31)	52097066	52120305	23240	1	CTTN	XM_027458002.1	-21031	cortactin, transcript variant X2
NC_040050.1	52077313	52077689	377	peaks18212	5.03411	Intron (XM_027457915.1/PPFIA1, intron 21 of 31)	52097066	52120305	23240	1	CTTN	XM_027458002.1	-19377	cortactin, transcript variant X2
NC_040050.1	52672147	52672538	392	peaks18224	3.35417	Distal Intergenic	52694343	52729490	35148	1	CAPRIN1	XM_027458330.1	-21805	cell cycle associated protein 1, transcript variant X3
NC_040050.1	52835183	52835471	289	peaks18238	4.33137	Intron (XM_005022800.4/ABTB2, intron 1 of 16)	52762427	52902263	139837	2	ABTB2	XM_005022800.4	66792	ankyrin repeat and BTB domain containing 2, transcript variant X1
NC_040050.1	52868697	52869037	341	peaks18242	2.16337	Intron (XM_005022800.4/ABTB2, intron 1 of 16)	52762427	52902263	139837	2	ABTB2	XM_005022800.4	33226	ankyrin repeat and BTB domain containing 2, transcript variant X1
NC_040050.1	53123295	53123811	517	peaks18253	3.48277	Intron (XM_027458058.1/PDHX, intron 1 of 10)	53101833	53117459	15627	2	APIP	XM_027458059.1	-5836	APAF1 interacting protein, transcript variant X2
NC_040050.1	53306090	53306323	234	peaks18262	7.83134	Intron (XM_027457784.1/SLC1A2, intron 9 of 10)	53292569	53384758	92190	2	SLC1A2	XM_027457784.1	78435	solute carrier family 1 member 2, transcript variant X2
NC_040050.1	53392871	53393129	259	peaks18270	2.67297	Intron (XM_005011326.4/PAMR1, intron 7 of 10)	53292569	53385074	92506	2	SLC1A2	XM_027457786.1	-7797	solute carrier family 1 member 2, transcript variant X2
NC_040050.1	53399789	53400085	297	peaks18271	4.55405	Intron (XM_005011326.4/PAMR1, intron 6 of 10)	53292569	53385074	92506	2	SLC1A2	XM_027457786.1	-14715	solute carrier family 1 member 2, transcript variant X2
NC_040050.1	53670531	53671001	471	peaks18287	4.13215	3' UTR	53698670	53705444	6775	2	COMMD9	XM_027458516.1	34443	COMM domain containing 9
NC_040046.1	78114993	78115865	873	peaks1829	8.9971	Distal Intergenic	78095353	78099336	3984	1	LOC113841359	XM_027448021.1	19640	uncharacterized LOC113841359
NC_040050.1	53703969	53705088	1120	peaks18290	5.19401	Promoter (<=1kb)	53698670	53705444	6775	2	COMMD9	XM_027458516.1	356	COMM domain containing 9
NC_040050.1	53725967	53726181	215	peaks18292	3.37353	Promoter (2-3kb)	53723257	53732463	9207	1	LOC101801957	XR_003497477.1	2710	-
NC_040046.1	78130414	78130689	276	peaks1830	1.85036	Distal Intergenic	78151696	78398540	246845	1	NHS	XM_027448053.1	-21007	NHS actin remodeling regulator, transcript variant X4
NC_040050.1	56270529	56270773	245	peaks18335	2.73909	Intron (XM_027459195.1/ACCS, intron 1 of 17)	56278205	56305366	27162	1	ACCS	XM_027459197.1	-7432	1-aminocyclopropane-1-carboxylate synthase homolog (inactive), transcript variant X2
NC_040050.1	56360215	56360468	254	peaks18342	3.35417	Intron (XM_027458105.1/EXT2, intron 9 of 13)	56310403	56379547	69145	1	EXT2	XM_027458105.1	49812	exostosin glycosyltransferase 2
NC_040050.1	56539785	56540123	339	peaks18347	2.73909	Distal Intergenic	56557409	56590381	32973	1	CD82	XM_027458168.1	-17286	CD82 molecule, transcript variant X2
NC_040046.1	78263905	78264139	235	peaks1835	2.17086	Intron (XM_027448053.1/NHS, intron 3 of 10)	78206368	78235423	29056	1	LOC110351752	XR_002399552.2	57537	-
NC_040050.1	56874618	56874849	232	peaks18360	5.2009	Distal Intergenic	56879947	56926532	46586	1	PRDM11	XM_027459733.1	-5098	PR/SET domain 11, transcript variant X4
NC_040050.1	56881168	56881416	249	peaks18361	2.9935	Promoter (<=1kb)	56880219	56926532	46314	1	PRDM11	XM_027459734.1	949	PR/SET domain 11, transcript variant X4
NC_040050.1	57120466	57120689	224	peaks18375	6.4864	Intron (XR_003497379.1/LOC106017018, intron 4 of 7)	57122546	57125458	2913	2	LOC110352674	XR_002402022.2	4769	-
NC_040050.1	57749139	57749448	310	peaks18408	2.17086	Exon (XM_021278267.2/MADD, exon 7 of 31)	57708254	57761427	53174	2	MADD	XM_021278267.2	11979	MAP kinase activating death domain, transcript variant X29
NC_040050.1	57804552	57804849	298	peaks18417	2.08903	Promoter (<=1kb)	57804430	57814207	9778	1	ACP2	XM_027458833.1	122	acid phosphatase 2, lysosomal, transcript variant X1
NC_040050.1	57856942	57857209	268	peaks18424	2.01532	Intron (XM_013102415.2/LOC101803441, intron 11 of 18)	57847500	57865353	17854	1	LOC101803441	XM_021274453.2	9442	inner centromere protein, transcript variant X2
NC_040050.1	57978656	57979032	377	peaks18443	5.04577	Promoter (1-2kb)	57977009	57992482	15474	1	LOC101798151	XR_001192678.3	1647	-
NC_040050.1	58317336	58317716	381	peaks18456	13.7113	Intron (XM_027458938.1V2, intron 1 of 39)	58333089	58559897	226809	1	NAV2	XM_027458932.1	-15373	neuron navigator 2, transcript variant X15
NC_040050.1	58565467	58565763	297	peaks18464	10.5646	Promoter (<=1kb)	58565612	58751114	185503	1	PRMT3	XM_027458027.1	0	protein arginine methyltransferase 3, transcript variant X1
NC_040046.1	78814751	78815165	415	peaks1847	4.07265	Promoter (<=1kb)	78814534	78850842	36309	1	PPEF1	XM_027448242.1	217	protein phosphatase with EF-hand domain 1, transcript variant X7
NC_040050.1	59304318	59304569	252	peaks18478	3.5992	Intron (XM_027459378.1/ANO5, intron 3 of 23)	59291232	59345118	53887	1	ANO5	XM_027459378.1	13086	anoctamin 5
NC_040046.1	78830908	78831479	572	peaks1848	4.77619	Intron (XM_027448207.1/PPEF1, intron 4 of 16)	78823062	78850842	27781	1	PPEF1	XM_021268653.2	7846	protein phosphatase with EF-hand domain 1, transcript variant X7
NC_040050.1	59350746	59351101	356	peaks18482	3.29516	Intron (XR_003497794.1/LOC101790603, intron 4 of 11)	59362640	59396240	33601	1	SLC17A6	XM_027459377.1	-11539	solute carrier family 17 member 6
NC_040050.1	59473798	59474194	397	peaks18489	5.8882	Intron (XR_003497794.1/LOC101790603, intron 2 of 11)	59508163	59510098	1936	2	FANCF	XM_013106479.2	35904	FA complementation group F
NC_040050.1	59602893	59603278	386	peaks18497	5.49733	Intron (XM_027457597.1/GAS2, intron 8 of 8)	59626827	59631771	4945	2	SVIP	XM_027457600.1	28493	small VCP interacting protein, transcript variant X3
NC_040046.1	78967049	78967453	405	peaks1850	5.08521	Distal Intergenic	78892486	78953077	60592	2	ADGRG2	XM_027448298.1	-13972	adhesion G protein-coupled receptor G2, transcript variant X5
NC_040050.1	59831964	59832185	222	peaks18500	2.17086	Promoter (1-2kb)	59833230	60015916	182687	1	LUZP2	XM_027458139.1	-1045	leucine zipper protein 2
NC_040050.1	59903958	59904383	426	peaks18501	9.48304	Intron (XM_027458139.1/LUZP2, intron 1 of 10)	59833230	60015916	182687	1	LUZP2	XM_027458139.1	70728	leucine zipper protein 2
NC_040050.1	60355704	60356035	332	peaks18503	2.17086	Distal Intergenic	60299474	60316032	16559	2	SLC5A12	XM_021268691.2	-39672	solute carrier family 5 member 12
NC_040050.1	60361076	60361326	251	peaks18504	4.70781	Distal Intergenic	60401757	60403786	2030	1	FIBIN	XM_005022042.2	-40431	fin bud initiation factor homolog
NC_040050.1	60558075	60558509	435	peaks18509	2.4629	Downstream (<1kb)	60532940	60553930	20991	2	CCDC34	XM_027458928.1	-4145	coiled-coil domain containing 34, transcript variant X6
NC_040046.1	79008452	79008720	269	peaks1851	9.35959	Distal Intergenic	79017981	79022566	4586	2	LOC106015316	XR_001187262.3	13846	-
NC_040050.1	60673037	60673262	226	peaks18517	3.16478	Intron (XR_002403291.2/LOC106017847, intron 2 of 3)	60653532	60678679	25148	2	LOC106017847	XR_002403286.2	5417	-
NC_040050.1	60886038	60886291	254	peaks18523	2.17086	Intron (XM_027458141.1/METTL15, intron 2 of 5)	60817943	60855172	37230	2	KIF18A	XM_027458472.1	-30866	kinesin family member 18A
NC_040050.1	62508192	62508519	328	peaks18546	3.24284	Promoter (<=1kb)	62507824	62521524	13701	1	EIF3M	XM_027458964.1	368	eukaryotic translation initiation factor 3 subunit M
NC_040050.1	62737895	62738129	235	peaks18558	2.73398	Promoter (2-3kb)	62691054	62740295	49242	2	CSTF3	XM_027459556.1	2166	cleavage stimulation factor subunit 3, transcript variant X1
NC_040046.1	79135420	79136021	602	peaks1856	3.25622	Intron (XM_027448358.1/SH3KBP1, intron 11 of 12)	79036267	79118406	82140	2	MAP3K15	XM_027448310.1	-17014	mitogen-activated protein kinase kinase kinase 15, transcript variant X3
NC_040050.1	63333622	63334139	518	peaks18570	4.24922	Exon (XR_003497525.1/LOC110351719, exon 5 of 7)	63323232	63453710	130479	2	LOC110351719	XR_003497524.1	119571	-
NC_040050.1	63338002	63338351	350	peaks18571	1.70803	Intron (XM_027458414.1/SPON1, intron 6 of 14)	63323232	63453710	130479	2	LOC110351719	XR_003497524.1	115359	-
NC_040050.1	63617555	63617776	222	peaks18578	2.17086	Intron (XR_003497521.1/PPFIBP2, intron 1 of 29)	63612081	63718895	106815	1	PPFIBP2	XM_013094285.3	5474	PPFIA binding protein 2, transcript variant X27
NC_040050.1	63623579	63623999	421	peaks18579	15.1185	Intron (XR_003497521.1/PPFIBP2, intron 1 of 29)	63628868	63718895	90028	1	PPFIBP2	XM_027458402.1	-4869	PPFIA binding protein 2, transcript variant X27
NC_040046.1	79207161	79208001	841	peaks1859	9.02166	Promoter (2-3kb)	79131246	79204754	73509	2	SH3KBP1	XM_027448358.1	-2407	SH3 domain containing kinase binding protein 1, transcript variant X10
NC_040050.1	64016719	64016960	242	peaks18590	2.36355	Promoter (1-2kb)	64013176	64018214	5039	2	LOC101805444	XM_027458182.1	1254	ferritin light chain
NC_040050.1	64336141	64336390	250	peaks18598	14.7481	Intron (XM_027457855.1/ABCC8, intron 29 of 34)	64275919	64342574	66656	1	ABCC8	XM_027457855.1	60222	ATP binding cassette subfamily C member 8
NC_040051.1	14183	14493	311	peaks18599	6.9504	Intron (XM_027460169.1/ALDH18A1, intron 8 of 17)	296	31970	31675	2	ALDH18A1	XM_027460169.1	17477	aldehyde dehydrogenase 18 family member A1, transcript variant X1
NC_040046.1	79260057	79260294	238	peaks1860	5.84625	Intron (XM_027448345.1/SH3KBP1, intron 2 of 17)	79131246	79276411	145166	2	SH3KBP1	XM_027448345.1	16117	SH3 domain containing kinase binding protein 1, transcript variant X10
NC_040051.1	252086	252423	338	peaks18611	4.30221	Intron (XM_021272528.2/INPP5A, intron 9 of 15)	187076	189963	2888	1	NKX6-2	XM_027460691.1	65010	NK6 homeobox 2
NC_040051.1	280187	280526	340	peaks18613	2.17086	Intron (XM_021272528.2/INPP5A, intron 8 of 15)	351424	353707	2284	2	LOC106017153	XR_001190412.3	73181	-
NC_040046.1	79275344	79275574	231	peaks1862	1.5902	Promoter (<=1kb)	79131246	79276411	145166	2	SH3KBP1	XM_027448345.1	837	SH3 domain containing kinase binding protein 1, transcript variant X10
NC_040051.1	370142	370513	372	peaks18620	3.35417	Intron (XM_021272528.2/INPP5A, intron 2 of 15)	193203	381870	188668	2	INPP5A	XM_021272528.2	11357	inositol polyphosphate-5-phosphatase A, transcript variant X4
NC_040046.1	79295936	79296164	229	peaks1863	3.35417	Intron (XM_027448353.1/SH3KBP1, intron 1 of 17)	79131246	79276411	145166	2	SH3KBP1	XM_027448345.1	-19525	SH3 domain containing kinase binding protein 1, transcript variant X10
NC_040051.1	528526	529580	1055	peaks18637	7.00386	Distal Intergenic	554999	561962	6964	2	LOC110352752	XR_003497966.1	32382	-
NC_040051.1	803940	804234	295	peaks18647	1.80742	Promoter (<=1kb)	804380	811407	7028	1	BNIP3	XM_027459846.1	-146	BCL2 interacting protein 3, transcript variant X1
NC_040051.1	870682	870905	224	peaks18654	1.65301	Distal Intergenic	878356	884440	6085	1	LOC113843934	XR_003497887.1	-7451	-
NC_040051.1	1519617	1519885	269	peaks18664	5.01487	Intron (XM_027460120.1/EBF3, intron 6 of 16)	1512258	1516498	4241	2	LOC106014881	XR_001186528.3	-3119	-
NC_040046.1	79377943	79378224	282	peaks1867	1.44017	Intron (XM_027448333.1/BCLAF3, intron 1 of 11)	79351271	79384839	33569	2	BCLAF3	XM_027448333.1	6615	BCLAF1 and THRAP3 family member 3
NC_040051.1	2199161	2199546	386	peaks18671	4.01133	Distal Intergenic	2205204	2221672	16469	2	LOC110353262	XR_002403544.2	22126	-
NC_040051.1	2319858	2320145	288	peaks18673	5.39224	Distal Intergenic	2334008	2337569	3562	2	LOC110353260	XR_002403542.2	17424	-
NC_040051.1	2971627	2971969	343	peaks18683	7.83134	Promoter (<=1kb)	2895344	2971663	76320	2	LOC113843992	XM_027460452.1	0	dedicator of cytokinesis protein 1-like
NC_040051.1	3155951	3156357	407	peaks18689	3.81913	Intron (XM_027460000.1/ADAM12, intron 2 of 23)	3140568	3146961	6394	2	LOC113843952	XR_003497917.1	-8990	-
NC_040051.1	3322013	3322316	304	peaks18695	2.17086	Promoter (<=1kb)	3312530	3322158	9629	2	LOC106017930	XR_002403418.2	0	-
NC_040051.1	3402892	3403145	254	peaks18698	10.5483	Exon (XM_027459945.1/EDRF1, exon 17 of 26)	3393097	3414945	21849	2	EDRF1	XM_027459945.1	11800	erythroid differentiation regulatory factor 1
NC_040051.1	3536137	3536614	478	peaks18703	7.87614	Distal Intergenic	3523102	3529153	6052	1	LOC113844044	XR_003498169.1	13035	-
NC_040046.1	79458254	79458517	264	peaks1872	2.17086	Promoter (<=1kb)	79392229	79458146	65918	2	MAP7D2	XM_027448362.1	-108	MAP7 domain containing 2
NC_040051.1	3914940	3915244	305	peaks18723	3.87387	Distal Intergenic	3901652	3914563	12912	1	OAT	XM_027460290.1	13288	ornithine aminotransferase
NC_040051.1	3921638	3921877	240	peaks18724	2.99572	Distal Intergenic	3901652	3914563	12912	1	OAT	XM_027460290.1	19986	ornithine aminotransferase
NC_040051.1	4054029	4054245	217	peaks18728	2.73909	Intron (XM_027460288.1/CHST15, intron 1 of 7)	4044820	4086915	42096	1	CHST15	XM_027460289.1	9209	carbohydrate sulfotransferase 15, transcript variant X2
NC_040051.1	4275143	4275630	488	peaks18730	3.22075	Distal Intergenic	4218107	4239501	21395	2	GPR26	XM_005023174.4	-35642	G protein-coupled receptor 26
NC_040051.1	4858963	4859370	408	peaks18747	2.23976	Intron (XM_027460823.1/TACC2, intron 4 of 20)	4812867	4912085	99219	2	TACC2	XM_027460819.1	52715	transforming acidic coiled-coil containing protein 2, transcript variant X3
NC_040051.1	4910092	4910434	343	peaks18749	6.55576	Promoter (1-2kb)	4812867	4912085	99219	2	TACC2	XM_027460819.1	1651	transforming acidic coiled-coil containing protein 2, transcript variant X3
NC_040051.1	5155919	5156137	219	peaks18758	6.20571	Exon (XM_027459972.1/FGFR2, exon 6 of 17)	5200364	5344218	143855	1	LOC110353014	XR_003498077.1	-44227	-
NC_040046.1	79622790	79623037	248	peaks1876	2.43353	Intron (XM_027448389.1/RIPK4, intron 2 of 7)	79609782	79629085	19304	2	RIPK4	XM_027448389.1	6048	receptor interacting serine/threonine kinase 4
NC_040051.1	5593512	5593781	270	peaks18768	3.35417	Intron (XM_027460448.1/PLPP4, intron 2 of 6)	5555763	5597470	41708	2	PLPP4	XM_027460448.1	3689	phospholipid phosphatase 4, transcript variant X2
NC_040051.1	5821459	5821754	296	peaks18770	2.05474	Exon (XM_027460816.1/MCMBP, exon 9 of 16)	5812002	5827777	15776	1	MCMBP	XM_027460816.1	9457	minichromosome maintenance complex binding protein
NC_040051.1	5842432	5842763	332	peaks18772	2.17086	Intron (XM_027460458.1/INPP5F, intron 8 of 20)	5829601	5861445	31845	2	INPP5F	XM_027460458.1	18682	inositol polyphosphate-5-phosphatase F
NC_040051.1	5881366	5881632	267	peaks18777	4.70781	Distal Intergenic	5829601	5861445	31845	2	INPP5F	XM_027460458.1	-19921	inositol polyphosphate-5-phosphatase F
NC_040051.1	5911707	5912011	305	peaks18780	5.17904	Promoter (<=1kb)	5894227	5912763	18537	2	BAG3	XM_027460145.1	752	BCL2 associated athanogene 3
NC_040046.1	79686354	79686650	297	peaks1880	3.47613	Promoter (<=1kb)	79658833	79685749	26917	2	PRDM15	XM_021276631.2	-605	PR/SET domain 15, transcript variant X13
NC_040051.1	6206370	6206712	343	peaks18803	2.50033	Promoter (1-2kb)	6199280	6208109	8830	2	FAM45A	XM_027460715.1	1397	family with sequence similarity 45 member A, transcript variant X1
NC_040051.1	6338721	6339012	292	peaks18813	2.51127	Intron (XR_003498152.1/LOC110353008, intron 1 of 3)	6324109	6356735	32627	1	LOC110353008	XR_003498151.1	14612	-
NC_040051.1	6425711	6426104	394	peaks18818	4.17391	Distal Intergenic	6375004	6421831	46828	1	CACUL1	XM_027460198.1	50707	CDK2 associated cullin domain 1
NC_040051.1	6624506	6624741	236	peaks18822	2.13568	Promoter (<=1kb)	6623136	6625534	2399	2	LOC113844063	XR_003498201.1	793	-
NC_040051.1	7517793	7518072	280	peaks18839	2.73909	Intron (XM_021274105.2/GFRA1, intron 1 of 8)	7497794	7512721	14928	2	LOC101802111	XM_005021984.3	-5072	pancreatic triacylglycerol lipase
NC_040046.1	79724153	79724465	313	peaks1884	2.62983	Intron (XM_005025970.3/C2CD2, intron 2 of 13)	79694424	79730353	35930	2	C2CD2	XM_005025970.3	5888	C2 calcium dependent domain containing 2, transcript variant X2
NC_040051.1	7792634	7792915	282	peaks18845	1.34958	Distal Intergenic	7912584	7935068	22485	2	LOC113843932	XR_003497873.1	142153	-
NC_040051.1	7804264	7804497	234	peaks18846	6.0493	Distal Intergenic	7912584	7935068	22485	2	LOC113843932	XR_003497873.1	130571	-
NC_040051.1	8928816	8929058	243	peaks18866	6.53705	Promoter (<=1kb)	8892377	8929631	37255	2	NHLRC2	XM_027459739.1	573	NHL repeat containing 2
NC_040046.1	79736601	79737179	579	peaks1887	13.7802	Intron (XR_003494236.1/ZBTB21, intron 2 of 2)	79697121	79731953	34833	2	C2CD2	XM_027448547.1	-4648	C2 calcium dependent domain containing 2, transcript variant X2
NC_040051.1	8966724	8967210	487	peaks18870	8.45939	Intron (XM_013094684.3/PLEKHS1, intron 8 of 14)	8956590	8976235	19646	2	PLEKHS1	XM_013094684.3	9025	pleckstrin homology domain containing S1, transcript variant X2
NC_040051.1	9156791	9157060	270	peaks18874	5.29676	Exon (XR_001187368.2/LOC106015384, exon 3 of 3)	9156341	9162269	5929	2	LOC106015384	XR_001187368.2	5209	-
NC_040046.1	79741706	79742340	635	peaks1888	6.03037	3' UTR	79697121	79731953	34833	2	C2CD2	XM_027448547.1	-9753	C2 calcium dependent domain containing 2, transcript variant X2
NC_040051.1	9377793	9378088	296	peaks18888	1.66676	Intron (XM_027460625.1/TCF7L2, intron 4 of 13)	9294987	9332409	37423	2	TCF7L2	XM_027460636.1	-45384	transcription factor 7 like 2, transcript variant X16
NC_040051.1	9530639	9530895	257	peaks18898	1.86261	3' UTR	9479687	9489879	10193	2	LOC106015385	XR_003498122.1	-40760	-
NC_040051.1	9784875	9785236	362	peaks18900	5.44067	Intron (XM_005014453.3/VTI1A, intron 3 of 7)	9521320	9800522	279203	2	VTI1A	XM_005014453.3	15286	vesicle transport through interaction with t-SNAREs 1A, transcript variant X4
NC_040051.1	9867436	9867704	269	peaks18903	3.4064	Intron (XR_002399635.2/LOC110351790, intron 3 of 3)	9866240	9876417	10178	2	TECTB	XM_005014462.4	8713	tectorin beta, transcript variant X1
NC_040051.1	10223470	10223775	306	peaks18907	2.71468	Exon (XR_003498021.1/LOC101803684, exon 19 of 19)	10232197	10290460	58264	2	LOC101803684	XR_003498030.1	66685	-
NC_040051.1	10239043	10239267	225	peaks18908	7.48083	Exon (XR_003498030.1/LOC101803684, exon 11 of 12)	10232197	10290460	58264	2	LOC101803684	XR_003498030.1	51193	-
NC_040051.1	10590316	10590645	330	peaks18923	4.4913	Promoter (1-2kb)	10578078	10589058	10981	2	LOC110351792	XR_003497968.1	-1258	-
NC_040051.1	10621091	10621415	325	peaks18926	1.74439	Promoter (1-2kb)	10615583	10619819	4237	2	LOC113844039	XR_003498141.1	-1272	-
NC_040051.1	10708836	10709080	245	peaks18929	5.20693	Exon (XR_003498064.1/LOC106015393, exon 6 of 7)	10694238	10716394	22157	2	LOC106015393	XR_003498064.1	7314	-
NC_040046.1	79802857	79803134	278	peaks1893	2.59242	Intron (XM_027448571.1/UMODL1, intron 9 of 20)	79795312	79827291	31980	1	UMODL1	XM_027448581.1	7545	uromodulin like 1, transcript variant X4
NC_040051.1	10726565	10727015	451	peaks18931	3.33818	Distal Intergenic	10731541	10740575	9035	1	SMNDC1	XM_027459944.1	-4526	survival motor neuron domain containing 1
NC_040046.1	79870196	79870451	256	peaks1896	6.15214	Distal Intergenic	79884503	79941635	57133	1	ABCG1	XM_005030470.3	-14052	ATP binding cassette subfamily G member 1
NC_040051.1	12714009	12714650	642	peaks18965	7.80131	Intron (XM_005008931.4/SH3PXD2A, intron 1 of 13)	12689993	12695013	5021	1	LOC113843945	XR_003497909.1	24016	-
NC_040051.1	12774068	12774332	265	peaks18969	3.19323	Intron (XM_005008931.4/SH3PXD2A, intron 4 of 13)	12797472	12921211	123740	1	SH3PXD2A	XM_021274493.2	-23140	SH3 and PX domains 2A, transcript variant X7
NC_040051.1	12784324	12784599	276	peaks18971	1.88755	Intron (XM_005008931.4/SH3PXD2A, intron 5 of 13)	12797472	12921211	123740	1	SH3PXD2A	XM_021274493.2	-12873	SH3 and PX domains 2A, transcript variant X7
NC_040051.1	13061396	13061779	384	peaks18999	2.73909	Intron (XM_027459893.1/NEURL1, intron 1 of 5)	12922977	13072517	149541	2	NEURL1	XM_027459893.1	10738	neuralized E3 ubiquitin protein ligase 1, transcript variant X4
NC_040051.1	13403089	13403312	224	peaks19014	3.28408	Intron (XM_027460497.1/NT5C2, intron 1 of 17)	13393535	13450872	57338	1	NT5C2	XM_027460497.1	9554	5'-nucleotidase, cytosolic II, transcript variant X5
NC_040051.1	13617088	13617334	247	peaks19030	2.13568	Exon (XM_027459851.1/WBP1L, exon 2 of 5)	13581077	13604481	23405	2	WBP1L	XM_027459854.1	-12607	WW domain binding protein 1 like, transcript variant X3
NC_040051.1	13812245	13812543	299	peaks19053	7.7227	Promoter (<=1kb)	13811317	13815340	4024	1	LOC113843951	XR_003497916.1	928	-
NC_040051.1	13833993	13834249	257	peaks19056	2.34739	Promoter (<=1kb)	13833331	13862342	29012	1	SLF2	XR_003497948.1	662	SMC5-SMC6 complex localization factor 2, transcript variant X1
NC_040051.1	13842322	13842635	314	peaks19057	3.10151	Intron (XM_021279466.2/SLF2, intron 5 of 19)	13826212	13836982	10771	2	LOC106020471	XR_002406860.2	-5340	-
NC_040051.1	13858710	13858945	236	peaks19058	5.09877	Intron (XM_021279466.2/SLF2, intron 19 of 19)	13863969	13880793	16825	1	LZTS2	XM_027460464.1	-5024	leucine zipper tumor suppressor 2
NC_040051.1	13920384	13920605	222	peaks19067	1.83742	Promoter (2-3kb)	13917799	13923299	5501	1	LOC110354664	XR_002406864.2	2585	-
NC_040051.1	14234727	14235357	631	peaks19081	4.31379	Intron (XM_027459841.1/FBXW4, intron 5 of 8)	14224269	14229264	4996	2	LOC106018221	XR_001192201.3	-5463	-
NC_040051.1	14302322	14302798	477	peaks19085	4.71758	Downstream (<1kb)	14303475	14306043	2569	2	NPM3	XM_027459914.1	3245	nucleophosmin/nucleoplasmin 3
NC_040051.1	14694793	14695090	298	peaks19118	1.73769	Promoter (2-3kb)	14692688	14706424	13737	1	ARHGAP19	XM_027460468.1	2105	Rho GTPase activating protein 19
NC_040051.1	15066931	15067508	578	peaks19145	6.20571	Exon (XM_027460181.1/LOC101803823, exon 7 of 10)	15049486	15084374	34889	1	LOC101803823	XM_013093848.3	17445	gamma-aminobutyric acid receptor subunit pi, transcript variant X5
NC_040051.1	16051857	16052112	256	peaks19152	4.79422	Promoter (<=1kb)	16051332	16060592	9261	1	CCNJ	XM_027460534.1	525	cyclin J
NC_040051.1	16151487	16151842	356	peaks19157	1.84385	Exon (XM_027460389.1/BTAF1, exon 28 of 39)	16159667	16162534	2868	2	LOC113843984	XR_003498045.1	10692	-
NC_040051.1	16454839	16455162	324	peaks19170	2.39819	Promoter (1-2kb)	16453178	16458518	5341	1	HHEX	XM_027460388.1	1661	hematopoietically expressed homeobox
NC_040051.1	16789527	16789781	255	peaks19181	3.35417	Promoter (<=1kb)	16782336	16790029	7694	2	RBP4	XM_005013599.4	248	retinol binding protein 4
NC_040051.1	17489245	17489670	426	peaks19209	2.38294	Promoter (1-2kb)	17488100	17496359	8260	1	ANKRD1	XM_005013592.4	1145	ankyrin repeat domain 1
NC_040051.1	17516632	17517213	582	peaks19212	3.17779	Promoter (<=1kb)	17497784	17517595	19812	2	RPP30	XM_027460297.1	382	ribonuclease P/MRP subunit p30
NC_040051.1	17663011	17663286	276	peaks19214	2.12265	Exon (XR_003497944.1/LOC113843957, exon 4 of 4)	17665501	17673297	7797	2	LOC113843957	XR_003497943.1	10011	-
NC_040051.1	18354034	18354379	346	peaks19237	2.72882	Intron (XR_002406321.2/LOC110354409, intron 2 of 4)	18349362	18364631	15270	1	LOC110354409	XR_002406321.2	4672	-
NC_040051.1	18446439	18446671	233	peaks19239	2.29364	Promoter (2-3kb)	18444223	18461886	17664	1	CXCL12	XM_027459880.1	2216	C-X-C motif chemokine ligand 12
NC_040051.1	18823972	18824215	244	peaks19246	2.39021	Intron (XM_027460286.1/C6H10orf71, intron 1 of 3)	18812122	18831821	19700	2	C6H10orf71	XM_027460286.1	7606	chromosome 6 C10orf71 homolog, transcript variant X2
NC_040051.1	18851324	18851658	335	peaks19249	6.50349	Distal Intergenic	18863527	18883972	20446	1	TMEM273	XM_013102120.3	-11869	transmembrane protein 273, transcript variant X1
NC_040051.1	18899942	18900177	236	peaks19250	2.50021	Distal Intergenic	18903480	18937085	33606	1	VSTM4	XM_027459979.1	-3303	V-set and transmembrane domain containing 4, transcript variant X2
NC_040051.1	19584949	19585163	215	peaks19262	6.33974	Intron (XM_013102144.3/ANTXRL, intron 5 of 17)	19580811	19621755	40945	1	ANTXRL	XM_021274294.2	4138	ANTXR like, transcript variant X2
NC_040051.1	20070404	20070761	358	peaks19287	3.01938	Distal Intergenic	20079289	20088636	9348	1	LOC101797666	XM_005025201.4	-8528	cytochrome P450 2H1
NC_040046.1	80517175	80517407	233	peaks1933	3.80574	Distal Intergenic	80521621	80528745	7125	1	LOC113842111	XR_003494406.1	-4214	-
NC_040051.1	21175577	21175801	225	peaks19339	3.47607	Promoter (2-3kb)	21178006	21204286	26281	1	HELLS	XM_027460888.1	-2205	helicase, lymphoid specific, transcript variant X2
NC_040046.1	80522694	80523381	688	peaks1935	4.06922	Promoter (1-2kb)	80521621	80528745	7125	1	LOC113842111	XR_003494406.1	1073	-
NC_040046.1	80526813	80527228	416	peaks1936	8.06575	Exon (XR_003494406.1/LOC113842111, exon 3 of 3)	80526414	80531068	4655	2	LOC113842106	XR_003494404.1	3840	-
NC_040051.1	21540551	21540949	399	peaks19363	4.40994	Promoter (2-3kb)	21506218	21537921	31704	2	PPP3CB	XM_027460896.1	-2630	protein phosphatase 3 catalytic subunit beta, transcript variant X6
NC_040051.1	22010039	22010447	409	peaks19406	6.75697	Promoter (1-2kb)	22008837	22013849	5013	1	LOC106015792	XR_001188059.3	1202	-
NC_040051.1	22181068	22181431	364	peaks19422	6.97857	Intron (XR_003497896.1/LOC113843938, intron 3 of 3)	22030523	22146686	116164	2	CAMK2G	XM_027459807.1	-34382	calcium/calmodulin dependent protein kinase II gamma, transcript variant X20
NC_040051.1	22196767	22197096	330	peaks19423	2.17086	Intron (XR_003497896.1/LOC113843938, intron 3 of 3)	22161349	22221117	59769	2	LOC113843938	XR_003497896.1	24021	-
NC_040051.1	22198099	22198388	290	peaks19424	3.35417	Exon (XR_003497896.1/LOC113843938, exon 3 of 4)	22161349	22221117	59769	2	LOC113843938	XR_003497896.1	22729	-
NC_040051.1	22208000	22208222	223	peaks19425	1.65301	Intron (XR_003497896.1/LOC113843938, intron 2 of 3)	22161349	22221117	59769	2	LOC113843938	XR_003497896.1	12895	-
NC_040051.1	22245892	22246414	523	peaks19427	4.70781	Distal Intergenic	22222191	22230903	8713	1	PLAU	XM_027459832.1	23701	plasminogen activator, urokinase, transcript variant X2
NC_040051.1	22297820	22298201	382	peaks19431	5.15542	Intron (XM_027459791.1/VCL, intron 2 of 19)	22275767	22338299	62533	1	VCL	XM_027459790.1	22053	vinculin, transcript variant X4
NC_040051.1	22382116	22382374	259	peaks19443	3.47816	Intron (XM_027460598.1/ADK, intron 2 of 10)	22383442	22393959	10518	2	LOC106015795	XR_001188064.3	11585	-
NC_040051.1	22398923	22399248	326	peaks19444	2.55677	Promoter (1-2kb)	22397822	22401016	3195	1	LOC113844029	XR_003498108.1	1101	-
NC_040051.1	22560521	22561191	671	peaks19449	6.03443	Intron (XM_027460598.1/ADK, intron 7 of 10)	22660356	22769285	108930	1	KAT6B	XM_027460723.1	-99165	lysine acetyltransferase 6B, transcript variant X3
NC_040046.1	80676296	80676526	231	peaks1945	3.728	Distal Intergenic	80694873	80780884	86012	1	AGPAT3	XM_027448810.1	-18347	1-acylglycerol-3-phosphate O-acyltransferase 3, transcript variant X6
NC_040051.1	23062638	23062878	241	peaks19488	2.55109	Intron (XR_003498202.1/LOC110352000, intron 1 of 3)	23058169	23082580	24412	1	LOC110352000	XR_003498202.1	4469	-
NC_040046.1	80786064	80786287	224	peaks1949	3.01131	Distal Intergenic	80798964	80839652	40689	1	TRAPPC10	XM_027448838.1	-12677	trafficking protein particle complex 10
NC_040051.1	23224442	23224679	238	peaks19498	4.54118	Promoter (<=1kb)	23223871	23897645	673775	1	LRMDA	XM_027460614.1	571	leucine rich melanocyte differentiation associated, transcript variant X9
NC_040051.1	23495229	23495682	454	peaks19502	2.73909	Intron (XM_027460611.1/LRMDA, intron 4 of 8)	23227475	23897645	670171	1	LRMDA	XM_027460615.1	267754	leucine rich melanocyte differentiation associated, transcript variant X9
NC_040051.1	23616712	23616949	238	peaks19503	2.85298	Intron (XM_027460611.1/LRMDA, intron 7 of 8)	23929429	23938665	9237	2	LOC106015785	XR_001188044.1	321716	-
NC_040051.1	24342696	24342948	253	peaks19522	4.01133	Intron (XM_021269712.2/KCNMA1, intron 2 of 29)	24018678	24487148	468471	2	KCNMA1	XM_021269712.2	144200	potassium calcium-activated channel subfamily M alpha 1, transcript variant X43
NC_040051.1	24359924	24360280	357	peaks19523	11.8842	Intron (XM_021269712.2/KCNMA1, intron 1 of 29)	24018678	24487148	468471	2	KCNMA1	XM_021269712.2	126868	potassium calcium-activated channel subfamily M alpha 1, transcript variant X43
NC_040051.1	24360668	24361767	1100	peaks19524	8.28085	Intron (XM_021269712.2/KCNMA1, intron 1 of 29)	24018678	24487148	468471	2	KCNMA1	XM_021269712.2	125381	potassium calcium-activated channel subfamily M alpha 1, transcript variant X43
NC_040051.1	24435647	24435971	325	peaks19526	9.32607	Intron (XM_021269712.2/KCNMA1, intron 1 of 29)	24018678	24487148	468471	2	KCNMA1	XM_021269712.2	51177	potassium calcium-activated channel subfamily M alpha 1, transcript variant X43
NC_040046.1	80939818	80940057	240	peaks1954	5.76321	Distal Intergenic	80916643	80930101	13459	2	ICOSLG	XM_027448870.1	-9717	inducible T cell costimulator ligand
NC_040051.1	24724508	24724740	233	peaks19540	2.49164	Distal Intergenic	24716072	24721893	5822	1	RPS24	XM_027460707.1	8436	ribosomal protein S24, transcript variant X4
NC_040051.1	25597912	25598358	447	peaks19582	2.59593	Intron (XM_027460207.1/ZMIZ1, intron 6 of 23)	25680228	25687382	7155	1	PPIF	XM_027460206.1	-81870	peptidylprolyl isomerase F
NC_040051.1	25741557	25741869	313	peaks19597	3.14142	Intron (XM_027460141.1/ZCCHC24, intron 2 of 3)	25752674	25785367	32694	2	LOC106015816	XR_001188104.2	43498	-
NC_040046.1	81061357	81061609	253	peaks1961	2.57488	Intron (XR_003494535.1/LOC113842207, intron 1 of 5)	81025910	81106352	80443	1	LOC113842207	XR_003494537.1	35447	-
NC_040046.1	81094196	81094460	265	peaks1962	7.50728	Intron (XR_003494535.1/LOC113842207, intron 5 of 5)	81111422	81163380	51959	1	LOC110351494	XM_027448886.1	-16962	voltage-dependent P/Q-type calcium channel subunit alpha-1A-like, transcript variant X9
NC_040051.1	26329562	26329942	381	peaks19628	4.25288	Exon (XM_027460022.1/RASGEF1A, exon 10 of 13)	26323794	26347326	23533	2	RASGEF1A	XM_027460022.1	17384	RasGEF domain family member 1A, transcript variant X5
NC_040051.1	26744523	26744967	445	peaks19641	2.98667	Intron (XM_027459955.1/TSPAN14, intron 2 of 9)	26725750	26768782	43033	1	TSPAN14	XM_027459956.1	18773	tetraspanin 14, transcript variant X1
NC_040051.1	28079793	28080027	235	peaks19648	4.28095	Intron (XM_027460081.1/GHITM, intron 4 of 8)	28075449	28086923	11475	1	GHITM	XM_027460084.1	4344	growth hormone inducible transmembrane protein, transcript variant X4
NC_040051.1	28087095	28087723	629	peaks19649	4.2136	Distal Intergenic	28075449	28086923	11475	1	GHITM	XM_027460084.1	11646	growth hormone inducible transmembrane protein, transcript variant X4
NC_040051.1	28411157	28411379	223	peaks19656	2.73909	Intron (XM_027460657.1/PARG, intron 9 of 17)	28387512	28395586	8075	1	LOC110353919	XR_002405157.2	23645	-
NC_040051.1	28444194	28444763	570	peaks19658	23.4826	Promoter (<=1kb)	28443922	28464621	20700	1	LOC101794888	XM_027460661.1	272	mitochondrial import inner membrane translocase subunit Tim23
NC_040051.1	28593989	28594246	258	peaks19673	2.4553	Promoter (1-2kb)	28584558	28592340	7783	2	LOC101796188	XR_003497919.1	-1649	uncharacterized LOC101796188, transcript variant X1
NC_040051.1	28616006	28616826	821	peaks19678	5.29846	Promoter (1-2kb)	28614582	28639327	24746	1	MMRN2	XM_005026247.4	1424	multimerin 2, transcript variant X3
NC_040051.1	28943942	28944206	265	peaks19693	8.91396	Intron (XM_027459741.1/WAPL, intron 5 of 22)	28934161	29003440	69280	1	WAPL	XM_027459744.1	9781	WAPL cohesin release factor, transcript variant X5
NC_040051.1	29706466	29706838	373	peaks19727	7.42049	Intron (XM_027460418.1/PTEN, intron 2 of 8)	29675738	29725278	49541	2	PTEN	XM_027460418.1	18440	phosphatase and tensin homolog
NC_040051.1	29712362	29712804	443	peaks19728	12.304	Intron (XM_027460418.1/PTEN, intron 1 of 8)	29675738	29725278	49541	2	PTEN	XM_027460418.1	12474	phosphatase and tensin homolog
NC_040051.1	29781512	29781809	298	peaks19735	3.35417	Intron (XM_027460420.1/PAPSS2, intron 1 of 11)	29753454	29787087	33634	2	PAPSS2	XM_027460420.1	5278	3'-phosphoadenosine 5'-phosphosulfate synthase 2, transcript variant X2
NC_040051.1	30246516	30246733	218	peaks19756	3.35417	Promoter (<=1kb)	30246589	30253652	7064	1	LOC113844041	XR_003498161.1	0	-
NC_040051.1	30431496	30431970	475	peaks19763	4.43841	Intron (XM_027460700.1/PRKG1, intron 10 of 18)	30474081	30476075	1995	1	DKK1	XM_027460718.1	-42111	dickkopf WNT signaling pathway inhibitor 1
NC_040051.1	31689249	31689474	226	peaks19772	1.65301	Distal Intergenic	31734596	31740773	6178	2	LOC110352177	XR_002400723.2	51299	-
NC_040046.1	81224935	81225447	513	peaks1978	8.91446	Intron (XM_027448894.1/LOC110351494, intron 4 of 5)	81212296	81219856	7561	2	LOC113842251	XR_003494588.1	-5079	-
NC_040051.1	32258776	32259310	535	peaks19802	6.96438	Promoter (2-3kb)	32261788	32313576	51789	1	MICU1	XM_027460233.1	-2478	mitochondrial calcium uptake 1, transcript variant X12
NC_040051.1	32264005	32264387	383	peaks19803	7.88623	Promoter (2-3kb)	32261788	32313576	51789	1	MICU1	XM_027460233.1	2217	mitochondrial calcium uptake 1, transcript variant X12
NC_040051.1	32315569	32315949	381	peaks19805	3.1958	Promoter (1-2kb)	32313585	32325550	11966	1	DNAJB12	XM_027460242.1	1984	DnaJ heat shock protein family (Hsp40) member B12
NC_040051.1	32344539	32344950	412	peaks19809	2.54678	Promoter (1-2kb)	32343518	32344723	1206	1	LOC113843975	XR_003497982.1	1021	-
NC_040046.1	81282793	81283381	589	peaks1981	15.8353	Intron (XM_027448894.1/LOC110351494, intron 4 of 5)	81341019	81351651	10633	1	DIPK2B	XM_027464448.1	-57638	divergent protein kinase domain 2B
NC_040051.1	32433564	32433791	228	peaks19827	7.42261	Promoter (<=1kb)	32433011	32443752	10742	1	LOC106019767	XR_003498097.1	553	-
NC_040046.1	81308492	81308715	224	peaks1984	1.76647	Distal Intergenic	81341019	81351651	10633	1	DIPK2B	XM_027464448.1	-32304	divergent protein kinase domain 2B
NC_040051.1	33180689	33180928	240	peaks19857	2.65556	Downstream (<1kb)	33171559	33174549	2991	2	SRGN	XM_027460748.1	-6140	serglycin, transcript variant X1
NC_040051.1	33259448	33259746	299	peaks19870	3.55259	Promoter (2-3kb)	33257193	33257257	65	2	LOC113844074	XR_003498217.1	-2191	-
NC_040051.1	33318006	33318445	440	peaks19876	3.74359	Intron (XM_027460749.1/TET1, intron 6 of 11)	33279540	33353301	73762	2	TET1	XM_027460749.1	34856	tet methylcytosine dioxygenase 1, transcript variant X1
NC_040051.1	33340955	33341361	407	peaks19878	15.0919	Intron (XM_027460749.1/TET1, intron 2 of 11)	33279540	33353301	73762	2	TET1	XM_027460749.1	11940	tet methylcytosine dioxygenase 1, transcript variant X1
NC_040052.1	96241	96780	540	peaks19892	4.17839	Distal Intergenic	92344	95838	3495	1	RPS13	XM_027462169.1	3897	ribosomal protein S13
NC_040052.1	130972	131269	298	peaks19896	3.39669	Promoter (<=1kb)	124121	130520	6400	2	LOC106015564	XR_003498356.1	-452	-
NC_040052.1	174208	174534	327	peaks19899	4.33253	Promoter (1-2kb)	173091	264608	91518	1	PLEKHA7	XM_027461413.1	1117	pleckstrin homology domain containing A7
NC_040052.1	1360124	1360343	220	peaks19914	3.35417	Intron (XM_013100967.3/PDE3B, intron 1 of 16)	1324401	1409620	85220	2	PDE3B	XM_013100967.3	49277	phosphodiesterase 3B
NC_040052.1	1644484	1644978	495	peaks19930	2.73909	Exon (XM_027461687.1/TUB, exon 12 of 13)	1655590	1671847	16258	2	RIC3	XM_027461694.1	26869	RIC3 acetylcholine receptor chaperone
NC_040052.1	2282256	2282708	453	peaks19952	8.40741	Intron (XM_027461574.1/ST5, intron 1 of 20)	2148070	2305043	156974	2	ST5	XM_027461574.1	22335	suppression of tumorigenicity 5
NC_040052.1	2293224	2293651	428	peaks19953	5.22414	Intron (XM_027461574.1/ST5, intron 1 of 20)	2148070	2305043	156974	2	ST5	XM_027461574.1	11392	suppression of tumorigenicity 5
NC_040052.1	2354040	2354362	323	peaks19960	3.12449	Intron (XM_005024713.4/NRIP3, intron 1 of 6)	2346052	2359620	13569	2	NRIP3	XM_005024713.4	5258	nuclear receptor interacting protein 3
NC_040052.1	2456877	2457421	545	peaks19965	3.35417	Intron (XM_027461087.1/DENND5A, intron 4 of 22)	2418224	2479083	60860	2	DENND5A	XM_027461087.1	21662	DENN domain containing 5A, transcript variant X3
NC_040046.1	5795717	5796138	422	peaks200	6.03443	Distal Intergenic	5820827	5837117	16291	1	EED	XM_005029748.4	-24689	embryonic ectoderm development
NC_040052.1	2839074	2839377	304	peaks20003	2.60467	Intron (XM_027461576.1/SBF2, intron 6 of 39)	2813069	2819748	6680	1	LOC106015497	XR_002399823.2	26005	-
NC_040052.1	2875066	2875580	515	peaks20005	5.19019	Intron (XM_027461576.1/SBF2, intron 2 of 39)	2813069	2819748	6680	1	LOC106015497	XR_002399823.2	61997	-
NC_040052.1	2932505	2932734	230	peaks20008	3.26909	Intron (XM_027461576.1/SBF2, intron 1 of 39)	2712365	2959378	247014	2	SBF2	XM_027461576.1	26644	SET binding factor 2
NC_040052.1	3006154	3006371	218	peaks20018	4.34623	Intron (XM_027461626.1/AMPD3, intron 2 of 14)	3001634	3032188	30555	1	AMPD3	XM_027461625.1	4520	adenosine monophosphate deaminase 3, transcript variant X1
NC_040052.1	3149137	3149378	242	peaks20026	2.73909	Promoter (<=1kb)	3070744	3148195	77452	2	MRVI1	XM_027461657.1	-942	murine retrovirus integration site 1 homolog, transcript variant X2
NC_040052.1	3161345	3161610	266	peaks20027	4.11677	Intron (XM_027461631.1/MRVI1, intron 4 of 26)	3070745	3173399	102655	2	MRVI1	XM_027461631.1	11789	murine retrovirus integration site 1 homolog, transcript variant X2
NC_040052.1	3422192	3422555	364	peaks20053	11.4173	Intron (XM_013097710.2/GALNT18, intron 2 of 9)	3320314	3535046	214733	2	GALNT18	XM_013097710.2	112491	polypeptide N-acetylgalactosaminyltransferase 18, transcript variant X1
NC_040052.1	3498287	3498792	506	peaks20059	8.37983	Intron (XM_013097710.2/GALNT18, intron 1 of 9)	3320314	3535046	214733	2	GALNT18	XM_013097710.2	36254	polypeptide N-acetylgalactosaminyltransferase 18, transcript variant X1
NC_040052.1	3632208	3632717	510	peaks20069	4.74782	Intron (XM_027461213.1/USP47, intron 1 of 28)	3622833	3673289	50457	1	USP47	XM_005017716.4	9375	ubiquitin specific peptidase 47, transcript variant X4
NC_040052.1	3745527	3746222	696	peaks20081	12.5321	Intron (XM_027461204.1/MICAL2, intron 2 of 35)	3739848	3790906	51059	1	MICAL2	XM_021271076.2	5679	microtubule associated monooxygenase, calponin and LIM domain containing 2, transcript variant X9
NC_040052.1	3754936	3755472	537	peaks20082	8.9971	Intron (XM_027461204.1/MICAL2, intron 2 of 35)	3762679	3862022	99344	1	MICAL2	XM_027461211.1	-7207	microtubule associated monooxygenase, calponin and LIM domain containing 2, transcript variant X9
NC_040052.1	3856036	3856678	643	peaks20090	6.30003	Intron (XM_027461204.1/MICAL2, intron 33 of 35)	3868454	3934833	66380	1	PARVA	XM_027461216.1	-11776	parvin alpha, transcript variant X2
NC_040052.1	3893995	3894457	463	peaks20093	2.42789	Intron (XM_027461216.1/PARVA, intron 1 of 12)	3900452	3934833	34382	1	PARVA	XM_013097723.3	-5995	parvin alpha, transcript variant X2
NC_040052.1	3983211	3983571	361	peaks20098	5.44792	Intron (XM_027462261.1/TEAD1, intron 2 of 13)	3963646	4123035	159390	1	TEAD1	XM_027462267.1	19565	TEA domain transcription factor 1, transcript variant X13
NC_040052.1	4001301	4001608	308	peaks20102	2.86715	Intron (XM_027462261.1/TEAD1, intron 2 of 13)	3963646	4123035	159390	1	TEAD1	XM_027462267.1	37655	TEA domain transcription factor 1, transcript variant X13
NC_040052.1	4006465	4006835	371	peaks20105	3.25319	Intron (XM_027462261.1/TEAD1, intron 2 of 13)	3963646	4123035	159390	1	TEAD1	XM_027462267.1	42819	TEA domain transcription factor 1, transcript variant X13
NC_040052.1	4013275	4013613	339	peaks20107	2.14979	Intron (XM_027462261.1/TEAD1, intron 2 of 13)	3963646	4123035	159390	1	TEAD1	XM_027462267.1	49629	TEA domain transcription factor 1, transcript variant X13
NC_040052.1	4164663	4164919	257	peaks20125	3.56531	Promoter (<=1kb)	4165654	4168609	2956	1	RASSF10	XM_027461942.1	-735	Ras association domain family member 10
NC_040052.1	4343545	4344189	645	peaks20136	11.7991	Promoter (<=1kb)	4328291	4344112	15822	2	BTBD10	XM_005027551.4	0	BTB domain containing 10, transcript variant X1
NC_040052.1	4505090	4505377	288	peaks20143	2.63851	Promoter (1-2kb)	4506906	4508022	1117	1	LOC113844084	XR_003498258.1	-1529	-
NC_040046.1	81749338	81749714	377	peaks2016	1.9051	Promoter (2-3kb)	81746938	81765248	18311	1	NDP	XM_013092971.3	2400	NDP, norrin cystine knot growth factor, transcript variant X5
NC_040052.1	4843025	4843366	342	peaks20169	4.49574	Intron (XM_027462273.1/SPATS2L, intron 1 of 11)	4787146	4867223	80078	2	SPATS2L	XM_027462272.1	23857	spermatogenesis associated serine rich 2 like, transcript variant X1
NC_040046.1	81750688	81751463	776	peaks2017	10.1438	Intron (XM_027448992.1/NDP, intron 3 of 4)	81746938	81765248	18311	1	NDP	XM_013092971.3	3750	NDP, norrin cystine knot growth factor, transcript variant X5
NC_040052.1	4928777	4929230	454	peaks20174	4.26764	Distal Intergenic	4938266	4944604	6339	2	MAIP1	XM_005028552.3	15374	matrix AAA peptidase interacting protein 1
NC_040052.1	5749554	5750189	636	peaks20189	8.08091	Intron (XM_005021882.4/RFTN2, intron 8 of 9)	5729464	5762318	32855	1	RFTN2	XM_027461762.1	20090	raftlin family member 2, transcript variant X1
NC_040052.1	5791645	5792005	361	peaks20198	2.68414	3' UTR	5791401	5802883	11483	2	COQ10B	XM_027461782.1	10878	coenzyme Q10B
NC_040046.1	5807373	5807791	419	peaks202	4.1812	Distal Intergenic	5820827	5837117	16291	1	EED	XM_005029748.4	-13036	embryonic ectoderm development
NC_040052.1	6108288	6108558	271	peaks20215	9.44862	Intron (XM_027461785.1/HECW2, intron 2 of 29)	6112237	6229826	117590	1	HECW2	XM_027461787.1	-3679	HECT, C2 and WW domain containing E3 ubiquitin protein ligase 2, transcript variant X6
NC_040046.1	81876303	81876670	368	peaks2022	2.67221	Intron (XM_027448995.1/LOC101793000, intron 2 of 14)	81850186	81888668	38483	2	LOC101793000	XM_027448995.1	11998	amine oxidase [flavin-containing] A
NC_040052.1	6211256	6211526	271	peaks20220	3.00309	Intron (XM_027461785.1/HECW2, intron 24 of 29)	6233501	6251172	17672	1	STK17B	XM_027461814.1	-21975	serine/threonine kinase 17b, transcript variant X3
NC_040046.1	81879403	81879737	335	peaks2023	1.97635	Intron (XM_027448995.1/LOC101793000, intron 1 of 14)	81850186	81888668	38483	2	LOC101793000	XM_027448995.1	8931	amine oxidase [flavin-containing] A
NC_040052.1	6410619	6411071	453	peaks20231	11.1701	Intron (XM_021273981.2/SLC39A10, intron 4 of 13)	6343069	6348167	5099	2	LOC106017805	XM_013101799.3	-62452	baculoviral IAP repeat-containing protein 5.1
NC_040052.1	6474273	6474601	329	peaks20233	4.70781	Intron (XM_021273981.2/SLC39A10, intron 4 of 13)	6362101	6554784	192684	2	SLC39A10	XM_021273981.2	80183	solute carrier family 39 member 10
NC_040052.1	7459992	7460305	314	peaks20235	5.44067	Distal Intergenic	7480265	7702762	222498	1	LOC113844190	XR_003498543.1	-19960	-
NC_040052.1	7882664	7882900	237	peaks20242	6.09652	Distal Intergenic	7871219	7878591	7373	1	CAVIN2	XM_027461893.1	11445	caveolae associated protein 2
NC_040052.1	7883382	7883755	374	peaks20243	9.38545	Distal Intergenic	7871219	7878591	7373	1	CAVIN2	XM_027461893.1	12163	caveolae associated protein 2
NC_040052.1	7907439	7907872	434	peaks20249	3.38305	Promoter (2-3kb)	7901489	7910254	8766	2	NABP1	XM_027461894.1	2382	nucleic acid binding protein 1
NC_040052.1	8208853	8209224	372	peaks20275	7.97835	Downstream (1-2kb)	8147652	8203225	55574	2	GLS	XM_027460936.1	-5628	glutaminase
NC_040052.1	8212112	8212412	301	peaks20276	2.88492	Exon (XR_003498221.1/LOC106014516, exon 4 of 4)	8219974	8221145	1172	2	LOC110351299	XR_003498224.1	8733	-
NC_040052.1	8230743	8231071	329	peaks20278	6.54974	Promoter (1-2kb)	8229389	8233563	4175	1	LOC113844077	XR_003498223.1	1354	-
NC_040052.1	8345353	8345594	242	peaks20288	2.0683	Intron (XM_027461583.1/HIBCH, intron 9 of 16)	8329628	8377561	47934	1	HIBCH	XM_027461583.1	15725	3-hydroxyisobutyryl-CoA hydrolase
NC_040046.1	82226660	82226936	277	peaks2029	4.01133	Distal Intergenic	82294943	82311498	16556	2	LOC106014862	XR_001186484.3	84562	-
NC_040052.1	8379776	8380172	397	peaks20290	3.59526	3' UTR	8371125	8375370	4246	2	LOC110351296	XR_003498251.1	-4406	-
NC_040052.1	8405520	8405756	237	peaks20295	2.86142	Promoter (2-3kb)	8408607	8416472	7866	1	MSTN	XM_005011412.4	-2851	myostatin
NC_040052.1	8437184	8437504	321	peaks20297	3.65184	Intron (XR_002398535.2/LOC106014514, intron 2 of 3)	8422035	8446824	24790	2	LOC106014514	XR_002398535.2	9320	-
NC_040052.1	8654331	8655449	1119	peaks20308	7.57184	Distal Intergenic	8668232	8767257	99026	1	COL5A2	XM_027461585.1	-12783	collagen type V alpha 2 chain
NC_040046.1	82250215	82250456	242	peaks2031	5.32742	Distal Intergenic	82294943	82311498	16556	2	LOC106014862	XR_001186484.3	61042	-
NC_040052.1	8825284	8825945	662	peaks20328	3.39061	Promoter (<=1kb)	8776048	8826743	50696	2	COL3A1	XM_027462007.1	798	collagen type III alpha 1 chain, transcript variant X1
NC_040052.1	8856019	8856727	709	peaks20329	5.15917	Distal Intergenic	8776048	8826743	50696	2	COL3A1	XM_027462008.1	-29276	collagen type III alpha 1 chain, transcript variant X1
NC_040052.1	8864875	8865446	572	peaks20330	7.41775	Distal Intergenic	8776048	8826743	50696	2	COL3A1	XM_027462008.1	-38132	collagen type III alpha 1 chain, transcript variant X1
NC_040052.1	8866343	8866618	276	peaks20331	8.4504	Distal Intergenic	8776048	8826743	50696	2	COL3A1	XM_027462008.1	-39600	collagen type III alpha 1 chain, transcript variant X1
NC_040052.1	9032521	9032928	408	peaks20337	3.87657	Intron (XM_027461587.1/GULP1, intron 2 of 12)	8988733	9058198	69466	2	GULP1	XM_027461587.1	25270	GULP PTB domain containing engulfment adaptor 1
NC_040052.1	9126624	9126906	283	peaks20345	3.77908	Distal Intergenic	9161530	9228788	67259	1	LOC113844204	XR_003498590.1	-34624	-
NC_040052.1	9708346	9708753	408	peaks20355	7.85771	Distal Intergenic	9659730	9704439	44710	2	ITGAV	XM_027460991.1	-3907	integrin subunit alpha V
NC_040052.1	9711042	9711289	248	peaks20356	7.99954	Downstream (2-3kb)	9659730	9704439	44710	2	ITGAV	XM_027460991.1	-6603	integrin subunit alpha V
NC_040052.1	9721424	9721824	401	peaks20358	3.04856	Promoter (2-3kb)	9713960	9724219	10260	2	ZC3H15	XM_005030717.4	2395	zinc finger CCCH-type containing 15
NC_040052.1	9722184	9722545	362	peaks20359	3.57311	Promoter (1-2kb)	9713960	9724219	10260	2	ZC3H15	XM_005030717.4	1674	zinc finger CCCH-type containing 15
NC_040052.1	10071589	10071901	313	peaks20360	2.43394	Intron (XR_003498407.1/LOC106019051, intron 12 of 16)	10103194	10131495	28302	2	LOC110353860	XR_002404984.2	59594	-
NC_040052.1	10324648	10324941	294	peaks20364	2.62983	Intron (XM_027461358.1/ZNF804A, intron 1 of 5)	10184708	10334666	149959	2	ZNF804A	XM_027461358.1	9725	zinc finger protein 804A, transcript variant X9
NC_040052.1	10657922	10658343	422	peaks20373	2.23976	Downstream (1-2kb)	10660333	10671003	10671	2	NUP35	XM_027461424.1	12660	nucleoporin 35, transcript variant X2
NC_040052.1	10784014	10784413	400	peaks20377	3.25323	Distal Intergenic	10766340	10782076	15737	1	FRZB	XM_027461513.1	17674	frizzled related protein
NC_040046.1	82396383	82396661	279	peaks2039	4.24879	Distal Intergenic	82402457	82487736	85280	1	CASK	XM_027448996.1	-5796	calcium/calmodulin dependent serine protein kinase, transcript variant X7
NC_040052.1	11184542	11185935	1394	peaks20410	14.6728	Intron (XM_027461382.1/KANSL1L, intron 3 of 20)	11143104	11204394	61291	2	KANSL1L	XM_027461389.1	18459	KAT8 regulatory NSL complex subunit 1 like, transcript variant X9
NC_040052.1	11199784	11200114	331	peaks20412	10.2006	Exon (XM_027461382.1/KANSL1L, exon 2 of 21)	11143104	11204394	61291	2	KANSL1L	XM_027461389.1	4280	KAT8 regulatory NSL complex subunit 1 like, transcript variant X9
NC_040052.1	11294652	11294868	217	peaks20422	1.87714	Intron (XM_027461378.1/CPS1, intron 3 of 39)	11288539	11405499	116961	1	CPS1	XM_027461380.1	6113	carbamoyl-phosphate synthase 1, transcript variant X9
NC_040052.1	12305818	12306203	386	peaks20432	6.63065	Intron (XM_013101655.3/IKZF2, intron 3 of 5)	12278189	12329823	51635	2	IKZF2	XM_013101655.3	23620	IKAROS family zinc finger 2, transcript variant X20
NC_040052.1	12354246	12355096	851	peaks20435	9.84769	Promoter (1-2kb)	12278189	12352863	74675	2	IKZF2	XM_013101656.3	-1383	IKAROS family zinc finger 2, transcript variant X20
NC_040046.1	82481095	82481332	238	peaks2044	2.09174	Intron (XM_027448996.1/CASK, intron 21 of 21)	82502081	82513521	11441	2	NYX	XM_005012492.4	32189	nyctalopin, transcript variant X1
NC_040052.1	12880634	12880980	347	peaks20441	3.2727	Promoter (<=1kb)	12880795	12880877	83	1	TRNAL-CAG_5	TRNAL-CAG_5	0	-
NC_040052.1	13165231	13165484	254	peaks20456	2.39021	Distal Intergenic	13169681	13198235	28555	1	LOC113844168	XR_003498490.1	-4197	-
NC_040052.1	13384563	13384960	398	peaks20481	5.87531	Intron (XM_027462001.1/LRRFIP1, intron 1 of 25)	13305968	13380041	74074	2	LRRFIP1	XM_027461966.1	-4522	LRR binding FLII interacting protein 1, transcript variant X47
NC_040052.1	13687053	13687298	246	peaks20492	2.60676	Promoter (<=1kb)	13681860	13688027	6168	2	ACKR3	XM_027461164.1	729	atypical chemokine receptor 3, transcript variant X2
NC_040052.1	13862212	13862510	299	peaks20494	2.39011	Promoter (<=1kb)	13861574	13863707	2134	1	GBX2	XM_027462178.1	638	gastrulation brain homeobox 2
NC_040052.1	14037491	14037816	326	peaks20503	2.39154	Intron (XM_027461704.1/LOC101799120, intron 5 of 14)	13873921	14103734	229814	2	LOC101799120	XM_027461704.1	65918	arf-GAP with GTPase, ANK repeat and PH domain-containing protein 1, transcript variant X1
NC_040052.1	14300269	14300606	338	peaks20511	4.8095	Intron (XM_027461829.1/TRPM8, intron 1 of 25)	14283205	14366000	82796	1	TRPM8	XM_027461829.1	17064	transient receptor potential cation channel subfamily M member 8
NC_040052.1	14332778	14333042	265	peaks20512	3.35417	Intron (XM_027461829.1/TRPM8, intron 6 of 25)	14357281	14366243	8963	2	LOC106018138	XR_003498447.1	33201	-
NC_040052.1	14572016	14572373	358	peaks20527	2.18639	Promoter (<=1kb)	14572152	14593507	21356	1	SH3BP4	XM_005022511.4	0	SH3 domain binding protein 4, transcript variant X5
NC_040052.1	14584179	14584479	301	peaks20530	4.75388	Intron (XM_027462281.1/SH3BP4, intron 3 of 4)	14576450	14593507	17058	1	SH3BP4	XM_005022512.4	7729	SH3 domain binding protein 4, transcript variant X5
NC_040052.1	14595989	14597097	1109	peaks20534	12.9797	Distal Intergenic	14611942	14616454	4513	2	LOC101802378	XM_013102405.3	19357	UDP-glucuronosyltransferase 1-1, transcript variant X7
NC_040052.1	14846401	14847247	847	peaks20548	8.6659	Intron (XR_001191840.3/LOC106018019, intron 2 of 2)	14846060	14853782	7723	2	LOC106018019	XR_001191840.3	6535	-
NC_040052.1	14860521	14860839	319	peaks20549	10.1185	Exon (XR_002403512.2/LOC110353247, exon 9 of 9)	14846060	14853782	7723	2	LOC106018019	XR_001191840.3	-6739	-
NC_040052.1	15219990	15220426	437	peaks20581	3.52701	Promoter (<=1kb)	15001155	15219843	218689	2	HDAC4	XM_021275821.2	-147	histone deacetylase 4, transcript variant X14
NC_040052.1	15670494	15671274	781	peaks20619	13.7759	Promoter (<=1kb)	15670918	15670999	82	2	TRNAS-CGA_1	TRNAS-CGA_1	0	-
NC_040052.1	16021614	16021988	375	peaks20636	3.45107	Intron (XM_027461323.1/DIP2A, intron 3 of 23)	15982912	16097931	115020	1	DIP2A	XR_003498337.1	38702	disco interacting protein 2 homolog A, transcript variant X13
NC_040052.1	16061687	16061908	222	peaks20639	2.75593	Exon (XR_003498340.1/DIP2A, exon 22 of 23)	16088724	16090910	2187	2	S100B	XM_021270452.2	29002	S100 calcium binding protein B, transcript variant X2
NC_040052.1	16397485	16398054	570	peaks20664	10.7323	Promoter (<=1kb)	16397906	16397993	88	1	LOC113844229	XR_003498633.1	0	-
NC_040052.1	16404655	16405614	960	peaks20665	16.9715	Intron (XM_027461470.1/NOP58, intron 12 of 15)	16400967	16401052	86	1	LOC113844231	XR_003498635.1	3688	-
NC_040046.1	82699545	82699922	378	peaks2069	6.9583	Distal Intergenic	82586147	82683570	97424	2	USP9X	XM_027449004.1	-15975	ubiquitin specific peptidase 9 X-linked, transcript variant X3
NC_040052.1	16711725	16712028	304	peaks20696	1.71919	Intron (XM_005016857.4/PLEKHM3, intron 6 of 8)	16665378	16753816	88439	1	PLEKHM3	XM_027461056.1	46347	pleckstrin homology domain containing M3, transcript variant X2
NC_040052.1	16834081	16834406	326	peaks20704	2.56605	Promoter (2-3kb)	16825548	16836726	11179	2	CREB1	XM_021270437.2	2320	cAMP responsive element binding protein 1, transcript variant X5
NC_040052.1	16984032	16984261	230	peaks20710	1.34958	Distal Intergenic	16998761	17013258	14498	2	CPO	XM_013096891.3	28997	carboxypeptidase O
NC_040052.1	17176346	17176634	289	peaks20715	4.76747	Intron (XM_027462284.1/ZDBF2, intron 8 of 11)	17094202	17159840	65639	2	ADAM23	XM_027462295.1	-16506	ADAM metallopeptidase domain 23, transcript variant X6
NC_040052.1	17265626	17265936	311	peaks20725	1.98051	Exon (XM_027462289.1/INO80D, exon 5 of 13)	17251015	17295194	44180	1	INO80D	XM_013096877.2	14611	INO80 complex subunit D, transcript variant X1
NC_040052.1	17523657	17523886	230	peaks20748	2.18745	Intron (XM_027461148.1/PARD3B, intron 19 of 22)	17319886	17405796	85911	2	NRP2	XM_027461147.1	-117861	neuropilin 2, transcript variant X8
NC_040052.1	17849211	17849429	219	peaks20758	2.0275	Distal Intergenic	17426042	17826982	400941	2	PARD3B	XM_027461148.1	-22229	par-3 family cell polarity regulator beta
NC_040052.1	17854856	17855195	340	peaks20759	4.87799	Distal Intergenic	17881071	17882839	1769	1	LOC110352192	XR_002400788.2	-25876	-
NC_040052.1	17908162	17908381	220	peaks20764	2.17086	Promoter (2-3kb)	17906013	17920641	14629	1	LOC106016170	XR_002400761.2	2149	-
NC_040052.1	17937956	17938370	415	peaks20765	3.91965	Exon (XR_002400759.2/LOC110352188, exon 2 of 2)	17923677	17939506	15830	1	LOC110352188	XR_002400759.2	14279	-
NC_040052.1	18011906	18012399	494	peaks20768	4.78504	Promoter (<=1kb)	18000561	18012963	12403	2	LOC101803625	XR_001188689.3	564	-
NC_040052.1	18060347	18061041	695	peaks20771	4.08337	Distal Intergenic	18075958	18085882	9925	2	LOC101803429	XM_005016832.4	24841	inducible T-cell costimulator
NC_040052.1	18228554	18228775	222	peaks20776	3.40055	Intron (XM_027461110.1/RAPH1, intron 1 of 15)	18216909	18294468	77560	1	RAPH1	XM_027461110.1	11645	Ras association (RalGDS/AF-6) and pleckstrin homology domains 1
NC_040052.1	18530663	18530891	229	peaks20806	1.66316	Intron (XM_027461473.1/PIKFYVE, intron 3 of 41)	18534258	18587197	52940	1	PIKFYVE	XM_013096867.3	-3367	phosphoinositide kinase, FYVE-type zinc finger containing, transcript variant X4
NC_040052.1	19133604	19133822	219	peaks20837	2.72882	Distal Intergenic	19070531	19107495	36965	2	ITGA4	XM_027461081.1	-26109	integrin subunit alpha 4
NC_040052.1	19253618	19253893	276	peaks20840	6.0493	Distal Intergenic	19288747	19349477	60731	2	UBE2E3	XM_027461414.1	95584	ubiquitin conjugating enzyme E2 E3
NC_040052.1	19819217	19819436	220	peaks20853	3.70947	Promoter (2-3kb)	19816381	19868817	52437	1	SESTD1	XM_005013574.4	2836	SEC14 and spectrin domain containing 1, transcript variant X3
NC_040046.1	83098646	83098920	275	peaks2088	2.37744	Distal Intergenic	83102258	83106577	4320	2	LOC113842313	XR_003494646.1	7657	-
NC_040052.1	20783818	20784090	273	peaks20893	2.37744	Distal Intergenic	20758504	20763943	5440	2	LOC106015161	XR_001186985.3	-19875	-
NC_040052.1	20868804	20869024	221	peaks20894	3.35417	Distal Intergenic	20951500	21004356	52857	1	LOC106015160	XR_001186980.3	-82476	-
NC_040052.1	20902475	20902957	483	peaks20895	15.9293	Distal Intergenic	20951500	21004356	52857	1	LOC106015160	XR_001186980.3	-48543	-
NC_040052.1	21021967	21022342	376	peaks20898	2.28896	Exon (XR_003498613.1/LOC113844216, exon 2 of 2)	21017655	21034350	16696	1	LOC113844216	XR_003498613.1	4312	-
NC_040052.1	21032466	21033184	719	peaks20899	3.29094	Exon (XR_003498613.1/LOC113844216, exon 2 of 2)	21017655	21034350	16696	1	LOC113844216	XR_003498613.1	14811	-
NC_040052.1	21073601	21073846	246	peaks20902	2.36323	Distal Intergenic	21084467	21117668	33202	2	MTX2	XM_027462280.1	43822	metaxin 2, transcript variant X2
NC_040052.1	21089732	21089948	217	peaks20904	2.65067	Intron (XM_027462280.1/MTX2, intron 2 of 7)	21084467	21117668	33202	2	MTX2	XM_027462280.1	27720	metaxin 2, transcript variant X2
NC_040046.1	83148786	83149282	497	peaks2091	4.1633	Distal Intergenic	83161732	83173831	12100	2	LOC106015343	XR_003494650.1	24549	-
NC_040052.1	21226353	21226990	638	peaks20917	3.74037	Promoter (<=1kb)	21226045	21229139	3095	1	EVX2	XM_027461728.1	308	even-skipped homeobox 2
NC_040052.1	21756467	21756778	312	peaks20928	3.23579	Exon (XM_027461600.1/CHRNA1, exon 8 of 10)	21748965	21760216	11252	1	CHRNA1	XM_027461600.1	7502	cholinergic receptor nicotinic alpha 1 subunit
NC_040052.1	22041691	22041975	285	peaks20944	2.93617	Downstream (2-3kb)	22044555	22058462	13908	2	LOC113844213	XR_003498606.1	16487	-
NC_040046.1	83265800	83266116	317	peaks2095	3.77263	Distal Intergenic	83273970	83281450	7481	2	LOC113842315	XR_003494653.1	15334	-
NC_040052.1	22097777	22098189	413	peaks20951	8.09077	Distal Intergenic	22061790	22082239	20450	2	LOC106017147	XR_002402244.2	-15538	-
NC_040052.1	22575991	22576692	702	peaks20960	2.40973	Promoter (<=1kb)	22421354	22576184	154831	2	RAPGEF4	XM_027461176.1	0	Rap guanine nucleotide exchange factor 4, transcript variant X11
NC_040052.1	22594347	22595047	701	peaks20962	6.77494	Intron (XR_002401846.2/LOC106016921, intron 3 of 5)	22421354	22576186	154833	2	RAPGEF4	XM_027461175.1	-18161	Rap guanine nucleotide exchange factor 4, transcript variant X11
NC_040052.1	22823728	22824057	330	peaks20971	4.41339	Distal Intergenic	22845991	22846823	833	1	LOC113844136	XM_027461601.1	-21934	homeobox protein DLX-2-like
NC_040052.1	22925575	22925933	359	peaks20979	3.08511	Intron (XM_005018918.4/HAT1, intron 4 of 10)	22913685	22933192	19508	2	HAT1	XM_005018918.4	7259	histone acetyltransferase 1, transcript variant X3
NC_040052.1	23151131	23151456	326	peaks20991	9.51845	Intron (XM_013098883.3/TLK1, intron 2 of 21)	23144748	23199377	54630	1	TLK1	XM_005018926.4	6383	tousled like kinase 1, transcript variant X1
NC_040052.1	23619185	23619403	219	peaks21002	3.35417	Intron (XM_027462190.1/UBR3, intron 3 of 34)	23548684	23630115	81432	2	UBR3	XM_027462190.1	10712	ubiquitin protein ligase E3 component n-recognin 3, transcript variant X6
NC_040052.1	24077648	24077944	297	peaks21026	5.79964	Intron (XM_027461878.1/CERS6, intron 4 of 9)	24014095	24035286	21192	2	G6PC2	XM_013098931.3	-42362	glucose-6-phosphatase catalytic subunit 2, transcript variant X1
NC_040052.1	24085240	24085471	232	peaks21027	2.17086	Intron (XM_027461878.1/CERS6, intron 4 of 9)	24014095	24035286	21192	2	G6PC2	XM_013098931.3	-49954	glucose-6-phosphatase catalytic subunit 2, transcript variant X1
NC_040052.1	24202187	24202639	453	peaks21032	4.30789	Promoter (1-2kb)	24201154	24290174	89021	1	STK39	XM_027461884.1	1033	serine/threonine kinase 39, transcript variant X9
NC_040052.1	25775069	25775305	237	peaks21056	3.35417	3' UTR	25767207	25777798	10592	1	FIGN	XM_021277177.2	7862	fidgetin, microtubule severing factor, transcript variant X1
NC_040052.1	26234532	26234748	217	peaks21058	6.20571	Intron (XM_021277154.2/KCNH7, intron 14 of 17)	26262225	26287990	25766	1	IFIH1	NM_001310811.1	-27477	interferon induced with helicase C domain 1
NC_040052.1	26505027	26505248	222	peaks21068	2.17086	Intron (XM_027461608.1/SLC4A10, intron 1 of 22)	26398168	26516454	118287	2	SLC4A10	XM_027461608.1	11206	solute carrier family 4 member 10
NC_040052.1	26731031	26731332	302	peaks21078	2.17086	Distal Intergenic	26681074	26708089	27016	2	TANK	XM_027461523.1	-22942	TRAF family member associated NFKB activator, transcript variant X3
NC_040052.1	26850662	26851036	375	peaks21085	4.89937	Distal Intergenic	26858272	27006384	148113	1	RBMS1	XM_027461841.1	-7236	RNA binding motif single stranded interacting protein 1, transcript variant X6
NC_040052.1	27184511	27184949	439	peaks21114	3.25767	Exon (XM_027461496.1/LY75, exon 33 of 35)	27176375	27188297	11923	2	LOC113844123	XR_003498374.1	3348	-
NC_040052.1	27277580	27278372	793	peaks21125	5.38983	Promoter (1-2kb)	27193284	27280248	86965	2	LOC101801872	XM_027461493.1	1876	unconventional myosin-X-like, transcript variant X3
NC_040046.1	83569915	83570229	315	peaks2113	6.4384	Intron (XM_027449011.1/SRPX, intron 1 of 9)	83548128	83592777	44650	1	SRPX	XM_027449012.1	21787	sushi repeat containing protein X-linked, transcript variant X2
NC_040052.1	27446088	27446498	411	peaks21138	2.17086	Promoter (2-3kb)	27444020	27462109	18090	1	LOC106016429	XR_003498628.1	2068	-
NC_040046.1	83624356	83624665	310	peaks2115	4.01133	Intron (XM_027449017.1/SYTL5, intron 5 of 15)	83599998	83642570	42573	2	SYTL5	XM_027449017.1	17905	synaptotagmin like 5, transcript variant X5
NC_040052.1	28136867	28137176	310	peaks21172	2.98667	Intron (XM_021270954.2/KALRN, intron 4 of 59)	27838506	28123551	285046	2	KALRN	XM_021270962.2	-13316	kalirin RhoGEF kinase, transcript variant X18
NC_040052.1	28272893	28273180	288	peaks21174	3.35417	Intron (XM_027461536.1/KALRN, intron 1 of 60)	27838506	28334532	496027	2	KALRN	XM_027461536.1	61352	kalirin RhoGEF kinase, transcript variant X18
NC_040052.1	29021272	29021679	408	peaks21202	3.7111	Intron (XM_027460951.1/SEMA5B, intron 1 of 20)	29007013	29267870	260858	1	SEMA5B	XM_027460949.1	14259	semaphorin 5B, transcript variant X3
NC_040052.1	29081175	29081519	345	peaks21204	3.87657	Intron (XM_027460951.1/SEMA5B, intron 3 of 20)	29007013	29267870	260858	1	SEMA5B	XM_027460949.1	74162	semaphorin 5B, transcript variant X3
NC_040052.1	29464015	29464255	241	peaks21212	2.22669	Distal Intergenic	29482718	29491396	8679	1	LOC110352318	XR_003498576.1	-18463	-
NC_040052.1	29485810	29486081	272	peaks21214	6.05999	Promoter (<=1kb)	29484847	29491396	6550	1	LOC110352318	XR_002401125.2	963	-
NC_040052.1	29577612	29577939	328	peaks21223	13.5963	Promoter (<=1kb)	29578696	29584821	6126	1	LOC113844211	XR_003498603.1	-757	-
NC_040052.1	29752975	29753319	345	peaks21240	3.01131	Distal Intergenic	29762625	29794594	31970	1	TFCP2L1	XM_005017516.3	-9306	transcription factor CP2 like 1
NC_040046.1	84543158	84543383	226	peaks2125	2.73909	Distal Intergenic	84536820	84540853	4034	1	LOC113842319	XR_003494664.1	6338	-
NC_040052.1	29950510	29951206	697	peaks21260	8.51523	Intron (XM_027461193.1/GLI2, intron 2 of 12)	29889772	29986464	96693	2	GLI2	XM_027461193.1	35258	GLI family zinc finger 2, transcript variant X8
NC_040052.1	30006737	30007394	658	peaks21267	4.77397	Intron (XM_027461185.1/GLI2, intron 2 of 13)	29889772	29986464	96693	2	GLI2	XM_027461193.1	-20273	GLI family zinc finger 2, transcript variant X8
NC_040052.1	30235602	30235833	232	peaks21279	1.66273	Distal Intergenic	30266997	30294827	27831	2	LOC106016412	XR_002401116.2	58994	-
NC_040052.1	30385649	30385880	232	peaks21290	2.74456	Promoter (<=1kb)	30385319	30401219	15901	1	LOC101789531	XM_005017512.3	330	tRNA wybutosine-synthesizing protein 2/3/4, transcript variant X5
NC_040052.1	30662567	30662997	431	peaks21306	3.22403	Intron (XM_027461400.1/MRAS, intron 3 of 6)	30639097	30641513	2417	2	LOC106016399	XR_001189053.3	-21054	-
NC_040052.1	30866175	30866434	260	peaks21312	2.17086	Distal Intergenic	30943281	30951336	8056	1	LOC106016407	XR_001189118.3	-76847	-
NC_040052.1	32709388	32709617	230	peaks21332	2.73909	Intron (XM_027461622.1/THSD7B, intron 1 of 17)	32505680	32713601	207922	2	THSD7B	XM_027461622.1	3984	thrombospondin type 1 domain containing 7B
NC_040052.1	33417688	33418210	523	peaks21364	5.35973	Intron (XM_027461507.1/TMEM163, intron 4 of 6)	33328620	33424871	96252	1	TMEM163	XM_027461505.1	89068	transmembrane protein 163, transcript variant X1
NC_040052.1	33545726	33546144	419	peaks21369	3.02898	Promoter (<=1kb)	33430276	33546535	116260	2	MGAT5	XM_027461504.1	391	alpha-1,6-mannosylglycoprotein 6-beta-N-acetylglucosaminyltransferase, transcript variant X3
NC_040052.1	33762263	33762649	387	peaks21376	4.46744	Intron (XM_021272932.2/NCKAP5, intron 4 of 22)	33688594	33701654	13061	1	LOC110352862	XR_002402547.2	73669	-
NC_040052.1	33763417	33763987	571	peaks21377	5.2712	Intron (XM_021272932.2/NCKAP5, intron 4 of 22)	33688594	33701654	13061	1	LOC110352862	XR_002402547.2	74823	-
NC_040052.1	35294288	35294528	241	peaks21398	5.55316	Promoter (<=1kb)	35254729	35294577	39849	2	CCDC93	XM_027461194.1	49	coiled-coil domain containing 93
NC_040046.1	5874405	5875122	718	peaks214	1.9414	Distal Intergenic	5867155	5869711	2557	1	LOC106019135	XR_002405067.2	7250	-
NC_040046.1	86138807	86139052	246	peaks2143	3.64449	Intron (XR_003494666.1/TAB3, intron 1 of 5)	86115673	86159663	43991	1	TAB3	XM_027449025.1	23134	TGF-beta activated kinase 1 (MAP3K7) binding protein 3, transcript variant X1
NC_040052.1	36335636	36335892	257	peaks21440	5.71292	Intron (XM_027461291.1/USP37, intron 21 of 23)	36340673	36345373	4701	2	VIL1	XM_027461292.1	9481	villin 1
NC_040052.1	36420809	36421109	301	peaks21452	1.95672	Intron (XM_027462277.1/TNS1, intron 18 of 30)	36398905	36432718	33814	1	TNS1	XM_027462277.1	21904	tensin 1
NC_040052.1	36492648	36492924	277	peaks21458	2.70469	Intron (XR_003498263.1/LOC110354630, intron 1 of 1)	36478213	36523689	45477	1	LOC110354630	XR_003498264.1	14435	-
NC_040052.1	36968373	36968673	301	peaks21463	3.59789	Downstream (1-2kb)	36970049	36972175	2127	2	LOC110354646	XR_003498218.1	3502	-
NC_040052.1	36982096	36982340	245	peaks21464	5.01162	Promoter (<=1kb)	36980228	36983150	2923	2	LOC110354647	XR_002406838.2	810	-
NC_040052.1	37476385	37476600	216	peaks21483	3.55352	Promoter (<=1kb)	37475902	37479562	3661	1	LOC113844076	XR_003498220.1	483	-
NC_040052.1	37790747	37791032	286	peaks21492	3.35417	Promoter (<=1kb)	37787053	37791648	4596	2	LOC113844165	XM_027461930.1	616	transcription factor 15-like
NC_040053.1	744773	745062	290	peaks21504	2.17086	Distal Intergenic	754701	812034	57334	2	LOC106019184	XR_002405177.2	66972	-
NC_040053.1	958443	958760	318	peaks21511	3.72489	Intron (XR_002405160.2/LOC110353920, intron 1 of 3)	965080	973510	8431	1	LOC101802962	XM_013105791.3	-6320	protein NDNF
NC_040053.1	1041363	1041588	226	peaks21519	6.91174	Intron (XM_027463240.1/BICC1, intron 2 of 19)	1011187	1100307	89121	1	BICC1	XM_027463242.1	30176	BicC family RNA binding protein 1, transcript variant X3
NC_040046.1	86278278	86278564	287	peaks2152	3.35417	Distal Intergenic	86248656	86257127	8472	1	C1HXorf21	XM_005022353.4	29622	chromosome 1 CXorf21 homolog
NC_040046.1	86546923	86547186	264	peaks2153	3.35417	Intron (XM_027449031.1/IL1RAPL1, intron 6 of 10)	86658690	86675059	16370	1	LOC106017959	XR_001191750.3	-111504	-
NC_040053.1	1473221	1473505	285	peaks21547	3.77846	Intron (XM_021269541.2/ANK3, intron 42 of 43)	1409289	1453750	44462	2	CCDC6	XR_003498699.1	-19471	coiled-coil domain containing 6, transcript variant X1
NC_040046.1	87830596	87830889	294	peaks2155	4.01133	Distal Intergenic	87880254	87881346	1093	1	LOC110354403	XR_002406315.2	-49365	-
NC_040053.1	1570373	1570595	223	peaks21553	3.01131	Exon (XM_021269541.2/ANK3, exon 12 of 44)	1539944	1542607	2664	1	LOC113844267	XR_003498700.1	30429	-
NC_040053.1	1792814	1793131	318	peaks21556	1.99229	Distal Intergenic	1829015	1838272	9258	1	CDK1	XM_027462473.1	-35884	cyclin dependent kinase 1, transcript variant X1
NC_040053.1	1823161	1823516	356	peaks21560	2.92037	Distal Intergenic	1829015	1838272	9258	1	CDK1	XM_027462473.1	-5499	cyclin dependent kinase 1, transcript variant X1
NC_040053.1	1855466	1855691	226	peaks21563	3.17399	Exon (XR_001188011.3/LOC106015765, exon 4 of 4)	1852012	1855653	3642	1	LOC106015765	XR_001188011.3	3454	-
NC_040053.1	1887214	1887447	234	peaks21565	2.17086	Promoter (<=1kb)	1862062	1887385	25324	2	RHOBTB1	XM_021269546.2	0	Rho related BTB domain containing 1, transcript variant X9
NC_040053.1	2000743	2001288	546	peaks21574	5.67688	Intron (XM_021269566.2/CABCOCO1, intron 4 of 19)	2010931	2027959	17029	2	TMEM26	XM_005015587.4	26671	transmembrane protein 26
NC_040053.1	2239024	2239901	878	peaks21598	14.2951	Exon (XR_002400242.2/LOC110351984, exon 2 of 2)	2236630	2244853	8224	2	LOC110351984	XR_002400242.2	4952	-
NC_040053.1	2418117	2418782	666	peaks21617	7.55651	Intron (XM_027462985.1/RTKN2, intron 2 of 15)	2315067	2444059	128993	2	RTKN2	XM_027462985.1	25277	rhotekin 2, transcript variant X33
NC_040053.1	2434711	2435018	308	peaks21618	5.28375	Intron (XM_027462985.1/RTKN2, intron 2 of 15)	2315067	2444059	128993	2	RTKN2	XM_027462985.1	9041	rhotekin 2, transcript variant X33
NC_040046.1	88508020	88508322	303	peaks2162	9.22602	Intron (XM_027449032.1/POLA1, intron 31 of 36)	88554567	88554697	131	2	LOC113842483	XR_003495017.1	46375	-
NC_040053.1	2533085	2533338	254	peaks21625	4.01133	Intron (XR_003498973.1/LOC113844392, intron 5 of 7)	2521974	2529980	8007	1	LOC101802472	XR_002400244.2	11111	-
NC_040046.1	88517214	88517471	258	peaks2163	1.65301	Intron (XM_027449032.1/POLA1, intron 26 of 36)	88554567	88554697	131	2	LOC113842483	XR_003495017.1	37226	-
NC_040046.1	88545541	88545837	297	peaks2167	1.92466	Intron (XM_027449032.1/POLA1, intron 26 of 36)	88554567	88554697	131	2	LOC113842483	XR_003495017.1	8860	-
NC_040053.1	3589747	3590204	458	peaks21671	4.01133	Intron (XR_003498935.1/LOC106014639, intron 22 of 29)	3601462	3608058	6597	1	LOC113844383	XR_003498948.1	-11258	-
NC_040053.1	3848433	3848951	519	peaks21673	11.9271	Promoter (<=1kb)	3562407	3849317	286911	2	CTNNA3	XM_013092240.3	366	catenin alpha 3, transcript variant X22
NC_040053.1	3925310	3925571	262	peaks21674	1.85036	Intron (XM_013092173.3/CTNNA3, intron 9 of 19)	3562407	3946250	383844	2	CTNNA3	XM_013092205.3	20679	catenin alpha 3, transcript variant X22
NC_040053.1	4270078	4270647	570	peaks21687	7.38738	Promoter (<=1kb)	4241055	4271492	30438	2	MSH4	XM_021272258.2	845	mutS homolog 4, transcript variant X9
NC_040053.1	4296022	4296359	338	peaks21691	4.09431	Promoter (2-3kb)	4293642	4383345	89704	1	SLC44A5	XM_027462789.1	2380	solute carrier family 44 member 5, transcript variant X2
NC_040053.1	5325453	5325695	243	peaks21728	3.4043	Distal Intergenic	5337545	5355632	18088	2	CTH	XM_027463185.1	29937	cystathionine gamma-lyase
NC_040053.1	5707578	5707876	299	peaks21738	2.22759	Exon (XM_021274350.2/RPE65, exon 7 of 14)	5703708	5711134	7427	1	RPE65	XM_021274350.2	3870	RPE65, retinoid isomerohydrolase
NC_040053.1	5713665	5713967	303	peaks21739	2.62644	Exon (XM_027463183.1/LOC101800887, exon 11 of 13)	5703708	5711134	7427	1	RPE65	XM_021274350.2	9957	RPE65, retinoid isomerohydrolase
NC_040053.1	5736302	5736841	540	peaks21742	10.2265	Distal Intergenic	5742167	5744599	2433	1	LOC106017955	XR_003498910.1	-5326	-
NC_040053.1	5767519	5767775	257	peaks21745	3.67351	Exon (XM_013102234.3/WLS, exon 4 of 11)	5758469	5775111	16643	1	WLS	XM_013102234.3	9050	Wnt ligand secretion mediator
NC_040053.1	5799629	5799941	313	peaks21747	6.01581	Intron (XM_027463014.1/GNG12, intron 3 of 4)	5806499	5807605	1107	2	GADD45A	XM_027462862.1	7664	growth arrest and DNA damage inducible alpha
NC_040046.1	88681423	88681720	298	peaks2176	8.55575	Promoter (1-2kb)	88680263	88694162	13900	1	LOC110354387	XR_003494670.1	1160	-
NC_040053.1	6086090	6086402	313	peaks21775	2.4481	Promoter (<=1kb)	6006316	6085305	78990	2	PDE4B	XM_027463813.1	-785	phosphodiesterase 4B, transcript variant X8
NC_040046.1	5901735	5902021	287	peaks218	7.72089	Intron (XM_027467000.1/RAB30, intron 1 of 4)	5893065	5940597	47533	1	RAB30	XM_027467000.1	8670	RAB30, member RAS oncogene family, transcript variant X1
NC_040053.1	6565928	6566238	311	peaks21800	2.32168	Downstream (2-3kb)	6463307	6552691	89385	2	CACHD1	XM_027462806.1	-13237	cache domain containing 1, transcript variant X3
NC_040053.1	6881253	6881468	216	peaks21813	4.68773	Promoter (2-3kb)	6881595	6883604	2010	2	FOXD3	XM_013110037.2	2136	forkhead box D3
NC_040053.1	7113779	7114340	562	peaks21817	2.83023	Intron (XM_027462866.1/DOCK7, intron 2 of 49)	7098474	7197661	99188	1	DOCK7	XM_027462866.1	15305	dedicator of cytokinesis 7
NC_040053.1	7235356	7235833	478	peaks21828	12.8904	Intron (XM_027462733.1/KANK4, intron 7 of 10)	7226030	7240814	14785	1	KANK4	XM_027462734.1	9326	KN motif and ankyrin repeat domains 4, transcript variant X6
NC_040053.1	7242026	7242471	446	peaks21829	6.29866	Downstream (1-2kb)	7244390	7246163	1774	2	LOC113844279	XR_003498723.1	3692	-
NC_040053.1	7559484	7559753	270	peaks21852	2.4481	Exon (XR_002403681.2/LOC110353333, exon 1 of 2)	7551800	7591689	39890	1	LOC110353333	XR_002403681.2	7684	-
NC_040053.1	7569623	7569976	354	peaks21853	1.92137	Intron (XR_002403681.2/LOC110353333, intron 1 of 1)	7551800	7591689	39890	1	LOC110353333	XR_002403681.2	17823	-
NC_040053.1	7981160	7981402	243	peaks21867	4.34863	Distal Intergenic	7957483	7967138	9656	1	LOC110353337	XR_003498971.1	23677	-
NC_040053.1	8266704	8267315	612	peaks21877	10.6831	Intron (XM_027462684.1/FGGY, intron 1 of 16)	8102502	8284152	181651	2	FGGY	XM_027462684.1	16837	FGGY carbohydrate kinase domain containing, transcript variant X11
NC_040053.1	8314010	8314310	301	peaks21879	2.73909	Intron (XR_003498746.1/LOC113844285, intron 7 of 7)	8285410	8300695	15286	1	LOC113844286	XR_003498747.1	28600	-
NC_040053.1	8356770	8357313	544	peaks21882	6.40257	Intron (XR_003498746.1/LOC113844285, intron 6 of 7)	8381844	8383514	1671	1	JUN	XM_027462691.1	-24531	Jun proto-oncogene, AP-1 transcription factor subunit
NC_040046.1	5902699	5902926	228	peaks219	2.17086	Intron (XM_027467000.1/RAB30, intron 1 of 4)	5893065	5940597	47533	1	RAB30	XM_027467000.1	9634	RAB30, member RAS oncogene family, transcript variant X1
NC_040053.1	9148603	9148923	321	peaks21905	3.11285	Intron (XR_003498809.1/LOC106017510, intron 1 of 2)	9098390	9102900	4511	2	LOC113844370	XR_003498909.1	-45703	-
NC_040053.1	9525805	9526569	765	peaks21921	4.30221	Downstream (1-2kb)	9527741	9532455	4715	2	PCSK9	XM_027462634.1	5886	proprotein convertase subtilisin/kexin type 9
NC_040053.1	9547482	9547822	341	peaks21924	2.70469	Intron (XR_003498950.1/LOC106017508, intron 2 of 2)	9543280	9548659	5380	1	LOC106017508	XR_003498950.1	4202	-
NC_040053.1	9724207	9724541	335	peaks21943	4.38425	Promoter (2-3kb)	9720497	9726678	6182	2	LRRC42	XM_027462579.1	2137	leucine rich repeat containing 42, transcript variant X2
NC_040053.1	9732708	9732928	221	peaks21944	2.79178	Intron (XM_005020801.4/DIO1, intron 4 of 4)	9732447	9736421	3975	2	DIO1	XM_005020801.4	3493	iodothyronine deiodinase 1
NC_040053.1	9811961	9812417	457	peaks21952	7.03297	Intron (XM_027462877.1/GLIS1, intron 2 of 10)	9804123	9960910	156788	1	GLIS1	XM_027462878.1	7838	GLIS family zinc finger 1, transcript variant X4
NC_040053.1	9833535	9833785	251	peaks21954	1.80167	Intron (XM_027462877.1/GLIS1, intron 2 of 10)	9804123	9960910	156788	1	GLIS1	XM_027462878.1	29412	GLIS family zinc finger 1, transcript variant X4
NC_040053.1	9855388	9855868	481	peaks21956	2.5072	Intron (XM_027462877.1/GLIS1, intron 3 of 10)	9804123	9960910	156788	1	GLIS1	XM_027462878.1	51265	GLIS family zinc finger 1, transcript variant X4
NC_040053.1	9875691	9876051	361	peaks21957	4.62566	Intron (XM_027462877.1/GLIS1, intron 4 of 10)	9804123	9960910	156788	1	GLIS1	XM_027462878.1	71568	GLIS family zinc finger 1, transcript variant X4
NC_040053.1	10087835	10088081	247	peaks21960	4.01133	Intron (NM_001310356.1/LRP8, intron 3 of 12)	10002458	10013643	11186	2	LOC106019989	XR_001195269.3	-74192	-
NC_040053.1	10098296	10098529	234	peaks21961	2.13568	Intron (NM_001310356.1/LRP8, intron 2 of 12)	10002458	10013643	11186	2	LOC106019989	XR_001195269.3	-84653	-
NC_040053.1	10129699	10130214	516	peaks21962	2.54767	Intron (NM_001310356.1/LRP8, intron 2 of 12)	10030116	10189699	159584	2	LRP8	NM_001310356.1	59485	LDL receptor related protein 8
NC_040053.1	10154859	10155910	1052	peaks21964	8.56891	Intron (NM_001310356.1/LRP8, intron 2 of 12)	10030116	10189699	159584	2	LRP8	NM_001310356.1	33789	LDL receptor related protein 8
NC_040053.1	10168433	10168737	305	peaks21965	3.67176	Intron (NM_001310356.1/LRP8, intron 2 of 12)	10030116	10189699	159584	2	LRP8	NM_001310356.1	20962	LDL receptor related protein 8
NC_040053.1	10396223	10396455	233	peaks21974	2.80343	Promoter (2-3kb)	10394044	10398823	4780	1	ECHDC2	XM_027462928.1	2179	enoyl-CoA hydratase domain containing 2
NC_040053.1	10664090	10664317	228	peaks21990	5.89882	Exon (XR_003498874.1/LOC113844346, exon 2 of 2)	10659902	10665443	5542	1	LOC113844346	XR_003498874.1	4188	-
NC_040053.1	10672196	10672527	332	peaks21991	7.938	Distal Intergenic	10659902	10665443	5542	1	LOC113844346	XR_003498874.1	12294	-
NC_040053.1	10707990	10708279	290	peaks21996	2.84581	Promoter (2-3kb)	10705846	10762414	56569	1	RAB3B	XM_027463414.1	2144	RAB3B, member RAS oncogene family, transcript variant X3
NC_040053.1	10789269	10789497	229	peaks22005	2.83923	Exon (XM_027463412.1/NRDC, exon 27 of 31)	10764899	10791368	26470	1	NRDC	XM_027463412.1	24370	nardilysin convertase
NC_040053.1	10829832	10830132	301	peaks22009	1.99229	Intron (XM_027463417.1/OSBPL9, intron 3 of 23)	10792124	10824887	32764	2	OSBPL9	XM_027463419.1	-4945	oxysterol binding protein like 9, transcript variant X3
NC_040053.1	10844536	10844915	380	peaks22010	4.07265	Intron (XM_027463417.1/OSBPL9, intron 1 of 23)	10792124	10852728	60605	2	OSBPL9	XM_027463417.1	7813	oxysterol binding protein like 9, transcript variant X3
NC_040053.1	10935679	10936097	419	peaks22012	3.56225	Intron (XM_027462502.1/EPS15, intron 12 of 23)	10910188	10957547	47360	1	EPS15	XM_027462496.1	25491	epidermal growth factor receptor pathway substrate 15, transcript variant X9
NC_040053.1	11055364	11055590	227	peaks22020	2.73909	Intron (XR_003498707.1/LOC106019427, intron 3 of 3)	11014796	11047681	32886	2	RNF11	XM_027462503.1	-7683	ring finger protein 11, transcript variant X2
NC_040053.1	11223851	11224197	347	peaks22025	4.70781	Intron (XM_027462874.1/FAF1, intron 16 of 19)	11267830	11269575	1746	1	DMRTA2	XM_027463468.1	-43633	DMRT like family A2
NC_040053.1	12790326	12790725	400	peaks22046	10.4489	Intron (XM_027462668.1/LOC101795488, intron 2 of 4)	12712631	12990462	277832	1	LOC101795488	XM_027462667.1	77695	metalloprotease TIKI2, transcript variant X1
NC_040053.1	12862298	12862711	414	peaks22049	5.54182	Intron (XM_027462668.1/LOC101795488, intron 2 of 4)	12712631	12990462	277832	1	LOC101795488	XM_027462667.1	149667	metalloprotease TIKI2, transcript variant X1
NC_040053.1	12954414	12954673	260	peaks22055	4.67212	Intron (XM_027462667.1/LOC101795488, intron 5 of 6)	13032176	13034184	2009	1	LOC110354127	XR_002405678.2	-77503	-
NC_040053.1	13411515	13411757	243	peaks22068	1.92306	Intron (XM_027463527.1/MOB3C, intron 1 of 3)	13407809	13425661	17853	1	MOB3C	XM_027463527.1	3706	MOB kinase activator 3C
NC_040053.1	13416873	13417120	248	peaks22069	6.0493	Intron (XM_027463527.1/MOB3C, intron 2 of 3)	13407809	13425661	17853	1	MOB3C	XM_027463527.1	9064	MOB kinase activator 3C
NC_040053.1	13433536	13433829	294	peaks22071	2.17086	Promoter (<=1kb)	13433635	13455928	22294	1	MKNK1	XM_005027370.4	0	MAP kinase interacting serine/threonine kinase 1, transcript variant X7
NC_040053.1	13833439	13835035	1597	peaks22090	13.1805	Promoter (2-3kb)	13831380	13881088	49709	1	LOC101795759	XM_027462787.1	2059	phosphatidylinositol 3-kinase regulatory subunit gamma, transcript variant X4
NC_040046.1	5923843	5924217	375	peaks221	7.60125	Promoter (1-2kb)	5925488	5940597	15110	1	RAB30	XM_005026065.4	-1271	RAB30, member RAS oncogene family, transcript variant X1
NC_040053.1	14057249	14057742	494	peaks22100	2.70042	Intron (XM_027462777.1/MAST2, intron 1 of 30)	13886564	14052288	165725	2	MAST2	XM_027462784.1	-4961	microtubule associated serine/threonine kinase 2, transcript variant X5
NC_040046.1	89527706	89527974	269	peaks2211	2.47735	Intron (XM_027449065.1/PHEX, intron 10 of 21)	89466117	89569154	103038	2	PHEX	XM_027449065.1	41180	phosphate regulating endopeptidase homolog X-linked
NC_040053.1	14181933	14182231	299	peaks22111	4.97314	Intron (XM_021273281.2/AKR1A1, intron 2 of 8)	14167414	14185456	18043	2	AKR1A1	XM_021273281.2	3225	aldo-keto reductase family 1 member A1, transcript variant X1
NC_040046.1	89544923	89545207	285	peaks2213	3.93581	Intron (XM_027449065.1/PHEX, intron 5 of 21)	89466117	89569154	103038	2	PHEX	XM_027449065.1	23947	phosphate regulating endopeptidase homolog X-linked
NC_040053.1	14461726	14462325	600	peaks22145	3.87455	Intron (XM_027462613.1/EIF2B3, intron 3 of 11)	14456346	14551585	95240	1	EIF2B3	XM_027462613.1	5380	eukaryotic translation initiation factor 2B subunit gamma
NC_040053.1	14468004	14468541	538	peaks22146	5.86615	Intron (XM_027462613.1/EIF2B3, intron 3 of 11)	14456346	14551585	95240	1	EIF2B3	XM_027462613.1	11658	eukaryotic translation initiation factor 2B subunit gamma
NC_040053.1	14667299	14667812	514	peaks22170	3.16356	Intron (XM_027463641.1/RNF220, intron 10 of 10)	14655167	14658774	3608	1	TMEM53	XM_005028753.3	12132	transmembrane protein 53
NC_040053.1	14682860	14683178	319	peaks22171	3.89676	Intron (XM_027463641.1/RNF220, intron 8 of 10)	14655167	14658774	3608	1	TMEM53	XM_005028753.3	27693	transmembrane protein 53
NC_040053.1	14839462	14839759	298	peaks22177	1.87512	Intron (XM_027463635.1/RNF220, intron 2 of 15)	14849199	14850764	1566	1	LOC106019863	XR_001195042.3	-9440	-
NC_040046.1	89611549	89612353	805	peaks2218	6.45307	Intron (XM_027449066.1/SMS, intron 2 of 10)	89584245	89607246	23002	2	SMS	XM_021279001.2	-4303	spermine synthase, transcript variant X3
NC_040053.1	14854765	14855004	240	peaks22180	8.68535	Promoter (<=1kb)	14663539	14853779	190241	2	RNF220	XM_027463636.1	-986	ring finger protein 220, transcript variant X7
NC_040053.1	14868323	14868719	397	peaks22181	2.73909	Promoter (2-3kb)	14870949	14984266	113318	1	ERI3	XM_027462460.1	-2230	ERI1 exoribonuclease family member 3, transcript variant X3
NC_040046.1	5931217	5931498	282	peaks222	2.32672	Intron (XM_027467000.1/RAB30, intron 4 of 4)	5925488	5940597	15110	1	RAB30	XM_005026065.4	5729	RAB30, member RAS oncogene family, transcript variant X1
NC_040053.1	15019553	15019927	375	peaks22201	6.51168	Promoter (2-3kb)	14986639	15016940	30302	2	DMAP1	XM_027462999.1	-2613	DNA methyltransferase 1 associated protein 1
NC_040053.1	15112228	15112850	623	peaks22219	4.43594	Intron (XM_013093456.3/ST3GAL3, intron 7 of 9)	15093181	15095432	2252	2	LOC110351631	XR_003498690.1	-16796	-
NC_040053.1	15223815	15224114	300	peaks22227	4.04094	5' UTR	15087247	15215745	128499	2	ST3GAL3	XM_013093456.3	-8070	ST3 beta-galactoside alpha-2,3-sialyltransferase 3, transcript variant X6
NC_040046.1	90279872	90280108	237	peaks2230	3.35417	Intron (XR_003494682.1/LOC106020281, intron 5 of 5)	90305769	90319019	13251	1	LOC113842324	XR_003494684.1	-25661	-
NC_040053.1	15912965	15913202	238	peaks22301	2.73909	Promoter (2-3kb)	15910387	16147479	237093	1	ST6GALNAC3	XM_021275829.2	2578	ST6 N-acetylgalactosaminide alpha-2,6-sialyltransferase 3, transcript variant X2
NC_040053.1	15951619	15951967	349	peaks22303	3.3085	Intron (XM_021275829.2/ST6GALNAC3, intron 1 of 4)	15926631	15928968	2338	2	LOC110353645	XR_002404431.2	-22651	-
NC_040046.1	90364576	90364837	262	peaks2231	6.01698	Promoter (1-2kb)	90266713	90365993	99281	2	LOC106020281	XR_003494682.1	1156	-
NC_040053.1	16669384	16669710	327	peaks22333	7.1896	3' UTR	16646021	16682782	36762	2	FUBP1	XM_027463762.1	13072	far upstream element binding protein 1, transcript variant X21
NC_040053.1	16690068	16690879	812	peaks22335	7.94363	Promoter (2-3kb)	16693025	16709798	16774	1	DNAJB4	XM_013104159.3	-2146	DnaJ heat shock protein family (Hsp40) member B4, transcript variant X5
NC_040053.1	16700475	16700726	252	peaks22337	17.3873	Promoter (<=1kb)	16700466	16709798	9333	1	DNAJB4	XM_021275734.2	9	DnaJ heat shock protein family (Hsp40) member B4, transcript variant X5
NC_040053.1	16701027	16701661	635	peaks22338	6.83669	Promoter (<=1kb)	16700466	16709798	9333	1	DNAJB4	XM_021275734.2	561	DnaJ heat shock protein family (Hsp40) member B4, transcript variant X5
NC_040053.1	16707492	16707877	386	peaks22339	4.20048	3' UTR	16711982	16741756	29775	1	GIPC2	XM_013104178.3	-4105	GIPC PDZ domain containing family member 2, transcript variant X3
NC_040053.1	16715929	16716487	559	peaks22341	7.87314	Promoter (<=1kb)	16716237	16741756	25520	1	GIPC2	XM_005010295.4	0	GIPC PDZ domain containing family member 2, transcript variant X3
NC_040053.1	16731480	16731892	413	peaks22342	4.49355	Intron (XM_013104178.3/GIPC2, intron 5 of 5)	16716237	16741756	25520	1	GIPC2	XM_005010295.4	15243	GIPC PDZ domain containing family member 2, transcript variant X3
NC_040053.1	16789302	16789598	297	peaks22347	2.73909	Intron (XM_027463058.1/PTGFR, intron 1 of 5)	16804412	16860032	55621	1	PTGFR	XM_027463064.1	-14814	prostaglandin F receptor, transcript variant X2
NC_040053.1	17723596	17723853	258	peaks22352	4.01133	Distal Intergenic	17804955	17822138	17184	1	LOC106016755	XR_002401550.2	-81102	-
NC_040053.1	19139716	19140527	812	peaks22382	7.17733	Intron (XM_005022285.4/SPATA1, intron 2 of 12)	19134771	19153461	18691	1	SPATA1	XM_021274332.2	4945	spermatogenesis associated 1, transcript variant X2
NC_040053.1	19235925	19236140	216	peaks22384	3.35417	Promoter (<=1kb)	19212432	19235769	23338	2	SSX2IP	XM_027463189.1	-156	SSX family member 2 interacting protein, transcript variant X6
NC_040053.1	19414350	19414926	577	peaks22397	7.51229	Intron (XM_027462791.1/DDAH1, intron 5 of 6)	19396159	19404376	8218	2	BCL10	XM_027462839.1	-9974	BCL10, immune signaling adaptor, transcript variant X2
NC_040053.1	19415852	19416450	599	peaks22398	8.11901	Intron (XM_027462791.1/DDAH1, intron 5 of 6)	19396159	19404376	8218	2	BCL10	XM_027462839.1	-11476	BCL10, immune signaling adaptor, transcript variant X2
NC_040046.1	91474867	91475146	280	peaks2240	2.73909	Promoter (1-2kb)	91446462	91473262	26801	2	SH3BGR	XM_027449103.1	-1605	SH3 domain binding glutamate rich protein, transcript variant X3
NC_040053.1	19420216	19420461	246	peaks22400	3.72885	Intron (XM_027462791.1/DDAH1, intron 5 of 6)	19396159	19404376	8218	2	BCL10	XM_027462839.1	-15840	BCL10, immune signaling adaptor, transcript variant X2
NC_040053.1	19443467	19443762	296	peaks22406	1.96865	Intron (XM_027462791.1/DDAH1, intron 2 of 6)	19411502	19464339	52838	2	DDAH1	XM_027462791.1	20577	dimethylarginine dimethylaminohydrolase 1
NC_040053.1	19474356	19474647	292	peaks22411	2.57488	Distal Intergenic	19411502	19464339	52838	2	DDAH1	XM_027462791.1	-10017	dimethylarginine dimethylaminohydrolase 1
NC_040053.1	19485138	19485649	512	peaks22414	8.31212	Distal Intergenic	19502841	19505371	2531	1	CCN1	XM_027463187.1	-17192	cellular communication network factor 1
NC_040053.1	19493286	19493566	281	peaks22417	12.517	Distal Intergenic	19502841	19505371	2531	1	CCN1	XM_027463187.1	-9275	cellular communication network factor 1
NC_040053.1	19502824	19505138	2315	peaks22420	34.5874	Promoter (<=1kb)	19502841	19505371	2531	1	CCN1	XM_027463187.1	0	cellular communication network factor 1
NC_040053.1	19522528	19523341	814	peaks22423	12.5534	Intron (XR_003498771.1/ZNHIT6, intron 10 of 11)	19502841	19505371	2531	1	CCN1	XM_027463187.1	19687	cellular communication network factor 1
NC_040053.1	19702415	19702664	250	peaks22427	2.4629	Promoter (1-2kb)	19554932	19701325	146394	2	COL24A1	XR_003498782.1	-1090	collagen type XXIV alpha 1 chain, transcript variant X7
NC_040053.1	20554245	20554742	498	peaks22463	3.23813	Distal Intergenic	20562881	20616956	54076	1	PKN2	XM_027463022.1	-8139	protein kinase N2
NC_040053.1	20560113	20560338	226	peaks22464	1.65301	Promoter (2-3kb)	20562881	20616956	54076	1	PKN2	XM_027463022.1	-2543	protein kinase N2
NC_040053.1	20652285	20652631	347	peaks22473	2.02822	Intron (XM_027463026.1/KYAT3, intron 7 of 14)	20620993	20640641	19649	2	GTF2B	XM_027463034.1	-11644	general transcription factor IIB, transcript variant X1
NC_040053.1	20716206	20716447	242	peaks22479	4.8654	Promoter (<=1kb)	20716824	20737995	21172	1	LRRC8C	XM_027462826.1	-377	leucine rich repeat containing 8 VRAC subunit C, transcript variant X2
NC_040053.1	20771662	20771896	235	peaks22486	1.96759	Intron (XM_027463700.1/LRRC8D, intron 1 of 2)	20763892	20816755	52864	1	LRRC8D	XM_027463700.1	7770	leucine rich repeat containing 8 VRAC subunit D, transcript variant X2
NC_040053.1	20795395	20795686	292	peaks22490	3.50676	Promoter (2-3kb)	20792578	20816755	24178	1	LRRC8D	XM_005029274.4	2817	leucine rich repeat containing 8 VRAC subunit D, transcript variant X2
NC_040053.1	20900398	20900712	315	peaks22502	3.45974	Intron (XM_027463552.1/RGL1, intron 2 of 17)	20889520	20966953	77434	1	RGL1	XM_027463553.1	10878	ral guanine nucleotide dissociation stimulator like 1, transcript variant X2
NC_040053.1	21082618	21082850	233	peaks22519	3.32644	Promoter (1-2kb)	20970976	21083980	113005	2	COLGALT2	XM_027463555.1	1130	collagen beta(1-O)galactosyltransferase 2, transcript variant X5
NC_040053.1	21104111	21104709	599	peaks22520	5.54364	Promoter (2-3kb)	20970976	21101727	130752	2	COLGALT2	XM_027463557.1	-2384	collagen beta(1-O)galactosyltransferase 2, transcript variant X5
NC_040053.1	21164604	21164837	234	peaks22527	3.13864	Intron (XM_027463643.1/C8H1orf21, intron 2 of 3)	21121247	21129233	7987	2	LOC113844381	XR_003498925.1	-35371	-
NC_040053.1	21549913	21550349	437	peaks22556	7.87841	Exon (XR_003498687.1/LOC106020406, exon 7 of 14)	21588448	21590649	2202	2	LOC106020405	XR_001195894.3	40300	-
NC_040053.1	21563108	21563389	282	peaks22558	4.33137	Intron (XR_003498687.1/LOC106020406, intron 9 of 13)	21588448	21590649	2202	2	LOC106020405	XR_001195894.3	27260	-
NC_040053.1	21793053	21793424	372	peaks22579	19.6559	Distal Intergenic	21780101	21789484	9384	2	LOC113844262	XR_003498689.1	-3569	-
NC_040053.1	21890014	21890265	252	peaks22591	3.29887	Promoter (2-3kb)	21892328	21906613	14286	1	LOC106019932	XR_003498933.1	-2063	-
NC_040053.1	21897212	21897527	316	peaks22592	7.72886	Promoter (<=1kb)	21887483	21897741	10259	2	PDC	XM_005029047.4	214	phosducin
NC_040046.1	5968490	5968710	221	peaks226	2.62644	Intron (XM_005026068.4/PRCP, intron 1 of 8)	5953588	5985272	31685	1	PRCP	XM_005026068.4	14902	prolylcarboxypeptidase
NC_040046.1	91819240	91820326	1087	peaks2260	13.8415	Promoter (1-2kb)	91809527	91822154	12628	2	LOC106015138	XR_001186962.3	1828	-
NC_040053.1	22073428	22073870	443	peaks22600	5.43488	Exon (XM_005015357.4/PLA2G4A, exon 5 of 19)	22064101	22119136	55036	1	PLA2G4A	XM_021269399.2	9327	phospholipase A2 group IVA, transcript variant X6
NC_040053.1	23506791	23507065	275	peaks22608	2.73909	Distal Intergenic	23534321	23543561	9241	2	LOC106017086	XR_001190299.3	36496	-
NC_040053.1	23589848	23590131	284	peaks22611	3.54513	Promoter (1-2kb)	23588930	23591659	2730	2	LOC101800410	XM_013099461.3	1528	T-cell surface glycoprotein CD1b-3, transcript variant X3
NC_040053.1	23618251	23618524	274	peaks22618	8.16344	Downstream (<1kb)	23608212	23617962	9751	1	NCF2	XM_021272560.2	10039	neutrophil cytosolic factor 2, transcript variant X2
NC_040053.1	23772886	23773301	416	peaks22633	4.15948	Intron (XM_027462396.1/LAMC1, intron 2 of 28)	23719288	23782265	62978	2	LAMC1	XM_027462396.1	8964	laminin subunit gamma 1
NC_040053.1	23933404	23933647	244	peaks22649	4.79026	Intron (XM_013099681.3/RC3H1, intron 1 of 19)	23884347	23929721	45375	2	RC3H1	XM_013099675.3	-3683	ring finger and CCCH-type domains 1, transcript variant X4
NC_040053.1	24052146	24052420	275	peaks22654	2.61124	3' UTR	24042439	24053938	11500	1	GPR52	XM_027463463.1	9707	G protein-coupled receptor 52, transcript variant X1
NC_040046.1	91910192	91910594	403	peaks2266	4.11095	Intron (XM_027449113.1/ERG, intron 3 of 10)	91870796	91937456	66661	1	ERG	XM_005009281.4	39396	ETS transcription factor ERG, transcript variant X5
NC_040046.1	91934570	91934795	226	peaks2268	1.83778	Intron (XM_027449113.1/ERG, intron 10 of 10)	91974837	91977702	2866	2	KCNJ15	XM_005009285.4	42907	potassium voltage-gated channel subfamily J member 15, transcript variant X1
NC_040053.1	24743676	24744586	911	peaks22682	5.31948	Downstream (<1kb)	24744789	24761510	16722	2	LOC106017043	XM_027462837.1	16924	protein transport protein Sec16B, transcript variant X7
NC_040053.1	24796936	24797321	386	peaks22685	3.63119	Distal Intergenic	24770874	24782186	11313	2	LOC101795071	XM_027462838.1	-14750	quinone oxidoreductase-like protein 2
NC_040053.1	25834538	25834828	291	peaks22752	2.56728	Intron (XM_027462642.1/CACNA1E, intron 37 of 49)	25872616	25882411	9796	1	ZNF648	XM_027462703.1	-37788	zinc finger protein 648, transcript variant X6
NC_040053.1	25979519	25980189	671	peaks22757	3.78699	Exon (XR_003498673.1/LOC101798952, exon 5 of 7)	25963104	25973463	10360	2	RGS16	XM_021277919.2	-6056	regulator of G protein signaling 16, transcript variant X5
NC_040053.1	26094536	26094819	284	peaks22764	6.73348	Promoter (<=1kb)	26079904	26095501	15598	2	UCK2	XM_027463324.1	682	uridine-cytidine kinase 2
NC_040053.1	26190521	26191012	492	peaks22774	12.6587	Intron (XR_003498819.1/LOC101797736, intron 8 of 16)	26165054	26248126	83073	1	LOC101797736	XR_003498822.1	25467	-
NC_040053.1	26298634	26299189	556	peaks22778	8.20948	Downstream (2-3kb)	26279426	26288079	8654	1	LOC106018912	XR_001193336.3	19208	-
NC_040053.1	26412607	26412839	233	peaks22788	2.742	Promoter (<=1kb)	26303842	26411631	107790	2	PBX1	XM_027463507.1	-976	PBX homeobox 1, transcript variant X3
NC_040053.1	26413481	26413801	321	peaks22789	8.63957	Promoter (1-2kb)	26303842	26411631	107790	2	PBX1	XM_027463507.1	-1850	PBX homeobox 1, transcript variant X3
NC_040046.1	92398846	92399246	401	peaks2279	2.18979	Intron (XM_027449121.1/DYRK1A, intron 1 of 11)	92332514	92421425	88912	2	DYRK1A	XM_027449121.1	22179	dual specificity tyrosine phosphorylation regulated kinase 1A
NC_040053.1	26566384	26566657	274	peaks22798	3.81913	Intron (XM_027463584.1/KIFAP3, intron 19 of 19)	26546585	26550226	3642	1	LOC113844377	XR_003498916.1	19799	-
NC_040053.1	26624814	26625132	319	peaks22802	3.35417	Promoter (<=1kb)	26551856	26625864	74009	2	KIFAP3	XM_027463584.1	732	kinesin associated protein 3, transcript variant X1
NC_040053.1	26636335	26637128	794	peaks22803	5.2554	Intron (XM_027462765.1/METTL11B, intron 1 of 3)	26641020	26661990	20971	1	METTL11B	XM_021268386.2	-3892	methyltransferase like 11B, transcript variant X2
NC_040053.1	26817150	26817594	445	peaks22820	5.44067	Distal Intergenic	26829591	26840717	11127	1	LOC101799765	XM_027462343.1	-11997	dimethylaniline monooxygenase [N-oxide-forming] 3
NC_040053.1	26870841	26871421	581	peaks22828	17.7187	Intron (XM_027463601.1/PRRC2C, intron 2 of 34)	26855024	26926130	71107	1	PRRC2C	XM_027463609.1	15817	proline rich coiled-coil 2C, transcript variant X10
NC_040053.1	26990425	26990648	224	peaks22844	4.70781	Intron (XM_027463113.1/LOC101801487, intron 2 of 14)	26966937	27019332	52396	1	LOC101801487	XM_027463113.1	23488	dynamin-3
NC_040053.1	27222558	27222840	283	peaks22861	5.3425	Intron (XR_001188411.2/LOC106016007, intron 2 of 2)	27216458	27221178	4721	1	FASLG	XM_005008867.4	6100	Fas ligand
NC_040053.1	27675104	27675326	223	peaks22908	3.01131	Intron (XM_027462901.1/MTA1, intron 11 of 21)	27639209	27713835	74627	1	MTA1	XM_027462901.1	35895	metastasis associated 1
NC_040046.1	92557246	92557568	323	peaks2291	2.37744	Promoter (1-2kb)	92556032	92676934	120903	1	HLCS	XM_021267740.2	1214	holocarboxylase synthetase, transcript variant X2
NC_040053.1	27967401	27967755	355	peaks22938	3.25552	Distal Intergenic	27972880	27983598	10719	1	OLFML2B	XM_027462434.1	-5125	olfactomedin like 2B
NC_040053.1	27971745	27972001	257	peaks22939	3.46283	Promoter (<=1kb)	27972880	27983598	10719	1	OLFML2B	XM_027462434.1	-879	olfactomedin like 2B
NC_040053.1	28047528	28047747	220	peaks22945	2.73909	Intron (XM_027462432.1/ATF6, intron 7 of 15)	27983948	28056259	72312	2	ATF6	XM_027462432.1	8512	activating transcription factor 6, transcript variant X1
NC_040046.1	92762826	92763220	395	peaks2295	2.53403	Distal Intergenic	92679601	92736130	56530	2	SIM2	XM_005012889.4	-26696	SIM bHLH transcription factor 2
NC_040053.1	28250174	28250542	369	peaks22951	5.38678	Exon (XR_003498857.1/LOC106018813, exon 4 of 4)	28231409	28241708	10300	2	LOC101801688	XR_001193191.3	-8466	-
NC_040053.1	28293572	28293832	261	peaks22952	5.58089	Intron (XM_027463263.1/UCHL5, intron 10 of 10)	28291109	28308444	17336	2	UCHL5	XM_027463263.1	14612	ubiquitin C-terminal hydrolase L5
NC_040053.1	28448694	28448938	245	peaks22959	2.05119	Intron (XR_003498838.1/LOC113844331, intron 2 of 4)	28432500	28508039	75540	1	LOC113844331	XR_003498838.1	16194	-
NC_040053.1	28458217	28458477	261	peaks22961	3.49834	Intron (XR_003498838.1/LOC113844331, intron 2 of 4)	28432500	28508039	75540	1	LOC113844331	XR_003498838.1	25717	-
NC_040053.1	29576964	29577285	322	peaks22970	2.17086	Distal Intergenic	29581390	29582970	1581	2	LOC113844322	XR_003498807.1	5685	-
NC_040053.1	29595184	29595656	473	peaks22971	3.67037	Intron (XM_027463097.1/CRB1, intron 1 of 11)	29586797	29695511	108715	1	CRB1	XM_027463098.1	8387	crumbs cell polarity complex component 1, transcript variant X2
NC_040053.1	29970656	29970995	340	peaks22988	2.80013	Intron (XM_027462475.1/NEK7, intron 1 of 9)	29959235	30025698	66464	1	NEK7	XM_027462474.1	11421	NIMA related kinase 7, transcript variant X1
NC_040053.1	29991465	29991730	266	peaks22990	5.45534	Intron (XM_027462475.1/NEK7, intron 5 of 9)	29959235	30025698	66464	1	NEK7	XM_027462474.1	32230	NIMA related kinase 7, transcript variant X1
NC_040053.1	30045895	30046393	499	peaks22991	3.95568	Distal Intergenic	30088623	30108360	19738	1	LOC106019440	XR_001194247.3	-42230	-
NC_040046.1	238591	239444	854	peaks23	4.79497	Distal Intergenic	220694	235944	15251	1	RRM1	XM_027464779.1	17897	ribonucleotide reductase catalytic subunit M1
NC_040053.1	30379288	30379651	364	peaks23005	3.35417	Intron (XR_002405515.2/LOC106019447, intron 4 of 4)	30409736	30468693	58958	1	LOC101799512	XR_001194256.3	-30085	-
NC_040053.1	30445657	30445996	340	peaks23008	10.1562	Intron (XR_001194256.3/LOC101799512, intron 13 of 18)	30446230	30475356	29127	2	LOC110354072	XR_002405504.2	29360	-
NC_040053.1	30728475	30728998	524	peaks23014	6.93399	Promoter (<=1kb)	30724108	30729223	5116	2	ZNF281	XM_005027317.4	225	zinc finger protein 281
NC_040053.1	30911869	30912091	223	peaks23023	2.08754	Intron (XM_005029167.4/CAMSAP2, intron 7 of 17)	30937397	30960472	23076	1	WDR47	XM_027463664.1	-25306	WD repeat domain 47, transcript variant X2
NC_040053.1	31157690	31158051	362	peaks23044	1.86612	Exon (XR_217889.4/LOC101792789, exon 4 of 4)	31170417	31334077	163661	1	VAV3	XM_027463277.1	-12366	vav guanine nucleotide exchange factor 3
NC_040053.1	31209627	31209899	273	peaks23045	3.49209	Intron (XM_027463277.1/VAV3, intron 2 of 27)	31170417	31334077	163661	1	VAV3	XM_027463277.1	39210	vav guanine nucleotide exchange factor 3
NC_040053.1	32168750	32168972	223	peaks23050	2.17086	Intron (XR_003498855.1/LOC110354291, intron 1 of 6)	32097518	32414659	317142	1	LOC110354291	XR_003498856.1	71232	-
NC_040053.1	32549190	32549441	252	peaks23053	3.35417	Distal Intergenic	32477003	32492610	15608	2	RNPC3	XM_027462572.1	-56580	RNA binding region (RNP1, RRM) containing 3, transcript variant X1
NC_040046.1	92921994	92922294	301	peaks2307	4.43092	Intron (XM_013093323.3/DOP1B, intron 19 of 33)	92874357	92904759	30403	2	MORC3	XM_027449132.1	-17235	MORC family CW-type zinc finger 3
NC_040053.1	33178855	33179175	321	peaks23094	8.5692	Promoter (<=1kb)	33178592	33192147	13556	1	LOC113844274	XR_003498716.1	263	-
NC_040053.1	33403126	33403587	462	peaks23106	8.03989	Downstream (2-3kb)	33405774	33414842	9069	2	RTCA	XM_027463041.1	11255	RNA 3'-terminal phosphate cyclase
NC_040053.1	33500702	33501029	328	peaks23117	3.38921	Promoter (<=1kb)	33474437	33499945	25509	2	SLC35A3	XM_005018739.4	-757	solute carrier family 35 member A3, transcript variant X13
NC_040046.1	93047702	93048205	504	peaks2312	4.06846	Distal Intergenic	92958577	92966404	7828	2	LOC101794661	XM_005012881.3	-81298	carbonyl reductase [NADPH] 1, transcript variant X2
NC_040046.1	93066566	93066849	284	peaks2313	2.73909	Distal Intergenic	93153953	93182291	28339	1	LOC110351546	XR_002399144.2	-87104	-
NC_040053.1	34120404	34120655	252	peaks23131	2.26689	Promoter (<=1kb)	34119764	34459058	339295	1	DPYD	XM_027462910.1	640	dihydropyrimidine dehydrogenase
NC_040053.1	34141937	34142248	312	peaks23132	2.73909	Intron (XM_027462910.1/DPYD, intron 2 of 21)	34119764	34459058	339295	1	DPYD	XM_027462910.1	22173	dihydropyrimidine dehydrogenase
NC_040053.1	34173021	34173262	242	peaks23133	4.01133	Intron (XM_027462910.1/DPYD, intron 3 of 21)	34119764	34459058	339295	1	DPYD	XM_027462910.1	53257	dihydropyrimidine dehydrogenase
NC_040046.1	93154556	93155264	709	peaks2314	8.12128	Promoter (<=1kb)	93153953	93182291	28339	1	LOC110351546	XR_002399144.2	603	-
NC_040053.1	35046593	35046966	374	peaks23159	4.6776	Intron (XM_021271829.2/SLC44A3, intron 10 of 13)	35016079	35026940	10862	1	LOC113844252	XR_003498657.1	30514	-
NC_040046.1	93256928	93257331	404	peaks2318	5.60199	Distal Intergenic	93284176	93286599	2424	2	LOC106014975	XR_002399140.2	29268	-
NC_040053.1	35538098	35538437	340	peaks23194	11.8617	Intron (XM_027462627.1/FNBP1L, intron 1 of 13)	35495283	35546660	51378	2	FNBP1L	XM_027462627.1	8223	formin binding protein 1 like, transcript variant X4
NC_040046.1	6298830	6299073	244	peaks232	4.01133	Intron (XM_021273194.2/DLG2, intron 8 of 19)	6074862	6204408	129547	2	DLG2	XM_013100654.3	-94422	discs large MAGUK scaffold protein 2, transcript variant X1
NC_040053.1	35644497	35644897	401	peaks23203	7.11657	Promoter (<=1kb)	35643917	35654940	11024	1	LOC110353964	XR_003498713.1	580	-
NC_040053.1	35764599	35764845	247	peaks23212	3.66287	3' UTR	35773846	35781214	7369	1	GFI1	XM_027463193.1	-9001	growth factor independent 1 transcriptional repressor, transcript variant X2
NC_040053.1	35980651	35981078	428	peaks23219	2.73909	Downstream (1-2kb)	35987984	36119771	131788	1	TGFBR3	XM_021276952.2	-6906	transforming growth factor beta receptor 3, transcript variant X6
NC_040053.1	36179954	36180444	491	peaks23230	16.9277	Exon (XM_005026529.4/CDC7, exon 8 of 12)	36175023	36179702	4680	1	LOC113844355	XR_003498886.1	4931	-
NC_040053.1	36315410	36315803	394	peaks23237	3.35833	Intron (XM_027463560.1/ZNF644, intron 4 of 10)	36302339	36358099	55761	1	ZNF644	XM_027463570.1	13071	zinc finger protein 644, transcript variant X20
NC_040053.1	36332835	36333104	270	peaks23239	4.60852	Intron (XM_027463560.1/ZNF644, intron 5 of 10)	36343098	36358099	15002	1	ZNF644	XM_005026525.4	-9994	zinc finger protein 644, transcript variant X20
NC_040053.1	36489819	36490136	318	peaks23245	1.65301	Distal Intergenic	36426774	36430716	3943	1	BARHL2	XM_027463796.1	63045	BarH like homeobox 2
NC_040054.1	22464	22847	384	peaks23250	4.31687	Promoter (<=1kb)	22714	28419	5706	1	LOC101795602	XM_027464526.1	0	tubulin alpha-3 chain, transcript variant X1
NC_040054.1	106068	106327	260	peaks23255	6.83523	Distal Intergenic	84716	92905	8190	2	TM4SF1	XM_005023631.4	-13163	transmembrane 4 L six family member 1
NC_040054.1	334529	334760	232	peaks23280	4.43594	Distal Intergenic	346774	370403	23630	1	TSC22D2	XR_003499244.1	-12014	TSC22 domain family member 2, transcript variant X5
NC_040054.1	361997	362268	272	peaks23282	2.47303	Intron (XR_003499244.1/TSC22D2, intron 2 of 4)	346774	371948	25175	1	TSC22D2	XM_027464685.1	15223	TSC22 domain family member 2, transcript variant X5
NC_040054.1	413908	414160	253	peaks23293	7.51072	Promoter (1-2kb)	405509	416040	10532	2	ERICH6	XM_005023646.4	1880	glutamate rich 6, transcript variant X1
NC_040054.1	490282	490624	343	peaks23297	2.73909	Promoter (<=1kb)	487514	490531	3018	2	GPR171	XM_027464584.1	0	G protein-coupled receptor 171, transcript variant X1
NC_040054.1	787994	788257	264	peaks23315	2.69484	Promoter (1-2kb)	789647	793255	3609	1	P2RY1	XM_027464296.1	-1390	purinergic receptor P2Y1, transcript variant X1
NC_040054.1	914943	915272	330	peaks23326	6.17966	Promoter (1-2kb)	917021	951414	34394	1	LOC101804571	XR_003499192.1	-1749	-
NC_040054.1	1013454	1013767	314	peaks23331	6.92275	Intron (XM_027464549.1/ARHGEF26, intron 12 of 13)	1016754	1035843	19090	2	DHX36	XM_027464548.1	22076	DEAH-box helicase 36, transcript variant X1
NC_040054.1	1017261	1017495	235	peaks23333	4.52556	3' UTR	1016754	1035843	19090	2	DHX36	XM_027464548.1	18348	DEAH-box helicase 36, transcript variant X1
NC_040054.1	1199539	1199790	252	peaks23340	4.70781	Distal Intergenic	1183774	1188554	4781	2	LOC113844490	XM_027464553.1	-10985	sarcoplasmic/endoplasmic reticulum calcium ATPase regulator DWORF, transcript variant X1
NC_040054.1	1276836	1277199	364	peaks23344	2.16722	Promoter (<=1kb)	1273603	1278019	4417	2	C9H3orf33	XM_027464551.1	820	chromosome 9 C3orf33 homolog
NC_040054.1	1292648	1292971	324	peaks23348	4.1633	Promoter (2-3kb)	1290244	1316990	26747	1	GMPS	XM_027464497.1	2404	guanine monophosphate synthase
NC_040054.1	1508997	1509571	575	peaks23383	6.32684	Promoter (2-3kb)	1493617	1506652	13036	2	CCNL1	XM_027464007.1	-2345	cyclin L1, transcript variant X3
NC_040054.1	1519713	1520051	339	peaks23385	3.23579	Distal Intergenic	1493617	1506652	13036	2	CCNL1	XM_027464007.1	-13061	cyclin L1, transcript variant X3
NC_040054.1	1538404	1538793	390	peaks23386	5.34932	Intron (XM_027464371.1/VEPH1, intron 11 of 13)	1493617	1506652	13036	2	CCNL1	XM_027464007.1	-31752	cyclin L1, transcript variant X3
NC_040054.1	1539153	1539377	225	peaks23387	4.34946	Intron (XM_027464371.1/VEPH1, intron 11 of 13)	1493617	1506652	13036	2	CCNL1	XM_027464007.1	-32501	cyclin L1, transcript variant X3
NC_040054.1	1548051	1548294	244	peaks23389	2.5907	Intron (XM_027464371.1/VEPH1, intron 9 of 13)	1576758	1582788	6031	1	PTX3	XM_005027559.4	-28464	pentraxin 3
NC_040054.1	1644205	1644513	309	peaks23393	2.22616	Distal Intergenic	1609074	1624552	15479	1	PQLC2L	XM_027464362.1	35131	PQ loop repeat containing 2 like, transcript variant X1
NC_040054.1	1935512	1935773	262	peaks23402	2.47951	Exon (XM_027464714.1/MFSD1, exon 8 of 16)	1932239	1944207	11969	1	MFSD1	XM_027464713.1	3273	major facilitator superfamily domain containing 1, transcript variant X3
NC_040054.1	2200352	2200619	268	peaks23417	2.73909	Promoter (<=1kb)	2161696	2200114	38419	2	IFT80	XM_013106932.3	-238	intraflagellar transport 80, transcript variant X4
NC_040046.1	93677123	93677545	423	peaks2343	3.47694	Distal Intergenic	93681744	93689451	7708	1	LOC113842334	XR_003494705.1	-4199	-
NC_040054.1	2465118	2465345	228	peaks23436	2.73909	Promoter (<=1kb)	2465875	2546226	80352	1	LOC106020251	XR_002406619.2	-530	-
NC_040054.1	4384028	4384274	247	peaks23450	3.57879	Intron (XM_027464538.1/MECOM, intron 8 of 17)	4485013	4492188	7176	2	LOC113844519	XR_003499250.1	107914	-
NC_040054.1	4533227	4533491	265	peaks23453	2.73909	Intron (XM_027464538.1/MECOM, intron 2 of 17)	4485013	4492188	7176	2	LOC113844519	XR_003499250.1	-41039	-
NC_040054.1	4775735	4776452	718	peaks23457	4.92864	Promoter (<=1kb)	4775578	4793940	18363	1	SEC62	XM_027464260.1	157	SEC62 homolog, preprotein translocation factor
NC_040054.1	4829373	4829709	337	peaks23462	3.25622	Exon (XM_013099566.3/PHC3, exon 6 of 13)	4810303	4840388	30086	2	PHC3	XM_013099566.3	10679	polyhomeotic homolog 3, transcript variant X6
NC_040054.1	4847530	4847762	233	peaks23464	6.1588	Promoter (1-2kb)	4846278	4870462	24185	1	PRKCI	XM_027464259.1	1252	protein kinase C iota
NC_040054.1	4851423	4851965	543	peaks23465	7.28243	Intron (XM_027464259.1/PRKCI, intron 1 of 18)	4846278	4870462	24185	1	PRKCI	XM_027464259.1	5145	protein kinase C iota
NC_040054.1	5057193	5057418	226	peaks23475	4.86339	Promoter (1-2kb)	5059174	5064598	5425	1	LOC113844467	XR_003499155.1	-1756	-
NC_040054.1	5368587	5368860	274	peaks23488	3.72434	Intron (XM_027464789.1/FNDC3B, intron 6 of 25)	5314730	5443951	129222	1	FNDC3B	XM_027464790.1	53857	fibronectin type III domain containing 3B, transcript variant X2
NC_040054.1	5456120	5456400	281	peaks23496	1.52153	Promoter (<=1kb)	5452550	5456616	4067	2	GHSR	XM_021270879.2	216	growth hormone secretagogue receptor, transcript variant X1
NC_040054.1	6722549	6722785	237	peaks23503	3.61164	Intron (XR_002404412.2/LOC106018692, intron 3 of 8)	6794481	6795254	774	2	LOC113844500	XR_003499206.1	72469	-
NC_040046.1	93886921	93887302	382	peaks2354	7.32248	3' UTR	93882921	93895107	12187	2	SLC5A3	XM_013094146.3	7805	solute carrier family 5 member 3
NC_040054.1	7377138	7377392	255	peaks23540	3.21803	Intron (XM_027464233.1/PIK3CA, intron 1 of 20)	7380625	7413329	32705	1	PIK3CA	XM_005024691.4	-3233	phosphatidylinositol-4,5-bisphosphate 3-kinase catalytic subunit alpha, transcript variant X2
NC_040054.1	7774212	7774438	227	peaks23554	2.17086	Distal Intergenic	7794058	7802716	8659	1	TTC14	XM_027464513.1	-19620	tetratricopeptide repeat domain 14
NC_040054.1	7822593	7822808	216	peaks23558	2.17086	Promoter (<=1kb)	7802532	7823048	20517	2	CCDC39	XM_027464510.1	240	coiled-coil domain containing 39, transcript variant X1
NC_040054.1	8184158	8184438	281	peaks23568	3.6612	Promoter (1-2kb)	8175981	8183033	7053	2	LOC113844463	XR_003499147.1	-1125	-
NC_040046.1	93914932	93915506	575	peaks2358	6.59508	Distal Intergenic	93858287	93895112	36826	2	MRPS6	XM_021268385.2	-19820	mitochondrial ribosomal protein S6
NC_040054.1	8764402	8764821	420	peaks23584	2.39819	Promoter (1-2kb)	8766329	8789017	22689	1	B3GNT5	XM_005024666.4	-1508	UDP-GlcNAc:betaGal beta-1,3-N-acetylglucosaminyltransferase 5, transcript variant X11
NC_040054.1	8793212	8794191	980	peaks23587	9.92894	Intron (XM_027464351.1/MCF2L2, intron 13 of 33)	8784063	8789017	4955	1	B3GNT5	XM_027464358.1	9149	UDP-GlcNAc:betaGal beta-1,3-N-acetylglucosaminyltransferase 5, transcript variant X11
NC_040054.1	8866439	8867174	736	peaks23595	6.52814	Promoter (<=1kb)	8710386	8866861	156476	2	MCF2L2	XM_027464350.1	0	MCF.2 cell line derived transforming sequence-like 2, transcript variant X3
NC_040054.1	8886114	8886761	648	peaks23599	13.5571	Promoter (1-2kb)	8888440	8888567	128	2	LOC113844643	XR_003499357.1	1806	-
NC_040054.1	8887711	8888335	625	peaks23600	3.09617	Promoter (<=1kb)	8888440	8888567	128	2	LOC113844643	XR_003499357.1	232	-
NC_040054.1	8891581	8891908	328	peaks23601	11.0452	Promoter (<=1kb)	8891226	8891296	71	2	LOC113844653	XR_003499367.1	-285	-
NC_040054.1	9082621	9083151	531	peaks23613	3.15268	Distal Intergenic	9105171	9125018	19848	1	LOC106018686	XR_003499183.1	-22020	-
NC_040054.1	9195751	9197216	1466	peaks23630	11.2734	Promoter (2-3kb)	9173339	9193353	20015	2	EIF4G1	XM_027464231.1	-2398	eukaryotic translation initiation factor 4 gamma 1
NC_040054.1	9320691	9321116	426	peaks23651	3.37819	Intron (XM_027464194.1/EIF2B5, intron 13 of 15)	9282460	9310716	28257	2	DVL3	XM_027464187.1	-9975	dishevelled segment polarity protein 3, transcript variant X6
NC_040054.1	9334258	9334617	360	peaks23653	4.23851	Promoter (1-2kb)	9313618	9332588	18971	2	EIF2B5	XM_027464194.1	-1670	eukaryotic translation initiation factor 2B subunit epsilon
NC_040054.1	9803889	9804244	356	peaks23677	2.48169	3' UTR	9802752	9814180	11429	2	COPS7B	XM_013102317.3	9936	COP9 signalosome subunit 7B, transcript variant X1
NC_040054.1	9843585	9843958	374	peaks23680	2.44169	Exon (XR_003499096.1/LOC106020070, exon 4 of 4)	9838994	9852259	13266	2	LOC106020070	XR_003499096.1	8301	-
NC_040054.1	9903302	9903641	340	peaks23690	4.18714	Promoter (<=1kb)	9902493	9918616	16124	1	NMUR1	XM_027464309.1	809	neuromedin U receptor 1, transcript variant X4
NC_040054.1	9961470	9961767	298	peaks23696	2.32672	Promoter (<=1kb)	9961533	9964982	3450	1	LOC106018756	XR_001193063.3	0	-
NC_040046.1	6484373	6484660	288	peaks237	4.70781	Intron (XM_027462540.1/DLG2, intron 2 of 22)	6074862	6502065	427204	2	DLG2	XM_027462540.1	17405	discs large MAGUK scaffold protein 2, transcript variant X1
NC_040054.1	10033423	10034024	602	peaks23701	12.9281	Intron (XM_027464001.1/PSMD1, intron 19 of 24)	9950993	10015311	64319	2	ARMC9	XM_027464110.1	-18112	armadillo repeat containing 9, transcript variant X3
NC_040054.1	10046983	10047211	229	peaks23702	2.08804	Intron (XM_027464001.1/PSMD1, intron 17 of 24)	10056638	10070865	14228	1	HTR2B	XM_005010343.4	-9427	5-hydroxytryptamine receptor 2B, transcript variant X2
NC_040054.1	10056402	10056801	400	peaks23703	6.30376	Promoter (<=1kb)	10056638	10070865	14228	1	HTR2B	XM_005010343.4	0	5-hydroxytryptamine receptor 2B, transcript variant X2
NC_040054.1	10122039	10122806	768	peaks23711	7.73844	Intron (XM_027464760.1/IQCG, intron 5 of 9)	10110782	10128973	18192	1	IQCG	XM_027464759.1	11257	IQ motif containing G, transcript variant X1
NC_040054.1	10169011	10169398	388	peaks23714	4.47533	Exon (XM_027464753.1/LRCH3, exon 2 of 21)	10132297	10195378	63082	2	LRCH3	XM_027464753.1	25980	leucine rich repeats and calponin homology domain containing 3, transcript variant X8
NC_040054.1	10376564	10376840	277	peaks23732	3.64775	Intron (XM_027464145.1/MASP1, intron 8 of 15)	10379167	10390801	11635	2	MASP1	XM_027464146.1	13961	mannan binding lectin serine peptidase 1, transcript variant X3
NC_040054.1	10552364	10552607	244	peaks23739	2.40302	Distal Intergenic	10582041	10951106	369066	1	LPP	XM_027464279.1	-29434	LIM domain containing preferred translocation partner in lipoma, transcript variant X21
NC_040054.1	10586200	10586576	377	peaks23741	3.15234	Intron (XM_027464279.1/LPP, intron 1 of 11)	10582044	10951106	369063	1	LPP	XM_027464283.1	4156	LIM domain containing preferred translocation partner in lipoma, transcript variant X21
NC_040054.1	10619568	10619841	274	peaks23744	5.94088	Intron (XM_027464279.1/LPP, intron 1 of 11)	10632168	10951106	318939	1	LPP	XM_027464273.1	-12327	LIM domain containing preferred translocation partner in lipoma, transcript variant X21
NC_040054.1	10669295	10669699	405	peaks23751	4.8801	Intron (XM_027464279.1/LPP, intron 2 of 11)	10654571	10951106	296536	1	LPP	XM_027464285.1	14724	LIM domain containing preferred translocation partner in lipoma, transcript variant X21
NC_040054.1	10722743	10723200	458	peaks23755	8.73678	Promoter (<=1kb)	10723406	10951106	227701	1	LPP	XM_027464286.1	-206	LIM domain containing preferred translocation partner in lipoma, transcript variant X21
NC_040054.1	10782399	10782846	448	peaks23759	4.70781	Intron (XM_027464279.1/LPP, intron 5 of 11)	10723813	10951106	227294	1	LPP	XM_027464287.1	58586	LIM domain containing preferred translocation partner in lipoma, transcript variant X21
NC_040054.1	10869551	10869834	284	peaks23761	1.92306	Intron (XM_027464279.1/LPP, intron 7 of 11)	10860436	10951106	90671	1	LPP	XM_027464289.1	9115	LIM domain containing preferred translocation partner in lipoma, transcript variant X21
NC_040054.1	11024814	11025877	1064	peaks23773	9.35922	Intron (XR_003499041.1/LOC101794337, intron 3 of 5)	10991187	11055344	64158	1	LOC101794337	XR_003499041.1	33627	-
NC_040054.1	11299078	11299339	262	peaks23780	2.23976	Intron (XM_005029602.3/P3H2, intron 1 of 14)	11276640	11341665	65026	2	P3H2	XM_005029602.3	42326	prolyl 3-hydroxylase 2
NC_040054.1	11598076	11598488	413	peaks23789	4.97993	Intron (XM_013108582.3/OSTN, intron 2 of 5)	11582259	11636465	54207	1	OSTN	XM_013108582.3	15817	osteocrin, transcript variant X1
NC_040054.1	11636792	11637034	243	peaks23791	3.77263	Downstream (<1kb)	11638034	11646216	8183	2	UTS2B	XM_013108584.3	9182	urotensin 2B
NC_040054.1	11926930	11927307	378	peaks23797	2.47735	Intron (XM_027463968.1/FGF12, intron 1 of 4)	11840272	11932770	92499	2	FGF12	XM_027463968.1	5463	fibroblast growth factor 12, transcript variant X9
NC_040054.1	12793853	12794207	355	peaks23855	6.57231	Promoter (2-3kb)	12784352	12796794	12443	2	PPP1R2	XM_027464778.1	2587	protein phosphatase 1 regulatory inhibitor subunit 2
NC_040054.1	12835745	12836004	260	peaks23858	2.17982	Intron (XM_027464774.1/LOC101797999, intron 2 of 6)	12832490	12844754	12265	1	LOC101797999	XM_027464775.1	3255	3-hydroxybutyrate dehydrogenase 1, transcript variant X2
NC_040054.1	12857646	12857959	314	peaks23862	6.43918	Promoter (<=1kb)	12858216	12880329	22114	1	LOC110351775	XR_002399593.1	-257	-
NC_040054.1	12895854	12896187	334	peaks23865	2.73909	Intron (XM_027464830.1/DLG1, intron 2 of 24)	12883329	13033855	150527	1	DLG1	XM_027464848.1	12525	discs large MAGUK scaffold protein 1, transcript variant X19
NC_040054.1	13114425	13114924	500	peaks23875	2.53403	Promoter (<=1kb)	13114546	13483018	368473	1	LOC101803486	XM_013094581.3	0	glypican-5, transcript variant X1
NC_040054.1	13232180	13232436	257	peaks23879	3.20909	Intron (XM_021268756.2/LOC101803486, intron 4 of 9)	13183155	13183228	74	2	TRNAI-AAU_6	TRNAI-AAU_6	-48952	-
NC_040054.1	13464177	13464530	354	peaks23886	7.51072	Intron (XM_021268756.2/LOC101803486, intron 9 of 9)	13418244	13443795	25552	2	LOC113844437	XR_003499050.1	-20382	-
NC_040054.1	13822794	13823140	347	peaks23914	5.93372	Intron (XM_027464298.1/PARL, intron 6 of 9)	13815674	13829236	13563	1	PARL	XM_027464298.1	7120	presenilin associated rhomboid like
NC_040046.1	94326039	94326311	273	peaks2392	1.89938	Promoter (<=1kb)	94323651	94325188	1538	2	LOC113842337	XR_003494709.1	-851	-
NC_040054.1	14203075	14203514	440	peaks23936	3.4064	Intron (XM_005014360.4/ARHGEF4, intron 7 of 15)	14207763	14233582	25820	1	ARHGEF4	XM_021268761.2	-4249	Rho guanine nucleotide exchange factor 4, transcript variant X2
NC_040054.1	14212351	14212594	244	peaks23938	3.75126	Promoter (1-2kb)	14211097	14233582	22486	1	ARHGEF4	XM_027464494.1	1254	Rho guanine nucleotide exchange factor 4, transcript variant X2
NC_040054.1	14568521	14568990	470	peaks23966	7.8368	Intron (XM_027464121.1/FARP2, intron 2 of 26)	14506993	14579125	72133	2	FARP2	XM_027464121.1	10135	FERM, ARH/RhoGEF and pleckstrin domain protein 2, transcript variant X3
NC_040054.1	14632210	14632485	276	peaks23975	3.16242	Intron (XM_027464119.1/HDLBP, intron 7 of 27)	14623356	14648927	25572	1	HDLBP	XM_027464120.1	8854	high density lipoprotein binding protein, transcript variant X2
NC_040046.1	94635393	94635676	284	peaks2399	1.76756	Downstream (2-3kb)	94625393	94627499	2107	1	LOC113842340	XR_003494712.1	10000	-
NC_040054.1	14809431	14809735	305	peaks23996	1.76786	Promoter (<=1kb)	14795303	14808863	13561	2	THAP4	XM_005028870.4	-568	THAP domain containing 4, transcript variant X2
NC_040046.1	94657241	94658171	931	peaks2400	9.27441	Promoter (<=1kb)	94638442	94657466	19025	2	EVA1C	XM_021268403.2	0	eva-1 homolog C, transcript variant X2
NC_040046.1	94658559	94659405	847	peaks2401	7.83134	Promoter (1-2kb)	94638442	94657466	19025	2	EVA1C	XM_021268403.2	-1093	eva-1 homolog C, transcript variant X2
NC_040054.1	15224302	15224939	638	peaks24030	14.5096	Downstream (<1kb)	15225334	15233153	7820	2	AMOTL2	XM_027464396.1	8214	angiomotin like 2, transcript variant X1
NC_040054.1	15367504	15367765	262	peaks24052	2.01842	Distal Intergenic	15360862	15367503	6642	1	CRYGS	XM_027464599.1	6642	crystallin gamma S, transcript variant X1
NC_040054.1	15741944	15742163	220	peaks24059	1.83778	Distal Intergenic	15686554	15691008	4455	1	LOC106017072	XR_002402127.2	55390	-
NC_040054.1	16539054	16539359	306	peaks24097	5.33958	Intron (XM_027464647.1/STAG1, intron 21 of 30)	16521831	16524403	2573	1	LOC113844507	XR_003499227.1	17223	-
NC_040054.1	16712438	16713045	608	peaks24104	12.6702	Promoter (<=1kb)	16713603	16720607	7005	1	LOC101803343	XM_027464570.1	-558	autoimmune regulator
NC_040046.1	94953617	94953957	341	peaks2416	11.298	Exon (XM_027449204.1/SCAF4, exon 11 of 21)	94931071	94977608	46538	1	SCAF4	XM_027449205.1	22546	SR-related CTD associated factor 4, transcript variant X2
NC_040054.1	17179087	17179327	241	peaks24162	3.11285	Exon (XM_027464571.1/MYO7B, exon 4 of 49)	17171877	17221995	50119	1	MYO7B	XM_027464571.1	7210	myosin VIIB
NC_040054.1	17485254	17485601	348	peaks24197	6.79331	Intron (XM_027463893.1/HS6ST1, intron 2 of 2)	17528204	17556769	28566	1	LOC106020113	XR_002406463.2	-42603	-
NC_040054.1	17597717	17598407	691	peaks24204	2.33706	Intron (XM_027463893.1/HS6ST1, intron 2 of 2)	17621439	17632445	11007	1	LOC106020114	XR_002406465.2	-23032	-
NC_040054.1	17662934	17663164	231	peaks24207	1.65301	Distal Intergenic	17652546	17653955	1410	2	LOC106020112	XR_001195476.3	-8979	-
NC_040054.1	18409018	18409617	600	peaks24224	6.47733	Intron (XM_027463971.1/CAB39, intron 1 of 8)	18380055	18420137	40083	2	CAB39	XM_027463971.1	10520	calcium binding protein 39, transcript variant X2
NC_040054.1	18712888	18713369	482	peaks24233	3.35417	Promoter (2-3kb)	18602412	18710202	107791	2	PIK3CB	XM_013107801.3	-2686	phosphatidylinositol-4,5-bisphosphate 3-kinase catalytic subunit beta, transcript variant X2
NC_040054.1	19889917	19890143	227	peaks24256	7.89993	Distal Intergenic	19844506	19846856	2351	1	LOC106017898	XM_027464827.1	45411	PHD finger protein 7, transcript variant X2
NC_040046.1	95126233	95126457	225	peaks2426	1.63879	Intron (XM_027449217.1/TIAM1, intron 16 of 28)	95137136	95155771	18636	1	TIAM1	XM_027449226.1	-10679	T cell lymphoma invasion and metastasis 1, transcript variant X19
NC_040054.1	20080472	20080751	280	peaks24269	2.73909	Intron (XR_001191647.3/LOC106017897, intron 3 of 4)	20064550	20143715	79166	1	LOC106017897	XR_002403368.2	15922	-
NC_040054.1	20123408	20123769	362	peaks24270	3.35417	Intron (XR_001191647.3/LOC106017897, intron 3 of 4)	20161035	20165369	4335	2	LOC106017896	XR_001191646.3	41600	-
NC_040054.1	20173447	20173668	222	peaks24271	2.17086	Distal Intergenic	20161035	20165415	4381	2	LOC106017896	XR_002403366.2	-8032	-
NC_040046.1	95433457	95433872	416	peaks2430	5.75161	Intron (XM_027449231.1/GRIK1, intron 12 of 17)	95441817	95456795	14979	2	LOC113842344	XR_003494714.1	22923	-
NC_040054.1	21565532	21565774	243	peaks24308	6.12593	Distal Intergenic	21538686	21544661	5976	2	SCG2	XM_027464445.1	-20871	secretogranin II
NC_040054.1	21668606	21668825	220	peaks24311	2.63851	Distal Intergenic	21635982	21646465	10484	2	SERPINE2	XM_021276896.2	-22141	serpin family E member 2, transcript variant X1
NC_040054.1	21681131	21681609	479	peaks24313	2.79114	Distal Intergenic	21687264	21696585	9322	2	LOC110353950	XR_003499074.1	14976	-
NC_040054.1	21696080	21697149	1070	peaks24317	11.2565	Promoter (<=1kb)	21687264	21696585	9322	2	LOC110353950	XR_003499074.1	0	-
NC_040054.1	22489381	22489658	278	peaks24342	3.96675	Intron (XR_002404327.2/LOC106018641, intron 1 of 9)	22367969	22498503	130535	2	LOC106018641	XR_002404327.2	8845	-
NC_040054.1	22489918	22490188	271	peaks24343	3.28253	Intron (XR_002404327.2/LOC106018641, intron 1 of 9)	22367969	22498503	130535	2	LOC106018641	XR_002404327.2	8315	-
NC_040054.1	22522135	22522873	739	peaks24344	6.59508	Intron (XR_003499060.1/LOC106018641, intron 2 of 11)	22367974	22498503	130530	2	LOC106018641	XR_003499062.1	-23632	-
NC_040046.1	95553029	95553429	401	peaks2436	5.19019	Downstream (2-3kb)	95555805	95571729	15925	2	MAP3K7CL	XM_027449245.1	18300	MAP3K7 C-terminal like, transcript variant X10
NC_040054.1	22890820	22891126	307	peaks24365	3.35417	Distal Intergenic	22882593	22889995	7403	1	MRPL44	XM_027464710.1	8227	mitochondrial ribosomal protein L44
NC_040054.1	22914732	22915061	330	peaks24368	2.98916	Intron (XM_027464614.1/AGFG1, intron 2 of 14)	22911640	22938766	27127	1	AGFG1	XM_027464622.1	3092	ArfGAP with FG repeats 1, transcript variant X9
NC_040046.1	95566427	95566733	307	peaks2437	5.22682	Intron (XM_027449245.1/MAP3K7CL, intron 1 of 2)	95555805	95571729	15925	2	MAP3K7CL	XM_027449245.1	4996	MAP3K7 C-terminal like, transcript variant X10
NC_040054.1	22980239	22980454	216	peaks24374	1.61056	Intron (XR_003499209.1/LOC113844502, intron 3 of 4)	22965611	22985117	19507	2	LOC113844502	XR_003499209.1	4663	-
NC_040046.1	95573399	95573938	540	peaks2438	6.05999	Promoter (1-2kb)	95555805	95574982	19178	2	MAP3K7CL	XM_027449241.1	1044	MAP3K7 C-terminal like, transcript variant X10
NC_040054.1	23314130	23314363	234	peaks24382	2.14979	Distal Intergenic	23272273	23291498	19226	1	LOC106020393	XR_003499208.1	41857	-
NC_040046.1	95587555	95588298	744	peaks2439	12.3107	Promoter (<=1kb)	95555805	95588268	32464	2	MAP3K7CL	XM_005017851.4	0	MAP3K7 C-terminal like, transcript variant X10
NC_040046.1	95604923	95605486	564	peaks2440	7.25082	Promoter (1-2kb)	95607109	95617774	10666	1	CCT8	XM_027449250.1	-1623	chaperonin containing TCP1 subunit 8, transcript variant X2
NC_040046.1	95605709	95606495	787	peaks2441	4.39133	Promoter (<=1kb)	95607109	95617774	10666	1	CCT8	XM_027449250.1	-614	chaperonin containing TCP1 subunit 8, transcript variant X2
NC_040054.1	23969838	23970063	226	peaks24416	4.01133	Intron (XM_027463925.1/GK5, intron 9 of 14)	23956871	23977715	20845	2	GK5	XM_027463925.1	7652	glycerol kinase 5, transcript variant X8
NC_040054.1	25763961	25764353	393	peaks24439	4.01133	Intron (XM_021271980.2/GABRB2, intron 5 of 11)	25793029	25803278	10250	1	LOC113844432	XR_003499027.1	-28676	-
NC_040054.1	25821217	25821991	775	peaks24440	3.35417	Intron (XM_021271980.2/GABRB2, intron 7 of 11)	25793029	25803278	10250	1	LOC113844432	XR_003499027.1	28188	-
NC_040054.1	26241890	26242109	220	peaks24444	3.32644	Intron (XR_002401835.2/LOC110352617, intron 2 of 3)	26223794	26235105	11312	1	LOC110352618	XR_002401839.2	18096	-
NC_040055.1	155185	155456	272	peaks24454	3.04621	Exon (XR_003499581.1/PWWP2A, exon 3 of 6)	125307	139844	14538	1	PWWP2A	XM_027465308.1	29878	PWWP domain containing 2A, transcript variant X3
NC_040055.1	191408	191719	312	peaks24458	3.1808	Intron (XM_005009308.4/TTC1, intron 2 of 7)	165662	198835	33174	2	TTC1	XM_005009308.4	7116	tetratricopeptide repeat domain 1, transcript variant X6
NC_040055.1	212825	213063	239	peaks24460	2.73909	Distal Intergenic	165662	199213	33552	2	TTC1	XM_027465314.1	-13612	tetratricopeptide repeat domain 1, transcript variant X6
NC_040055.1	317405	317620	216	peaks24461	2.17086	Distal Intergenic	274574	284098	9525	1	LOC113844751	XR_003499598.1	42831	-
NC_040055.1	365094	365908	815	peaks24463	3.42323	Distal Intergenic	395526	407533	12008	1	IL12B	XM_021268527.2	-29618	interleukin 12B, transcript variant X3
NC_040046.1	95680503	95680720	218	peaks2447	3.19137	Distal Intergenic	95672909	95676769	3861	2	N6AMT1	XM_013102972.3	-3734	N-6 adenine-specific DNA methyltransferase 1
NC_040055.1	646992	647286	295	peaks24474	2.92037	Promoter (<=1kb)	630587	647891	17305	2	LOC101802145	XM_027465502.1	605	sulfate transporter, transcript variant X1
NC_040055.1	960294	960567	274	peaks24498	2.73909	Exon (XM_027465164.1/MAT2B, exon 7 of 8)	953249	962476	9228	1	MAT2B	XM_027465165.1	7045	methionine adenosyltransferase 2B, transcript variant X2
NC_040055.1	2229788	2230157	370	peaks24519	2.17086	Intron (XM_027465533.1/TENM1, intron 5 of 35)	2133196	2189648	56453	2	LOC101800056	XM_027465541.1	-40140	synaptotagmin-like protein 2, transcript variant X7
NC_040046.1	96037077	96037360	284	peaks2454	2.73909	Distal Intergenic	96132613	96144344	11732	1	LOC106018199	XR_001192142.3	-95253	-
NC_040046.1	96214112	96214664	553	peaks2457	8.6869	Downstream (1-2kb)	96208547	96211031	2485	2	LOC113842347	XM_027449255.1	-3081	heat shock transcription factor, X-linked-like
NC_040055.1	4027046	4027298	253	peaks24591	3.35417	Intron (XM_027465514.1/LOC101797327, intron 2 of 29)	3937005	4007100	70096	2	LOC101792189	XR_003499632.1	-19946	-
NC_040055.1	4390387	4390662	276	peaks24606	3.28545	Distal Intergenic	4396332	4400464	4133	1	LOC106019835	XM_027465176.1	-5670	G-protein coupled receptor 12-like
NC_040055.1	4622453	4622687	235	peaks24631	2.15886	Distal Intergenic	4628795	4671521	42727	2	ABCB7	XM_027464995.1	48834	ATP binding cassette subfamily B member 7
NC_040046.1	96567954	96568223	270	peaks2464	2.0583	Intron (XR_002398559.1/LOC110351302, intron 2 of 2)	96564823	96577421	12599	1	LOC110351302	XR_002398559.1	3131	-
NC_040055.1	4918565	4918949	385	peaks24647	6.24082	Exon (XR_003499422.1/LOC110351897, exon 4 of 16)	4928334	4944271	15938	1	FGF16	XM_027464974.1	-9385	fibroblast growth factor 16
NC_040055.1	5095215	5095642	428	peaks24662	3.71111	Promoter (1-2kb)	5094075	5106453	12379	1	PGK1	XM_005015196.3	1140	phosphoglycerate kinase 1
NC_040055.1	5107244	5107587	344	peaks24664	2.67819	Promoter (1-2kb)	5109403	5170066	60664	1	AMOT	XM_027465450.1	-1816	angiomotin, transcript variant X4
NC_040055.1	5122631	5123108	478	peaks24667	7.86114	Promoter (2-3kb)	5120366	5170066	49701	1	AMOT	XM_021269310.2	2265	angiomotin, transcript variant X4
NC_040055.1	5296760	5297162	403	peaks24677	2.84581	Distal Intergenic	5281318	5285265	3948	2	LOC113844711	XR_003499449.1	-11495	-
NC_040055.1	5612511	5612752	242	peaks24695	2.36794	Intron (XM_027465351.1/PAK3, intron 1 of 16)	5552648	5623952	71305	2	PAK3	XM_027465351.1	11200	p21 (RAC1) activated kinase 3, transcript variant X1
NC_040055.1	5847438	5847767	330	peaks24709	2.56728	3' UTR	5730561	5823123	92563	2	LOC110351905	XR_003499609.1	-24315	-
NC_040055.1	5883695	5883926	232	peaks24713	2.73909	3' UTR	5890228	5936232	46005	2	TMEM164	XM_027465419.1	52306	transmembrane protein 164, transcript variant X1
NC_040055.1	5910643	5911139	497	peaks24716	3.21803	Intron (XM_027465419.1/TMEM164, intron 4 of 6)	5890228	5936232	46005	2	TMEM164	XM_027465419.1	25093	transmembrane protein 164, transcript variant X1
NC_040055.1	5936839	5937266	428	peaks24720	5.59488	Promoter (<=1kb)	5890228	5936899	46672	2	TMEM164	XM_027465420.1	0	transmembrane protein 164, transcript variant X1
NC_040055.1	6026450	6027672	1223	peaks24729	18.6566	5' UTR	6009764	6018047	8284	2	NXT2	XM_027465424.1	-8403	nuclear transport factor 2 like export factor 2, transcript variant X3
NC_040055.1	6070222	6070663	442	peaks24732	3.31239	Intron (XM_005015226.4/NXT2, intron 1 of 5)	6009764	6090039	80276	2	NXT2	XM_005015226.4	19376	nuclear transport factor 2 like export factor 2, transcript variant X3
NC_040055.1	6117112	6117497	386	peaks24739	2.16027	Downstream (1-2kb)	6092721	6115164	22444	1	IRS4	XM_005015239.3	24391	insulin receptor substrate 4
NC_040055.1	6340818	6341040	223	peaks24752	4.25125	Promoter (<=1kb)	6339952	6361436	21485	1	LOC101805207	XM_027465365.1	866	uncharacterized LOC101805207
NC_040046.1	96819481	96819879	399	peaks2478	4.72587	Distal Intergenic	96838396	96874186	35791	1	LOC106014522	XR_001185899.3	-18517	-
NC_040055.1	6639837	6640218	382	peaks24780	3.4508	Exon (XM_027464958.1/PHKA1, exon 20 of 32)	6617863	6633498	15636	2	HDAC8	XM_027464957.1	-6339	histone deacetylase 8, transcript variant X1
NC_040046.1	6933751	6934020	270	peaks248	4.94486	Intron (XM_027462519.1/DLG2, intron 1 of 23)	6074862	6950515	875654	2	DLG2	XM_027462519.1	16495	discs large MAGUK scaffold protein 2, transcript variant X1
NC_040055.1	6765377	6765645	269	peaks24800	5.15791	Promoter (<=1kb)	6745306	6766166	20861	2	LOC101800121	XM_005020638.4	521	H(+)/Cl(-) exchange transporter 5, transcript variant X9
NC_040055.1	6846002	6846429	428	peaks24803	3.29718	Intron (XM_005020627.4/ENOX2, intron 4 of 14)	6821996	6864046	42051	2	ENOX2	XM_005020627.4	17617	ecto-NOX disulfide-thiol exchanger 2, transcript variant X3
NC_040055.1	6906612	6907094	483	peaks24813	7.32248	Exon (XM_027464877.1/AIFM1, exon 6 of 17)	6900250	6917549	17300	1	AIFM1	XM_005020621.4	6362	apoptosis inducing factor mitochondria associated 1, transcript variant X5
NC_040046.1	96911323	96911662	340	peaks2482	3.54452	Intron (XM_027449261.1/APP, intron 1 of 15)	96895995	96901175	5181	1	LOC110351305	XR_002398561.2	15328	-
NC_040055.1	7067930	7068534	605	peaks24835	17.4935	Intron (XM_027465273.1/KIAA1210, intron 1 of 11)	7071555	7122325	50771	1	KIAA1210	XM_027465269.1	-3021	KIAA1210 ortholog, transcript variant X2
NC_040055.1	7148422	7148743	322	peaks24844	2.7849	Exon (XM_027465263.1/LONRF3, exon 9 of 13)	7136825	7158997	22173	2	LONRF3	XM_027465263.1	10254	LON peptidase N-terminal domain and ring finger 3
NC_040046.1	97025296	97025578	283	peaks2488	1.35993	Intron (XM_027449261.1/APP, intron 7 of 15)	97129258	97153663	24406	2	GABPA	XM_005011439.3	128085	GA binding protein transcription factor subunit alpha, transcript variant X1
NC_040055.1	8071699	8072294	596	peaks24886	5.38012	Intron (XM_013100493.3/GPR50, intron 1 of 1)	8056463	8077015	20553	2	GPR50	XM_013100493.3	4721	G protein-coupled receptor 50, transcript variant X2
NC_040055.1	8295266	8295651	386	peaks24907	3.35417	Intron (XM_005020488.4/MAMLD1, intron 1 of 4)	8249111	8328020	78910	2	MAMLD1	XM_005020488.4	32369	mastermind like domain containing 1, transcript variant X1
NC_040046.1	97066151	97066387	237	peaks2491	2.74027	Intron (XM_027449261.1/APP, intron 12 of 15)	97129258	97153663	24406	2	GABPA	XM_005011439.3	87276	GA binding protein transcription factor subunit alpha, transcript variant X1
NC_040055.1	8582421	8582794	374	peaks24921	6.4703	Intron (XR_003499565.1/LOC106017396, intron 8 of 10)	8598859	8642373	43515	1	LOC113844708	XR_003499439.1	-16065	-
NC_040055.1	8660055	8660366	312	peaks24929	2.4481	Intron (XM_005020497.4/AFF2, intron 15 of 20)	8599021	8642373	43353	1	LOC113844708	XR_003499446.1	61034	-
NC_040055.1	8748111	8748766	656	peaks24933	13.5131	Intron (XM_005020497.4/AFF2, intron 7 of 20)	8786657	8790161	3505	2	LOC113844709	XR_003499447.1	41395	-
NC_040046.1	97114936	97115181	246	peaks2497	3.68429	Distal Intergenic	97129258	97153663	24406	2	GABPA	XM_005011439.3	38482	GA binding protein transcription factor subunit alpha, transcript variant X1
NC_040055.1	11317947	11318180	234	peaks24973	2.57547	Promoter (2-3kb)	11315946	11318862	2917	1	LOC101801601	XM_027465378.1	2001	aryl-hydrocarbon-interacting protein-like 1
NC_040055.1	11464489	11465035	547	peaks24988	4.22541	Promoter (2-3kb)	11462118	11466465	4348	1	BRCC3	XM_013096729.3	2371	BRCA1/BRCA2-containing complex subunit 3
NC_040055.1	11506998	11507307	310	peaks24997	4.89251	Intron (XM_027465208.1/TAF1, intron 35 of 38)	11477064	11501084	24021	2	OGT	XM_027465213.1	-5914	O-linked N-acetylglucosamine (GlcNAc) transferase, transcript variant X2
NC_040055.1	12116358	12116616	259	peaks25038	3.29887	Intron (XM_013096695.3/HTR2C, intron 4 of 6)	12083319	12172334	89016	1	HTR2C	XM_005016597.4	33039	5-hydroxytryptamine receptor 2C, transcript variant X16
NC_040055.1	12150162	12150467	306	peaks25041	2.17086	Intron (XM_013096695.3/HTR2C, intron 5 of 6)	12180655	12205504	24850	2	IL13RA2	XM_027465380.1	55037	interleukin 13 receptor subunit alpha 2
NC_040055.1	12207370	12207671	302	peaks25042	2.17086	Promoter (1-2kb)	12180655	12205504	24850	2	IL13RA2	XM_027465380.1	-1866	interleukin 13 receptor subunit alpha 2
NC_040055.1	12231303	12231989	687	peaks25043	5.51881	Exon (XM_027464938.1/LRCH2, exon 13 of 21)	12180655	12205504	24850	2	IL13RA2	XM_027465380.1	-25799	interleukin 13 receptor subunit alpha 2
NC_040055.1	12713728	12714029	302	peaks25073	2.34972	Intron (XR_002406934.2/LOC110354714, intron 1 of 1)	12629084	12703200	74117	2	KLHL13	XM_027464943.1	-10528	kelch like family member 13, transcript variant X6
NC_040055.1	12801534	12802030	497	peaks25078	2.52258	Intron (XM_027464869.1/DOCK11, intron 33 of 51)	12835483	12851946	16464	1	IL13RA1	XM_027464870.1	-33453	interleukin 13 receptor subunit alpha 1
NC_040055.1	12871842	12872751	910	peaks25084	7.45549	Promoter (<=1kb)	12872731	12900213	27483	1	STK26	XM_027465044.1	0	serine/threonine kinase 26, transcript variant X1
NC_040055.1	12887537	12887895	359	peaks25088	2.86715	Intron (XM_027465044.1/STK26, intron 2 of 10)	12872732	12902667	29936	1	STK26	XM_027465043.1	14805	serine/threonine kinase 26, transcript variant X1
NC_040055.1	13068207	13068699	493	peaks25106	4.25367	Distal Intergenic	12951997	13051852	99856	2	MBNL3	XR_003499596.1	-16355	muscleblind like splicing regulator 3, transcript variant X3
NC_040055.1	13433170	13433449	280	peaks25140	2.21355	Intron (XM_005023811.4/GPC3, intron 5 of 7)	13291880	13365443	73564	2	GPC4	XM_027464876.1	-67727	glypican 4, transcript variant X2
NC_040055.1	13665202	13666226	1025	peaks25159	8.80189	Distal Intergenic	13673327	13679221	5895	2	LOC106018390	XR_003499576.1	12995	-
NC_040055.1	13730712	13731134	423	peaks25165	7.77841	Intron (XM_027464908.1/MOSPD1, intron 1 of 6)	13719553	13735460	15908	2	MOSPD1	XM_027464908.1	4326	motile sperm domain containing 1, transcript variant X1
NC_040055.1	13939924	13940205	282	peaks25187	3.20961	Exon (XM_013103584.3/ADGRG4, exon 5 of 26)	13943521	13964491	20971	1	ADGRG4	XM_021275257.2	-3316	adhesion G protein-coupled receptor G4, transcript variant X3
NC_040055.1	13944307	13944529	223	peaks25188	2.08036	Promoter (<=1kb)	13943521	13964491	20971	1	ADGRG4	XM_021275257.2	786	adhesion G protein-coupled receptor G4, transcript variant X3
NC_040055.1	14222768	14223013	246	peaks25198	1.88755	Distal Intergenic	14239162	14243778	4617	1	ZIC3	XM_013103570.3	-16149	Zic family member 3
NC_040055.1	14368534	14369007	474	peaks25200	8.03446	Distal Intergenic	14379290	14384812	5523	1	LOC110353483	XR_002404013.1	-10283	-
NC_040055.1	15206079	15206366	288	peaks25243	4.83029	Intron (XR_003499477.1/LOC106016319, intron 1 of 3)	15146170	15217291	71122	2	LOC106016319	XR_003499477.1	10925	-
NC_040055.1	19385827	19386217	391	peaks25295	3.35417	Intron (XM_027464975.1/SH3BGRL, intron 2 of 4)	19370595	19375407	4813	2	LOC110351193	XM_021266828.2	-10420	uncharacterized protein CXorf21, transcript variant X2
NC_040055.1	19441180	19441429	250	peaks25301	4.01133	Distal Intergenic	19445038	19446661	1624	2	LOC106014547	XR_001185929.3	5232	-
NC_040055.1	19538818	19539057	240	peaks25304	2.73909	Intron (XM_005011493.3/TENT5D, intron 2 of 2)	19531787	19546015	14229	2	TENT5D	XM_005011493.3	6958	terminal nucleotidyltransferase 5D
NC_040046.1	100925620	100925984	365	peaks2532	2.35164	Distal Intergenic	101029857	101099884	70028	2	USP25	XM_027449282.1	173900	ubiquitin specific peptidase 25, transcript variant X4
NC_040056.1	77596	78009	414	peaks25326	3.18379	Intron (XM_027466295.1/TP53BP1, intron 22 of 24)	59328	72802	13475	1	TUBGCP4	XM_027466299.1	18268	tubulin gamma complex associated protein 4, transcript variant X1
NC_040056.1	1187277	1187544	268	peaks25408	1.31245	Distal Intergenic	1205216	1221993	16778	2	KIF23	XM_027466275.1	34449	kinesin family member 23
NC_040046.1	101270382	101270853	472	peaks2541	7.2611	Distal Intergenic	101298850	101440963	142114	1	NRIP1	XM_021279064.2	-27997	nuclear receptor interacting protein 1, transcript variant X24
NC_040056.1	1258022	1258304	283	peaks25412	2.16405	Promoter (<=1kb)	1239661	1258493	18833	2	GLCE	XM_021274777.2	189	glucuronic acid epimerase, transcript variant X9
NC_040056.1	1316157	1316398	242	peaks25416	2.50599	Exon (XR_003499707.1/LOC113844788, exon 1 of 5)	1301412	1311448	10037	2	LOC113844788	XM_027465685.1	-4709	uncharacterized LOC113844788, transcript variant X1
NC_040056.1	1335233	1335729	497	peaks25419	6.92228	Intron (XM_027465690.1/ANP32A, intron 1 of 7)	1328218	1346724	18507	1	ANP32A	XM_027465687.1	7015	acidic nuclear phosphoprotein 32 family member A, transcript variant X3
NC_040046.1	101275448	101275669	222	peaks2542	2.99816	Distal Intergenic	101298850	101440963	142114	1	NRIP1	XM_021279064.2	-23181	nuclear receptor interacting protein 1, transcript variant X24
NC_040056.1	1377857	1378078	222	peaks25425	2.35135	Promoter (1-2kb)	1352109	1379996	27888	2	CORO2B	XM_027466203.1	1918	coronin 2B
NC_040056.1	1431014	1431311	298	peaks25429	6.23544	Promoter (1-2kb)	1429358	1455855	26498	1	ITGA11	XM_027465974.1	1656	integrin subunit alpha 11, transcript variant X7
NC_040046.1	101283741	101284134	394	peaks2543	4.54445	Distal Intergenic	101298850	101440963	142114	1	NRIP1	XM_021279064.2	-14716	nuclear receptor interacting protein 1, transcript variant X24
NC_040056.1	1535466	1535745	280	peaks25435	3.728	Promoter (<=1kb)	1481673	1535828	54156	2	PIAS1	XM_027465616.1	83	protein inhibitor of activated STAT 1, transcript variant X5
NC_040056.1	1624084	1624336	253	peaks25442	3.35417	Intron (XM_027465712.1/MAP2K5, intron 16 of 21)	1553318	1561660	8343	2	SKOR1	XM_027466355.1	-62424	SKI family transcriptional corepressor 1
NC_040056.1	1781759	1781984	226	peaks25448	1.67633	Intron (XM_027466356.1/AAGAB, intron 1 of 8)	1777646	1795899	18254	1	AAGAB	XM_027466356.1	4113	alpha and gamma adaptin binding protein
NC_040046.1	101328057	101329019	963	peaks2546	5.03129	Promoter (2-3kb)	101331043	101440963	109921	1	NRIP1	XM_021279061.2	-2024	nuclear receptor interacting protein 1, transcript variant X24
NC_040056.1	2105368	2105810	443	peaks25480	6.90387	Intron (XR_001187948.3/LOC101789951, intron 4 of 4)	2089871	2096677	6807	2	LOC113844812	XR_003499753.1	-8691	-
NC_040056.1	2106109	2106334	226	peaks25481	5.69337	Intron (XR_001187948.3/LOC101789951, intron 4 of 4)	2089871	2096677	6807	2	LOC113844812	XR_003499753.1	-9432	-
NC_040056.1	2220099	2220398	300	peaks25487	3.62903	Intron (XM_027465642.1/MAP2K1, intron 6 of 11)	2203722	2206023	2302	1	SNAPC5	XM_027465644.1	16377	small nuclear RNA activating complex polypeptide 5
NC_040056.1	2229111	2229398	288	peaks25489	4.24372	Intron (XM_027465642.1/MAP2K1, intron 1 of 11)	2207757	2244730	36974	2	MAP2K1	XM_027465642.1	15332	mitogen-activated protein kinase kinase 1
NC_040056.1	2256703	2256960	258	peaks25493	2.64441	Promoter (1-2kb)	2255493	2255626	134	1	LOC113844921	XR_003499950.1	1210	-
NC_040056.1	2549820	2550070	251	peaks25496	3.70195	Intron (XM_021269498.2/MEGF11, intron 24 of 25)	2559296	2573456	14161	2	RAB11A	NM_001310342.1	23386	RAB11A, member RAS oncogene family
NC_040056.1	2578974	2579302	329	peaks25498	3.9189	Exon (XR_003499890.1/LOC113844898, exon 2 of 4)	2573771	2573842	72	1	TRNAQ-CUG	TRNAQ-CUG	5203	-
NC_040056.1	3275397	3275612	216	peaks25548	3.01938	Intron (XM_027466358.1/LRRK1, intron 6 of 34)	3229068	3306647	77580	2	LRRK1	XM_027466358.1	31035	leucine rich repeat kinase 1
NC_040056.1	3347998	3348363	366	peaks25551	6.34351	Promoter (<=1kb)	3310009	3347731	37723	2	ALDH1A3	XM_005011090.4	-267	aldehyde dehydrogenase 1 family member A3
NC_040056.1	3841280	3841739	460	peaks25570	4.32874	Exon (XR_002398353.2/LOC110351228, exon 4 of 5)	3814638	3864733	50096	1	LOC110351228	XR_002398353.2	26642	-
NC_040056.1	3937234	3937476	243	peaks25573	2.73909	Intron (XM_027465718.1/SYNM, intron 3 of 3)	3929009	3951793	22785	2	SYNM	XM_027465718.1	14317	synemin
NC_040056.1	4084655	4084960	306	peaks25588	3.29301	Intron (XM_027466223.1/IGF1R, intron 3 of 21)	3991530	4169493	177964	1	IGF1R	XM_027466223.1	93125	insulin like growth factor 1 receptor
NC_040056.1	4213327	4213750	424	peaks25600	2.95487	Intron (XM_027466224.1/FAM169B, intron 5 of 8)	4198955	4225586	26632	1	FAM169B	XM_013091747.3	14372	family with sequence similarity 169 member B, transcript variant X2
NC_040056.1	5025576	5026041	466	peaks25608	2.09499	Distal Intergenic	5001174	5008103	6930	2	LOC110351230	XR_002398360.2	-17473	-
NC_040056.1	5246301	5246576	276	peaks25610	5.29676	Distal Intergenic	5234487	5238162	3676	1	LOC110351231	XR_002398378.2	11814	-
NC_040056.1	5778311	5778672	362	peaks25619	2.73909	Exon (XR_003499805.1/LOC110351234, exon 11 of 16)	5731582	5764042	32461	2	LOC110351232	XR_003499810.1	-14269	-
NC_040046.1	101683459	101683804	346	peaks2563	1.96144	Downstream (1-2kb)	101675740	101683045	7306	1	HSPA13	XM_027449303.1	7719	heat shock protein family A (Hsp70) member 13, transcript variant X3
NC_040056.1	6594753	6595054	302	peaks25653	3.96841	Intron (XM_027466359.1/SLCO3A1, intron 2 of 8)	6516726	6664527	147802	2	SLCO3A1	XM_027466359.1	69473	solute carrier organic anion transporter family member 3A1
NC_040056.1	6808142	6808843	702	peaks25659	9.44862	Promoter (1-2kb)	6810768	6825629	14862	1	LOC110352237	XR_002400888.2	-1925	-
NC_040056.1	7021257	7021491	235	peaks25669	1.82383	Intron (XM_027466171.1/AKAP13, intron 10 of 43)	7011613	7012032	420	2	LOC113844836	XR_003499792.1	-9225	-
NC_040056.1	7107416	7107709	294	peaks25676	3.01131	Intron (XM_027466175.1/KLHL25, intron 1 of 2)	7094356	7111726	17371	2	KLHL25	XM_027466175.1	4017	kelch like family member 25, transcript variant X6
NC_040056.1	8283008	8283346	339	peaks25709	2.17086	Exon (XM_027465634.1/TICRR, exon 22 of 23)	8284657	8293739	9083	2	KIF7	XM_027466360.1	10393	kinesin family member 7
NC_040056.1	8458188	8458654	467	peaks25713	5.44067	Intron (XR_003499874.1/LOC106019399, intron 2 of 3)	8450366	8468916	18551	1	LOC106019399	XR_003499874.1	7822	-
NC_040056.1	8494449	8494668	220	peaks25714	2.73603	Distal Intergenic	8498708	8523565	24858	2	LOC101800329	XM_027466238.1	28897	5-formyltetrahydrofolate cyclo-ligase
NC_040056.1	8573322	8573567	246	peaks25719	2.17086	Intron (XM_013106562.3/ZFAND6, intron 2 of 6)	8561285	8592648	31364	1	ZFAND6	XM_027466725.1	12037	zinc finger AN1-type containing 6, transcript variant X3
NC_040056.1	8661938	8662164	227	peaks25722	1.65301	Exon (XR_002405449.2/LOC110354050, exon 2 of 3)	8617499	8654076	36578	2	CTXND1	XM_027466397.1	-7862	cortexin domain containing 1
NC_040056.1	8832147	8832558	412	peaks25729	7.13446	Intron (XM_005027154.3/ABHD17C, intron 1 of 2)	8815174	8848474	33301	1	ABHD17C	XM_005027154.3	16973	abhydrolase domain containing 17C
NC_040056.1	8890761	8891178	418	peaks25734	4.05269	Intron (XM_027466731.1/LOC101804475, intron 19 of 23)	8854543	8966537	111995	1	CEMIP	XM_021277341.2	36218	cell migration inducing hyaluronidase 1, transcript variant X2
NC_040056.1	9021972	9022331	360	peaks25743	4.65562	Promoter (<=1kb)	8995025	9021909	26885	2	LOC110354054	XR_003499938.1	-63	-
NC_040056.1	9066031	9066307	277	peaks25748	2.58858	Distal Intergenic	9058132	9063644	5513	1	CFAP161	XM_027466400.1	7899	cilia and flagella associated protein 161, transcript variant X2
NC_040056.1	9077439	9078032	594	peaks25749	27.0202	Promoter (1-2kb)	9076386	9121938	45553	1	IL16	XM_027465730.1	1053	interleukin 16, transcript variant X5
NC_040056.1	9177182	9177677	496	peaks25757	1.38371	Intron (XM_021277335.2/TMC3, intron 4 of 31)	9129026	9195381	66356	2	TMC3	XM_021277335.2	17704	transmembrane channel like 3, transcript variant X15
NC_040056.1	9178763	9179106	344	peaks25758	5.46307	Intron (XM_021277335.2/TMC3, intron 4 of 31)	9129026	9195381	66356	2	TMC3	XM_021277335.2	16275	transmembrane channel like 3, transcript variant X15
NC_040056.1	9251043	9251416	374	peaks25761	2.53403	Intron (XM_021277336.2/TMC3, intron 1 of 37)	9129026	9276807	147782	2	TMC3	XM_021277336.2	25391	transmembrane channel like 3, transcript variant X15
NC_040056.1	9269090	9269409	320	peaks25762	6.49235	Intron (XM_021277336.2/TMC3, intron 1 of 37)	9129026	9276807	147782	2	TMC3	XM_021277336.2	7398	transmembrane channel like 3, transcript variant X15
NC_040056.1	9313947	9314474	528	peaks25764	7.75588	Distal Intergenic	9129026	9276807	147782	2	TMC3	XM_027465745.1	-37140	transmembrane channel like 3, transcript variant X15
NC_040056.1	9506948	9507199	252	peaks25771	4.70404	Exon (XR_003499790.1/LOC101804048, exon 3 of 4)	9501827	9515445	13619	2	LOC101804048	XR_003499790.1	8246	-
NC_040056.1	9642158	9642697	540	peaks25778	6.95652	Intron (XM_027466444.1/ADAMTSL3, intron 15 of 25)	9607560	9612230	4671	1	SAXO2	XM_005027164.4	34598	stabilizer of axonemal microtubules 2, transcript variant X4
NC_040056.1	9686422	9686931	510	peaks25780	12.7624	Intron (XM_027466444.1/ADAMTSL3, intron 2 of 25)	9611577	9719501	107925	2	ADAMTSL3	XM_027466444.1	32570	ADAMTS like 3, transcript variant X7
NC_040056.1	9885131	9885384	254	peaks25786	5.51881	Promoter (<=1kb)	9832917	9885183	52267	2	SH3GL3	XM_027466454.1	0	SH3 domain containing GRB2 like 3, endophilin A3
NC_040056.1	9956601	9956950	350	peaks25790	11.8112	Intron (XM_013106367.3/BNC1, intron 1 of 4)	9933321	10008255	74935	1	BNC1	XM_013106367.3	23280	basonuclin 1, transcript variant X3
NC_040056.1	10428370	10428661	292	peaks25814	2.76962	Intron (XM_027466405.1/PDE8A, intron 1 of 21)	10285733	10422744	137012	2	PDE8A	XM_027466407.1	-5626	phosphodiesterase 8A, transcript variant X6
NC_040056.1	10606534	10606815	282	peaks25823	9.9581	Promoter (2-3kb)	10549483	10604180	54698	2	TRPM7	XM_027466330.1	-2354	transient receptor potential cation channel subfamily M member 7, transcript variant X1
NC_040056.1	10714950	10715378	429	peaks25828	4.70781	Promoter (<=1kb)	10716269	10716340	72	2	TRNAG-UCC_6	TRNAG-UCC_6	962	-
NC_040056.1	10895260	10895499	240	peaks25845	3.28118	Intron (XM_027466656.1/LOC101794933, intron 9 of 16)	10887045	10913919	26875	1	LOC101794933	XM_027466656.1	8215	mucosa-associated lymphoid tissue lymphoma translocation protein 1
NC_040056.1	10901088	10901312	225	peaks25846	2.67295	Intron (XM_027466656.1/LOC101794933, intron 11 of 16)	10887045	10913919	26875	1	LOC101794933	XM_027466656.1	14043	mucosa-associated lymphoid tissue lymphoma translocation protein 1
NC_040056.1	11488808	11489106	299	peaks25883	4.52235	Intron (XM_027466514.1/MYO9A, intron 4 of 36)	11427530	11525979	98450	2	MYO9A	XM_027466514.1	36873	myosin IXA, transcript variant X17
NC_040056.1	11551993	11552731	739	peaks25887	14.8029	Intron (XM_027466500.1/MYO9A, intron 2 of 43)	11427530	11525979	98450	2	MYO9A	XM_027466514.1	-26014	myosin IXA, transcript variant X17
NC_040056.1	11564261	11564491	231	peaks25888	3.25323	Intron (XM_027466500.1/MYO9A, intron 2 of 43)	11427530	11585386	157857	2	MYO9A	XM_027466500.1	20895	myosin IXA, transcript variant X17
NC_040056.1	11598432	11598725	294	peaks25893	2.63251	Intron (XM_027466502.1/MYO9A, intron 1 of 43)	11427530	11587523	159994	2	MYO9A	XM_027466501.1	-10909	myosin IXA, transcript variant X17
NC_040056.1	11631853	11632142	290	peaks25901	2.9116	Promoter (1-2kb)	11622570	11630633	8064	2	GRAMD2A	XM_027466542.1	-1220	GRAM domain containing 2A
NC_040056.1	11638076	11638401	326	peaks25902	5.18702	Exon (XM_005017187.4/PKM, exon 8 of 11)	11630788	11644512	13725	2	PKM	XM_005017187.4	6111	pyruvate kinase M1/2, transcript variant X1
NC_040056.1	11673556	11673813	258	peaks25909	3.38158	Intron (XM_027466364.1/HEXA, intron 11 of 14)	11658736	11668425	9690	2	CELF6	XM_027466558.1	-5131	CUGBP Elav-like family member 6, transcript variant X7
NC_040056.1	12079925	12080241	317	peaks25925	2.44169	Intron (XM_027465576.1/NEO1, intron 21 of 28)	12056147	12065272	9126	2	LOC106016297	XR_002400936.2	-14653	-
NC_040056.1	12122525	12122897	373	peaks25929	8.03989	Intron (XM_027466365.1/LOC101796938, intron 8 of 8)	12100036	12106072	6037	2	LOC113844852	XR_003499814.1	-16453	-
NC_040056.1	12338270	12338922	653	peaks25939	7.06657	Promoter (1-2kb)	12336449	12346663	10215	1	LOC113844853	XR_003499817.1	1821	-
NC_040046.1	103626121	103626476	356	peaks2594	3.35417	Intron (XM_027454679.1/ROBO1, intron 2 of 26)	103632849	103640750	7902	2	LOC110353150	XR_002403270.2	14274	-
NC_040056.1	12513360	12513822	463	peaks25953	4.6926	Promoter (<=1kb)	12513181	12516787	3607	1	ULK3	XM_027466035.1	179	unc-51 like kinase 3, transcript variant X2
NC_040056.1	12868063	12868292	230	peaks25987	2.846	Intron (XM_027465653.1/LINGO1, intron 2 of 5)	12877612	12979229	101618	1	LINGO1	XM_027465651.1	-9320	leucine rich repeat and Ig domain containing 1, transcript variant X1
NC_040056.1	13019875	13020091	217	peaks25996	2.68189	Distal Intergenic	12965202	12979229	14028	1	LINGO1	XM_027465649.1	54673	leucine rich repeat and Ig domain containing 1, transcript variant X1
NC_040046.1	7235480	7235817	338	peaks260	2.33916	Promoter (<=1kb)	7235798	7240685	4888	1	LOC110354162	XR_002405755.2	0	-
NC_040056.1	13267199	13267505	307	peaks26011	6.65046	Intron (XM_027466103.1/PEAK1, intron 2 of 6)	13213095	13290446	77352	2	LOC106018811	XR_003499770.1	22941	-
NC_040056.1	13295750	13296204	455	peaks26015	8.73088	Intron (XM_027466103.1/PEAK1, intron 6 of 6)	13248877	13290446	41570	2	LOC106018811	XR_003499769.1	-5304	-
NC_040056.1	13342080	13342383	304	peaks26022	4.90697	Intron (XM_027465609.1/TSPAN3, intron 1 of 6)	13333534	13356192	22659	1	TSPAN3	XM_027465609.1	8546	tetraspanin 3
NC_040056.1	13402150	13402386	237	peaks26028	7.59461	Intron (XM_005025076.4/PSTPIP1, intron 2 of 14)	13365093	13422397	57305	2	PSTPIP1	XM_005025076.4	20011	proline-serine-threonine phosphatase interacting protein 1
NC_040056.1	13428981	13430003	1023	peaks26031	17.1885	Downstream (2-3kb)	13365093	13422397	57305	2	PSTPIP1	XM_005025076.4	-6584	proline-serine-threonine phosphatase interacting protein 1
NC_040056.1	13639419	13639673	255	peaks26040	1.81017	Intron (XM_027465604.1/ETFA, intron 9 of 11)	13617171	13649464	32294	1	ETFA	XM_027465605.1	22248	electron transfer flavoprotein subunit alpha, transcript variant X3
NC_040056.1	13676561	13677285	725	peaks26044	5.78296	Intron (XM_027465603.1/TMEM266, intron 2 of 7)	13649651	13700589	50939	2	TMEM266	XM_027465603.1	23304	transmembrane protein 266, transcript variant X4
NC_040056.1	13817181	13817519	339	peaks26051	5.70216	Distal Intergenic	13761039	13802285	41247	2	UBE2Q2	XM_027466620.1	-14896	ubiquitin conjugating enzyme E2 Q2, transcript variant X1
NC_040046.1	105859942	105860329	388	peaks2606	2.17086	Promoter (2-3kb)	105857903	106512487	654585	1	CADM2	XM_027454687.1	2039	cell adhesion molecule 2
NC_040046.1	106128111	106128348	238	peaks2607	4.01133	Intron (XM_027454687.1/CADM2, intron 1 of 8)	106172281	106213583	41303	1	LOC113842362	XR_003494750.1	-43933	-
NC_040056.1	14051332	14051628	297	peaks26070	9.15372	Promoter (2-3kb)	14048704	14072932	24229	1	ACSBG1	XM_027465910.1	2628	acyl-CoA synthetase bubblegum family member 1, transcript variant X17
NC_040046.1	106583282	106583509	228	peaks2608	2.17086	Intron (XR_003494753.1/LOC106016455, intron 2 of 2)	106643086	106644140	1055	2	LOC110352335	XR_002401169.2	60631	-
NC_040056.1	14383392	14383820	429	peaks26095	2.48093	Exon (XM_021277798.2/USP3, exon 10 of 15)	14380349	14390632	10284	1	LOC106019668	XR_001194671.2	3043	-
NC_040056.1	14413093	14413330	238	peaks26099	2.22142	Intron (XM_005027952.4/USP3, intron 1 of 14)	14376518	14409259	32742	2	USP3	XM_021277798.2	-3834	ubiquitin specific peptidase 3, transcript variant X5
NC_040046.1	7245425	7245836	412	peaks261	5.64975	Exon (XR_003500127.1/LOC101789609, exon 3 of 10)	7249411	7265146	15736	1	LOC110354163	XR_002405756.2	-3575	-
NC_040056.1	14554425	14554769	345	peaks26114	2.7712	Promoter (1-2kb)	14545713	14556464	10752	2	TPM1	XM_027466563.1	1695	tropomyosin 1, transcript variant X1
NC_040056.1	14802933	14803477	545	peaks26124	2.73909	Promoter (1-2kb)	14631531	14805181	173651	2	TLN2	XM_027466633.1	1704	talin 2
NC_040056.1	15054124	15054544	421	peaks26128	2.17086	Distal Intergenic	15017589	15020596	3008	2	LOC106019677	XR_001194712.3	-33528	-
NC_040046.1	106776710	106776971	262	peaks2613	1.54924	Distal Intergenic	106796630	106813064	16435	2	LOC110352334	XR_002401163.2	36093	-
NC_040056.1	15562306	15563030	725	peaks26143	14.3376	Intron (XM_021277810.1/ANXA2, intron 2 of 13)	15555940	15581698	25759	1	ANXA2	XM_027466033.1	6366	annexin A2, transcript variant X3
NC_040056.1	15587368	15587678	311	peaks26148	16.7335	Distal Intergenic	15555940	15581698	25759	1	ANXA2	XM_027466033.1	31428	annexin A2, transcript variant X3
NC_040046.1	106831378	106831605	228	peaks2620	6.80021	Downstream (1-2kb)	106796630	106813064	16435	2	LOC110352334	XR_002401163.2	-18314	-
NC_040056.1	17321174	17321410	237	peaks26212	1.421	Intron (XM_027466645.1/BBS2, intron 5 of 16)	17308328	17326449	18122	2	BBS2	XM_027466645.1	5039	Bardet-Biedl syndrome 2, transcript variant X1
NC_040056.1	17349931	17350306	376	peaks26216	4.515	Intron (XM_027465987.1/NUP93, intron 3 of 21)	17339273	17416129	76857	1	NUP93	XM_027465987.1	10658	nucleoporin 93, transcript variant X3
NC_040046.1	106843438	106843942	505	peaks2622	2.53671	Intron (XM_027449329.1/VGLL3, intron 3 of 3)	106833327	106860553	27227	2	VGLL3	XM_027449332.1	16611	vestigial like family member 3, transcript variant X5
NC_040046.1	106850706	106851103	398	peaks2624	8.59327	Intron (XM_027449329.1/VGLL3, intron 2 of 3)	106833327	106860553	27227	2	VGLL3	XM_027449332.1	9450	vestigial like family member 3, transcript variant X5
NC_040056.1	17799490	17799740	251	peaks26259	6.0602	Intron (XM_027466375.1/VAC14, intron 11 of 12)	17808787	17808857	71	2	TRNAG-GCC_9	TRNAG-GCC_9	9117	-
NC_040056.1	18124210	18124538	329	peaks26287	3.5065	Intron (XM_027465621.1/HSD11B2, intron 1 of 4)	18111948	18128778	16831	2	HSD11B2	XM_027465621.1	4240	hydroxysteroid 11-beta dehydrogenase 2, transcript variant X1
NC_040056.1	18132353	18132795	443	peaks26291	7.05788	Downstream (2-3kb)	18111948	18128778	16831	2	HSD11B2	XM_027465621.1	-3575	hydroxysteroid 11-beta dehydrogenase 2, transcript variant X1
NC_040046.1	7276663	7277089	427	peaks263	3.90239	Distal Intergenic	7283654	7291877	8224	1	PRSS23	XM_027467066.1	-6565	serine protease 23, transcript variant X5
NC_040056.1	18214674	18214893	220	peaks26302	1.77811	Intron (XM_027465929.1/PLEKHG4, intron 6 of 23)	18194774	18261265	66492	1	PLEKHG4	XM_027465931.1	19900	pleckstrin homology and RhoGEF domain containing G4, transcript variant X4
NC_040056.1	18215463	18215929	467	peaks26303	5.32751	Intron (XM_027465929.1/PLEKHG4, intron 6 of 23)	18194774	18261265	66492	1	PLEKHG4	XM_027465931.1	20689	pleckstrin homology and RhoGEF domain containing G4, transcript variant X4
NC_040056.1	18227831	18228108	278	peaks26304	2.742	Intron (XM_027465929.1/PLEKHG4, intron 10 of 23)	18194774	18261265	66492	1	PLEKHG4	XM_027465931.1	33057	pleckstrin homology and RhoGEF domain containing G4, transcript variant X4
NC_040056.1	18272041	18272468	428	peaks26308	2.2533	Intron (XM_027465939.1/KCTD19, intron 10 of 17)	18283365	18294030	10666	1	LRRC36	XM_027465959.1	-10897	leucine rich repeat containing 36, transcript variant X2
NC_040056.1	18293063	18293415	353	peaks26309	3.85148	Intron (XM_027465959.1/LRRC36, intron 9 of 9)	18299230	18301719	2490	2	TPPP3	XM_027465963.1	8304	tubulin polymerization promoting protein family member 3, transcript variant X1
NC_040056.1	18328500	18328728	229	peaks26311	2.57999	Promoter (2-3kb)	18305178	18326494	21317	2	ZDHHC1	XM_027465955.1	-2006	zinc finger DHHC-type containing 1, transcript variant X7
NC_040056.1	18561917	18562175	259	peaks26336	3.31477	Promoter (<=1kb)	18562903	18566231	3329	1	CTRL	XM_027466382.1	-728	chymotrypsin like
NC_040056.1	18658600	18659417	818	peaks26344	5.00049	Intron (XM_013108661.3/NUTF2, intron 1 of 4)	18642711	18665504	22794	2	NUTF2	XM_013108661.3	6087	nuclear transport factor 2, transcript variant X2
NC_040056.1	18682459	18682881	423	peaks26349	1.95314	Intron (XM_027466079.1/CENPT, intron 7 of 12)	18674011	18691803	17793	1	CENPT	XM_027466077.1	8448	centromere protein T, transcript variant X1
NC_040046.1	107445810	107446032	223	peaks2635	2.50449	Promoter (2-3kb)	107432278	107448413	16136	2	BCL9	XM_027449352.1	2381	BCL9, transcription coactivator, transcript variant X5
NC_040056.1	18828800	18829017	218	peaks26360	3.46639	Promoter (<=1kb)	18820994	18829047	8054	2	CX3CL1	XM_005030922.4	30	C-X3-C motif chemokine ligand 1
NC_040056.1	18924359	18924716	358	peaks26369	5.03171	Intron (XM_027466707.1/CPNE2, intron 8 of 16)	18889943	18903522	13580	1	FAM192A	XM_027466712.1	34416	family with sequence similarity 192 member A, transcript variant X5
NC_040056.1	19342049	19342289	241	peaks26398	2.23009	Downstream (1-2kb)	19344030	19345429	1400	2	LOC113844819	XM_027466096.1	3140	adhesion G-protein coupled receptor G5-like
NC_040046.1	7278616	7279318	703	peaks264	8.90662	Distal Intergenic	7283654	7291877	8224	1	PRSS23	XM_027467066.1	-4336	serine protease 23, transcript variant X5
NC_040056.1	19716899	19717138	240	peaks26433	6.11439	Intron (XM_027465794.1/SLC7A5, intron 1 of 9)	19692226	19728899	36674	2	SLC7A5	XM_027465794.1	11761	solute carrier family 7 member 5
NC_040056.1	19746061	19746935	875	peaks26435	4.70404	Promoter (<=1kb)	19730902	19746371	15470	2	CA5A	XM_027465802.1	0	carbonic anhydrase 5A, transcript variant X3
NC_040056.1	19765986	19766216	231	peaks26437	3.1201	Intron (XM_027465800.1/BANP, intron 1 of 11)	19762313	19907644	145332	1	BANP	XM_027465799.1	3673	BTG3 associated nuclear protein, transcript variant X7
NC_040056.1	19843607	19843836	230	peaks26440	3.65184	Intron (XM_027465800.1/BANP, intron 11 of 11)	19825789	19833845	8057	1	LOC113844798	XR_003499730.1	17818	-
NC_040056.1	19859297	19859625	329	peaks26442	6.64978	Intron (XM_027465795.1/BANP, intron 11 of 13)	19825789	19833845	8057	1	LOC113844798	XR_003499730.1	33508	-
NC_040056.1	19875117	19875491	375	peaks26444	6.18266	Intron (XM_027465795.1/BANP, intron 11 of 13)	19911524	20134467	222944	1	ZNF469	XM_027465781.1	-36033	zinc finger protein 469, transcript variant X4
NC_040056.1	19936988	19937541	554	peaks26446	5.13922	Intron (XM_027465781.1/ZNF469, intron 2 of 7)	19912657	20134467	221811	1	ZNF469	XM_027465782.1	24331	zinc finger protein 469, transcript variant X4
NC_040056.1	19985732	19986011	280	peaks26448	2.34243	Promoter (1-2kb)	19984056	20134467	150412	1	ZNF469	XM_027465783.1	1676	zinc finger protein 469, transcript variant X4
NC_040056.1	19994954	19995734	781	peaks26451	12.0493	Intron (XM_027465781.1/ZNF469, intron 2 of 7)	19984056	20134467	150412	1	ZNF469	XM_027465783.1	10898	zinc finger protein 469, transcript variant X4
NC_040056.1	20050434	20050782	349	peaks26458	4.61079	Intron (XM_027465781.1/ZNF469, intron 3 of 7)	20069932	20134467	64536	1	ZNF469	XM_027465784.1	-19150	zinc finger protein 469, transcript variant X4
NC_040056.1	20568239	20568682	444	peaks26516	5.24031	Exon (XM_027466410.1/SPG7, exon 7 of 17)	20555236	20586813	31578	1	SPG7	XM_027466410.1	13003	SPG7, paraplegin matrix AAA peptidase subunit
NC_040056.1	20765858	20766159	302	peaks26545	2.73328	Promoter (<=1kb)	20731899	20766780	34882	2	TANGO6	XM_027465864.1	621	transport and golgi organization 6 homolog, transcript variant X4
NC_040056.1	20974789	20975102	314	peaks26576	4.85335	Distal Intergenic	20905967	20912118	6152	2	PSMD7	XM_027465851.1	-62671	proteasome 26S subunit, non-ATPase 7
NC_040056.1	21264225	21264474	250	peaks26584	2.35164	Intron (XR_003499803.1/LOC106019041, intron 2 of 4)	21367772	21531394	163623	1	ZFHX3	XM_027466394.1	-103298	zinc finger homeobox 3
NC_040056.1	21793561	21793934	374	peaks26616	5.07012	3' UTR	21796411	21799332	2922	2	MARVELD3	XM_027466695.1	5398	MARVEL domain containing 3
NC_040057.1	166931	167310	380	peaks26635	2.62644	Exon (XM_005025428.4/THSD4, exon 6 of 20)	128193	412486	284294	1	THSD4	XM_027467115.1	38738	thrombospondin type 1 domain containing 4, transcript variant X6
NC_040057.1	569063	569484	422	peaks26654	3.49062	Promoter (<=1kb)	554176	569712	15537	2	FAM81A	XM_027467129.1	228	family with sequence similarity 81 member A
NC_040057.1	607416	607726	311	peaks26656	6.6079	Promoter (<=1kb)	607644	669851	62208	1	MYO1E	XM_013104927.2	0	myosin IE, transcript variant X1
NC_040057.1	670042	670289	248	peaks26660	2.78508	Promoter (1-2kb)	664327	668124	3798	2	LOC113845004	XR_003500154.1	-1918	-
NC_040057.1	912789	913030	242	peaks26673	3.45765	Promoter (<=1kb)	840445	912343	71899	2	LIPC	XM_013104950.3	-446	lipase C, hepatic type, transcript variant X2
NC_040057.1	936134	936823	690	peaks26674	2.17086	Distal Intergenic	929467	935155	5689	1	LOC106014682	XR_001186196.3	6667	-
NC_040057.1	1031121	1031476	356	peaks26677	6.93046	Exon (XM_027466844.1/ALDH1A2, exon 12 of 13)	1023256	1049733	26478	2	LOC110351389	XR_002398777.2	18257	-
NC_040057.1	1070693	1071106	414	peaks26681	14.8656	Distal Intergenic	1023256	1049733	26478	2	LOC110351389	XR_002398777.2	-20960	-
NC_040057.1	1159935	1160165	231	peaks26686	2.17086	Intron (XM_027466802.1/LOC101801563, intron 2 of 13)	1119741	1170238	50498	2	LOC101801563	XM_027466802.1	10073	myocardial zonula adherens protein
NC_040046.1	7312977	7313223	247	peaks267	7.46398	Distal Intergenic	7285427	7291877	6451	1	PRSS23	XM_005027771.4	27550	serine protease 23, transcript variant X5
NC_040057.1	1363072	1363339	268	peaks26704	2.50599	Intron (XM_005011929.4/TCF12, intron 5 of 19)	1376644	1392869	16226	1	LOC106014683	XR_001186197.3	-13305	-
NC_040057.1	1645538	1646160	623	peaks26716	5.10459	Promoter (2-3kb)	1643356	1703798	60443	1	RFX7	XM_027467143.1	2182	regulatory factor X7, transcript variant X2
NC_040057.1	1710644	1710860	217	peaks26722	6.71499	Promoter (2-3kb)	1711506	1713238	1733	2	LOC106014675	XR_001186171.3	2378	-
NC_040057.1	2316535	2316806	272	peaks26746	1.65301	Intron (XM_013105563.3/LOC101792590, intron 2 of 7)	2281433	2320883	39451	2	LOC101792590	XM_005026042.4	4077	protein unc-13 homolog A, transcript variant X6
NC_040057.1	2880764	2881135	372	peaks26762	4.57378	Intron (XM_027467067.1/MYO5A, intron 21 of 42)	2914094	2949427	35334	1	MYO5C	XM_027467081.1	-32959	myosin VC, transcript variant X1
NC_040057.1	2952964	2953547	584	peaks26766	5.21056	Promoter (<=1kb)	2952997	2978143	25147	1	GNB5	XM_027467093.1	0	G protein subunit beta 5, transcript variant X1
NC_040057.1	3156081	3156331	251	peaks26791	3.66287	Promoter (2-3kb)	3153958	3186754	32797	1	LOC101792346	XM_027466927.1	2123	tropomodulin-2, transcript variant X2
NC_040057.1	3702738	3703008	271	peaks26817	2.74762	Intron (XM_005019493.4/SHC4, intron 2 of 10)	3693259	3726282	33024	1	SHC4	XM_005019491.4	9479	SHC adaptor protein 4, transcript variant X1
NC_040057.1	3764546	3765278	733	peaks26826	8.54425	Downstream (1-2kb)	3766995	3771125	4131	2	LOC113844958	XR_003499982.1	5847	-
NC_040057.1	3821299	3822240	942	peaks26831	4.32874	Intron (XM_027466790.1/FBN1, intron 6 of 65)	3834869	3930562	95694	1	FBN1	XM_021272413.2	-12629	fibrillin 1, transcript variant X3
NC_040057.1	3829929	3830307	379	peaks26832	2.90945	Intron (XM_027466790.1/FBN1, intron 7 of 65)	3834869	3930562	95694	1	FBN1	XM_021272413.2	-4562	fibrillin 1, transcript variant X3
NC_040057.1	3833968	3834529	562	peaks26833	3.54621	Promoter (<=1kb)	3834869	3930562	95694	1	FBN1	XM_021272413.2	-340	fibrillin 1, transcript variant X3
NC_040057.1	3880802	3881052	251	peaks26834	1.87512	Exon (XM_027466790.1/FBN1, exon 31 of 66)	3840451	3841939	1489	1	LOC110352709	XR_002402165.2	40351	-
NC_040057.1	3953730	3954049	320	peaks26839	4.1902	Downstream (1-2kb)	3955674	3967531	11858	2	DUT	XM_027466924.1	13482	deoxyuridine triphosphatase
NC_040057.1	4239780	4240047	268	peaks26851	2.57999	Promoter (2-3kb)	4208998	4237146	28149	2	SEMA6D	XM_027466887.1	-2634	semaphorin 6D, transcript variant X21
NC_040057.1	4302942	4303234	293	peaks26853	3.13532	Intron (XM_027466882.1/SEMA6D, intron 2 of 20)	4205401	4349251	143851	2	SEMA6D	XM_027466882.1	46017	semaphorin 6D, transcript variant X21
NC_040057.1	5184060	5184355	296	peaks26862	3.25242	Promoter (<=1kb)	5184200	5191903	7704	1	LOC106016036	XM_027466840.1	0	dual specificity protein phosphatase 22-A-like, transcript variant X1
NC_040057.1	5186469	5186855	387	peaks26863	2.36194	Promoter (1-2kb)	5185004	5192754	7751	1	LOC106016036	XM_027466841.1	1465	dual specificity protein phosphatase 22-A-like, transcript variant X1
NC_040057.1	5350633	5350878	246	peaks26867	3.35417	Distal Intergenic	5292006	5308078	16073	1	LOC101795270	XR_001188450.2	58627	-
NC_040057.1	5361790	5362277	488	peaks26868	12.3625	Distal Intergenic	5405243	5423878	18636	2	LOC110352146	XR_002400625.2	61601	-
NC_040057.1	5368749	5369332	584	peaks26869	2.42155	Distal Intergenic	5405243	5423878	18636	2	LOC110352146	XR_002400625.2	54546	-
NC_040057.1	5460690	5461061	372	peaks26872	3.17785	Promoter (<=1kb)	5459970	5463002	3033	1	FOXC2	XM_027467027.1	720	forkhead box C2
NC_040057.1	5862789	5863008	220	peaks26884	2.17086	Promoter (<=1kb)	5838810	5862916	24107	2	LOC101797468	XM_027466854.1	0	hepatocyte nuclear factor 4-beta, transcript variant X2
NC_040057.1	5894675	5894931	257	peaks26888	4.94572	Distal Intergenic	5871131	5886949	15819	2	LOC106016045	XR_003500140.1	-7726	-
NC_040057.1	5917867	5918146	280	peaks26889	5.41394	Distal Intergenic	5871131	5886949	15819	2	LOC106016045	XR_003500140.1	-30918	-
NC_040046.1	7351758	7351992	235	peaks269	3.39657	Distal Intergenic	7372572	7378283	5712	2	FZD4	XM_005027767.4	26291	frizzled class receptor 4
NC_040057.1	6181467	6181955	489	peaks26901	5.2401	Distal Intergenic	6163741	6176731	12991	2	WFDC1	XM_021279625.2	-4736	WAP four-disulfide core domain 1
NC_040057.1	6480267	6480618	352	peaks26908	5.15791	Distal Intergenic	6533698	6547358	13661	1	LOC110352838	XR_002402489.2	-53080	-
NC_040046.1	108495861	108496547	687	peaks2691	6.62721	Promoter (1-2kb)	108497951	108538804	40854	1	GABRR3	XM_027449396.1	-1404	gamma-aminobutyric acid type A receptor rho3 subunit, transcript variant X2
NC_040057.1	6804361	6804629	269	peaks26917	3.86742	Intron (XM_005020165.4/CDH13, intron 4 of 14)	6753677	6767735	14059	1	LOC106017290	XR_003500117.1	50684	-
NC_040057.1	7009983	7010610	628	peaks26924	8.35364	Intron (XM_005020165.4/CDH13, intron 1 of 14)	6551778	7024921	473144	2	CDH13	XM_005020165.4	14311	cadherin 13
NC_040057.1	7011715	7012347	633	peaks26925	12.7395	Intron (XM_005020165.4/CDH13, intron 1 of 14)	6551778	7024921	473144	2	CDH13	XM_005020165.4	12574	cadherin 13
NC_040057.1	7428695	7429086	392	peaks26940	4.67151	Intron (XM_005018269.3/CMIP, intron 2 of 20)	7373136	7439913	66778	2	CMIP	XM_005018269.3	10827	c-Maf inducing protein, transcript variant X2
NC_040057.1	7431311	7431525	215	peaks26941	2.73909	Intron (XM_005018269.3/CMIP, intron 2 of 20)	7373136	7439913	66778	2	CMIP	XM_005018269.3	8388	c-Maf inducing protein, transcript variant X2
NC_040057.1	7439441	7440339	899	peaks26942	15.1155	Promoter (<=1kb)	7373136	7439913	66778	2	CMIP	XM_005018269.3	0	c-Maf inducing protein, transcript variant X2
NC_040057.1	7461363	7461808	446	peaks26944	3.4043	Intron (XM_027466765.1/CMIP, intron 1 of 20)	7373136	7439913	66778	2	CMIP	XM_005018269.3	-21450	c-Maf inducing protein, transcript variant X2
NC_040057.1	7508257	7509174	918	peaks26950	7.60125	Distal Intergenic	7373136	7502518	129383	2	CMIP	XM_027466765.1	-5739	c-Maf inducing protein, transcript variant X2
NC_040057.1	7799814	7800059	246	peaks26962	2.08036	Promoter (<=1kb)	7738916	7800233	61318	2	CDYL2	XM_027466858.1	174	chromodomain Y like 2
NC_040057.1	8269197	8269556	360	peaks26967	2.73909	Distal Intergenic	8411319	8413365	2047	2	LOC110352472	XR_002401503.2	143809	-
NC_040057.1	11028507	11028721	215	peaks26972	3.35417	Intron (XR_001190588.3/LOC106017248, intron 2 of 3)	11017371	11033026	15656	2	LOC106017248	XR_001190588.3	4305	-
NC_040057.1	11397707	11398237	531	peaks26994	9.52992	Distal Intergenic	11320406	11325229	4824	1	LOC110352808	XR_002402427.2	77301	-
NC_040057.1	11869911	11870173	263	peaks27015	3.11866	Intron (XM_005019999.4/CDH5, intron 1 of 11)	11860200	11891220	31021	1	CDH5	XM_005019998.4	9711	cadherin 5, transcript variant X2
NC_040057.1	11972311	11972526	216	peaks27023	2.23873	3' UTR	11966790	11973911	7122	1	LOC101798867	XM_027466753.1	5521	uncharacterized LOC101798867
NC_040057.1	12153611	12153843	233	peaks27042	2.30771	Distal Intergenic	12145605	12150724	5120	1	PDP2	XM_005019988.4	8006	pyruvate dehyrogenase phosphatase catalytic subunit 2, transcript variant X2
NC_040057.1	12215833	12216325	493	peaks27044	4.01133	Intron (XR_003500092.1/LOC106017241, intron 2 of 5)	12238901	12242535	3635	2	RRAD	XM_027466956.1	26210	RRAD, Ras related glycolysis inhibitor and calcium channel regulator
NC_040057.1	12360607	12361423	817	peaks27059	6.65186	Promoter (<=1kb)	12360506	12398849	38344	1	WTIP	XM_013100032.3	101	WT1 interacting protein, transcript variant X4
NC_040057.1	12400231	12400804	574	peaks27064	8.01244	Exon (XR_002402411.2/LOC101790147, exon 2 of 7)	12393420	12403900	10481	2	LOC101790147	XR_003500083.1	3096	-
NC_040046.1	110614597	110615083	487	peaks2708	3.57237	Intron (XM_021271137.2/EPHA3, intron 2 of 15)	110624359	110648072	23714	2	LOC106016519	XR_001189308.3	32989	-
NC_040057.1	12558165	12558390	226	peaks27080	4.1894	Intron (XM_027466734.1/LSM14A, intron 3 of 9)	12548112	12567976	19865	2	LSM14A	NM_001310414.2	9586	LSM14A, mRNA processing body assembly factor
NC_040057.1	12878889	12879110	222	peaks27092	1.65301	Intron (XR_003500091.1/LOC106017239, intron 5 of 9)	12715116	12929002	213887	2	KCTD15	XM_027466961.1	49892	potassium channel tetramerization domain containing 15, transcript variant X4
NC_040057.1	13159035	13159269	235	peaks27093	2.52258	Downstream (1-2kb)	13161208	13167273	6066	2	CEBPG	XM_005019973.4	8004	CCAAT enhancer binding protein gamma, transcript variant X2
NC_040046.1	7423137	7423541	405	peaks271	4.82755	Intron (XM_021277650.2/TMEM135, intron 3 of 14)	7411409	7571873	160465	1	TMEM135	XM_021277650.2	11728	transmembrane protein 135
NC_040057.1	13830496	13831268	773	peaks27118	4.70781	Promoter (<=1kb)	13808335	13830979	22645	2	ZNF507	XM_005020249.4	0	zinc finger protein 507, transcript variant X7
NC_040046.1	110681407	110681792	386	peaks2712	2.79733	Intron (XM_021271137.2/EPHA3, intron 1 of 15)	110511424	110697337	185914	2	EPHA3	XM_021271137.2	15545	EPH receptor A3, transcript variant X3
NC_040046.1	110688394	110688779	386	peaks2713	5.44067	Intron (XM_021271137.2/EPHA3, intron 1 of 15)	110511424	110697337	185914	2	EPHA3	XM_021271137.2	8558	EPH receptor A3, transcript variant X3
NC_040057.1	15108322	15108572	251	peaks27131	3.95958	Distal Intergenic	15111986	15152373	40388	2	URI1	XM_013100272.3	43801	URI1, prefoldin like chaperone, transcript variant X2
NC_040057.1	15188056	15188281	226	peaks27140	5.14273	Distal Intergenic	15202408	15211058	8651	2	CCNE1	XM_027466980.1	22777	cyclin E1, transcript variant X2
NC_040046.1	111116132	111116395	264	peaks2716	2.35164	Distal Intergenic	111088425	111112935	24511	2	ZNF654	XM_021271139.2	-3197	zinc finger protein 654, transcript variant X2
NC_040057.1	15923673	15923962	290	peaks27165	2.61586	Distal Intergenic	15893965	15910085	16121	2	SHCBP1	XM_027466999.1	-13588	SHC binding and spindle associated 1, transcript variant X1
NC_040057.1	16227066	16227425	360	peaks27182	8.42694	Promoter (<=1kb)	16226585	16302831	76247	1	PHKB	XM_027466991.1	481	phosphorylase kinase regulatory subunit beta
NC_040057.1	16508712	16509016	305	peaks27192	2.69484	Intron (XM_013103858.3/SIAH1, intron 1 of 2)	16458535	16523607	65073	2	SIAH1	XM_013103858.3	14591	siah E3 ubiquitin protein ligase 1, transcript variant X2
NC_040057.1	16513642	16514246	605	peaks27193	14.9211	Intron (XM_013103858.3/SIAH1, intron 1 of 2)	16458535	16523607	65073	2	SIAH1	XM_013103858.3	9361	siah E3 ubiquitin protein ligase 1, transcript variant X2
NC_040046.1	111247761	111248089	329	peaks2721	5.86706	Intron (XR_003494791.1/LOC101797023, intron 11 of 15)	111217073	111235099	18027	2	LOC101798037	XM_021278410.2	-12662	OX-2 membrane glycoprotein, transcript variant X2
NC_040057.1	17261361	17261656	296	peaks27245	5.51881	Promoter (<=1kb)	17253222	17262074	8853	2	LOC106017724	XR_003500173.1	418	-
NC_040057.1	17289749	17290346	598	peaks27247	3.74374	Intron (XM_027467196.1/ADCY7, intron 2 of 27)	17294847	17328073	33227	1	ADCY7	XM_013101434.3	-4501	adenylate cyclase 7, transcript variant X7
NC_040057.1	17456256	17456604	349	peaks27249	2.29397	Distal Intergenic	17514585	17627178	112594	1	NKD1	XM_013101431.3	-57981	NKD1, WNT signaling pathway inhibitor, transcript variant X2
NC_040046.1	111413887	111414240	354	peaks2725	5.04972	Intron (XM_027449448.1/PHLDB2, intron 1 of 17)	111355379	111419450	64072	2	PHLDB2	XM_027449448.1	5210	pleckstrin homology like domain family B member 2, transcript variant X4
NC_040046.1	111447343	111447658	316	peaks2729	7.02126	Intron (XM_027449446.1/PHLDB2, intron 1 of 19)	111441256	111442542	1287	1	LOC113842375	XR_003494794.1	6087	-
NC_040057.1	20420437	20421424	988	peaks27301	7.54436	Intron (XM_027467063.1/LPCAT2, intron 4 of 13)	20412354	20441796	29443	1	LPCAT2	XM_027467064.1	8083	lysophosphatidylcholine acyltransferase 2, transcript variant X3
NC_040057.1	20606267	20606955	689	peaks27304	13.3133	Intron (XM_027467021.1/SLC12A4, intron 4 of 24)	20583245	20616729	33485	2	SLC12A4	XM_027467021.1	9774	solute carrier family 12 member 4, transcript variant X3
NC_040057.1	21115387	21115682	296	peaks27324	3.29094	Exon (XR_002404910.2/LOC106019019, exon 4 of 7)	21094691	21119728	25038	2	LOC106019019	XR_002404910.2	4046	-
NC_040057.1	21193351	21193844	494	peaks27328	2.41787	Promoter (<=1kb)	21165803	21193173	27371	2	SLC7A6	XM_005025718.4	-178	solute carrier family 7 member 6, transcript variant X5
NC_040058.1	178936	179250	315	peaks27340	2.82015	Promoter (1-2kb)	177414	178710	1297	1	MRPS25	XM_027467815.1	1522	mitochondrial ribosomal protein S25
NC_040058.1	310499	310988	490	peaks27353	12.1375	Intron (XM_027467803.1/TMCC1, intron 3 of 5)	314011	329953	15943	1	TMCC1	XM_027467806.1	-3023	transmembrane and coiled-coil domain family 1, transcript variant X12
NC_040058.1	480438	481076	639	peaks27365	4.86309	Promoter (1-2kb)	479222	480863	1642	1	RPL32	XM_027468061.1	1216	ribosomal protein L32
NC_040058.1	558274	558574	301	peaks27369	3.42303	Intron (XM_027467398.1/SRGAP3, intron 1 of 21)	550616	641280	90665	1	SRGAP3	XM_027467399.1	7658	SLIT-ROBO Rho GTPase activating protein 3, transcript variant X3
NC_040058.1	1001513	1001729	217	peaks27384	1.57826	Distal Intergenic	1024131	1027143	3013	1	LOC113845034	XR_003500211.1	-22402	-
NC_040046.1	111681933	111682148	216	peaks2739	4.10577	Distal Intergenic	111670607	111675291	4685	2	LOC113842377	XR_003494798.1	-6642	-
NC_040058.1	1663129	1663541	413	peaks27398	12.6335	Downstream (<1kb)	1647437	1649544	2108	2	LOC106017215	XR_001190509.3	-13585	-
NC_040058.1	1789580	1789954	375	peaks27404	2.79733	Intron (XM_005019899.4/ITPR1, intron 3 of 57)	1762967	1777483	14517	1	LOC110352792	XR_002402371.1	26613	-
NC_040058.1	1850343	1850609	267	peaks27408	5.2009	Intron (XM_027467552.1/SUMF1, intron 7 of 8)	1857965	1858839	875	2	LOC101794070	XR_003500233.1	8230	histone-lysine N-methyltransferase SETMAR, transcript variant X1
NC_040058.1	3390204	3390690	487	peaks27418	4.70781	Distal Intergenic	3411826	3510385	98560	1	CNTN3	XM_027467654.1	-21136	contactin 3, transcript variant X3
NC_040058.1	3957188	3957478	291	peaks27448	5.73141	Promoter (2-3kb)	3954444	3988675	34232	1	SHQ1	XM_027467622.1	2744	SHQ1, H/ACA ribonucleoprotein assembly factor, transcript variant X6
NC_040058.1	4264924	4265149	226	peaks27464	1.31788	Distal Intergenic	4259161	4264567	5407	1	LOC106014435	XR_002398441.2	5763	-
NC_040058.1	5221674	5221891	218	peaks27498	3.45425	Intron (XM_013091821.3/FRMD4B, intron 7 of 23)	5192014	5257409	65396	1	FRMD4B	XM_013091819.3	29660	FERM domain containing 4B, transcript variant X3
NC_040046.1	7512577	7512864	288	peaks275	3.17779	Intron (XM_021277650.2/TMEM135, intron 6 of 14)	7543994	7550952	6959	2	LOC106019604	XR_002405757.1	38088	-
NC_040058.1	5233093	5233381	289	peaks27500	5.51759	Intron (XM_013091821.3/FRMD4B, intron 7 of 23)	5266987	5273112	6126	1	LMOD3	XM_027467848.1	-33606	leiomodin 3
NC_040058.1	5307978	5308260	283	peaks27509	2.73909	Exon (XM_027467825.1/TMF1, exon 7 of 17)	5300716	5316820	16105	1	TMF1	XM_027467826.1	7262	TATA element modulatory factor 1, transcript variant X2
NC_040058.1	6217986	6218352	367	peaks27523	2.37744	Intron (XM_027467906.1/LRIG1, intron 6 of 18)	6159943	6245035	85093	1	LRIG1	XM_027467908.1	58043	leucine rich repeats and immunoglobulin like domains 1, transcript variant X2
NC_040058.1	6575879	6576195	317	peaks27536	3.39669	Intron (XM_027467717.1/MAGI1, intron 2 of 22)	6451951	6733690	281740	1	MAGI1	XM_027467708.1	123928	membrane associated guanylate kinase, WW and PDZ domain containing 1, transcript variant X14
NC_040058.1	6798341	6798584	244	peaks27544	3.35417	Promoter (<=1kb)	6798583	6875278	76696	1	LOC101793459	XR_003500274.1	0	-
NC_040058.1	6964708	6964939	232	peaks27547	3.62825	Promoter (<=1kb)	6964519	7043367	78849	1	ADAMTS9	XM_027468026.1	189	ADAM metallopeptidase with thrombospondin type 1 motif 9, transcript variant X6
NC_040058.1	7044159	7044389	231	peaks27551	7.39604	Distal Intergenic	7055236	7158696	103461	1	PRICKLE2	XM_027467495.1	-10847	prickle planar cell polarity protein 2, transcript variant X3
NC_040058.1	7055568	7055851	284	peaks27553	2.17086	Promoter (<=1kb)	7055236	7158696	103461	1	PRICKLE2	XM_027467495.1	332	prickle planar cell polarity protein 2, transcript variant X3
NC_040058.1	7221353	7221731	379	peaks27568	3.07092	Intron (XM_005023253.4/ATXN7, intron 2 of 9)	7188508	7233084	44577	2	ATXN7	XM_005023253.4	11353	ataxin 7, transcript variant X5
NC_040046.1	7520668	7521030	363	peaks276	3.07092	Intron (XM_021277650.2/TMEM135, intron 6 of 14)	7543994	7550952	6959	2	LOC106019604	XR_002405757.1	29922	-
NC_040058.1	7992637	7992946	310	peaks27601	2.58858	Promoter (2-3kb)	7749089	7989707	240619	2	PTPRG	XM_027467841.1	-2930	protein tyrosine phosphatase, receptor type G, transcript variant X2
NC_040058.1	8354633	8354994	362	peaks27611	5.97314	Intron (XM_027467538.1/FHIT, intron 2 of 5)	8292416	8770091	477676	1	FHIT	XM_013106348.3	62217	fragile histidine triad, transcript variant X6
NC_040058.1	8808052	8808524	473	peaks27614	2.73909	Exon (XR_002405368.2/LOC106019340, exon 10 of 11)	8789783	8881625	91843	2	LOC106019340	XR_002405368.2	73101	-
NC_040058.1	9188775	9189199	425	peaks27621	4.71912	Intron (XM_027468036.1/PXK, intron 1 of 18)	9158926	9195221	36296	2	PXK	XM_027468036.1	6022	PX domain containing serine/threonine kinase like
NC_040046.1	112779369	112779667	299	peaks2763	3.60102	Distal Intergenic	112818046	112896013	77968	1	LOC113842389	XR_003494833.1	-38379	-
NC_040058.1	9331562	9331974	413	peaks27632	3.38764	Promoter (<=1kb)	9322658	9331279	8622	2	LOC101804850	XM_027468053.1	-283	secreted frizzled-related protein 5
NC_040046.1	112798597	112799129	533	peaks2764	2.85298	Intron (XR_003494825.1/LOC110352521, intron 3 of 4)	112818046	112896013	77968	1	LOC113842389	XR_003494833.1	-18917	-
NC_040058.1	9673739	9674107	369	peaks27645	3.70928	Promoter (<=1kb)	9673204	9700163	26960	1	FAM208A	XM_005015643.4	535	family with sequence similarity 208 member A, transcript variant X5
NC_040046.1	112808170	112808793	624	peaks2765	9.35728	Intron (XR_003494825.1/LOC110352521, intron 3 of 4)	112818046	112896013	77968	1	LOC113842389	XR_003494833.1	-9253	-
NC_040058.1	10293023	10293361	339	peaks27650	2.73909	Intron (XR_003500236.1/ERC2, intron 20 of 20)	10324373	10338916	14544	1	WNT5A	XM_027467590.1	-31012	Wnt family member 5A, transcript variant X2
NC_040058.1	10628641	10628947	307	peaks27659	1.65301	Intron (XM_005019088.4/CACNA2D3, intron 17 of 37)	10587966	10589075	1110	1	LRTM1	XM_027467270.1	40675	leucine rich repeats and transmembrane domains 1
NC_040046.1	112853313	112853568	256	peaks2766	2.73909	Intron (XR_003494833.1/LOC113842389, intron 2 of 3)	112818046	112896013	77968	1	LOC113842389	XR_003494833.1	35267	-
NC_040058.1	11349645	11349899	255	peaks27669	5.73145	Promoter (<=1kb)	11350456	11386317	35862	1	DCP1A	XM_027467505.1	-557	decapping mRNA 1A, transcript variant X2
NC_040046.1	112867472	112867714	243	peaks2767	4.51477	Intron (XR_003494833.1/LOC113842389, intron 2 of 3)	112818046	112896013	77968	1	LOC113842389	XR_003494833.1	49426	-
NC_040046.1	112969638	112970209	572	peaks2768	19.2381	Exon (XR_002401570.2/LOC110352522, exon 2 of 2)	112965339	112970884	5546	1	LOC110352522	XR_002401570.2	4299	-
NC_040058.1	11877547	11877987	441	peaks27711	1.91237	Intron (XM_027467256.1/WNK2, intron 2 of 30)	11867125	11984662	117538	1	WNK2	XM_027467256.1	10422	WNK lysine deficient protein kinase 2
NC_040058.1	12044708	12045174	467	peaks27719	18.9372	Intron (XM_027467903.1/FAM120A, intron 8 of 17)	12020201	12074417	54217	1	FAM120A	XM_027467902.1	24507	family with sequence similarity 120A, transcript variant X1
NC_040046.1	113066210	113066519	310	peaks2772	10.4489	Distal Intergenic	112791557	113023430	231874	2	LOC110352521	XR_003494832.1	-42780	-
NC_040058.1	12063829	12064244	416	peaks27722	5.81255	Exon (XM_027467903.1/FAM120A, exon 15 of 18)	12085827	12180954	95128	1	PHF2	XM_013096610.3	-21583	PHD finger protein 2, transcript variant X3
NC_040058.1	12107736	12108146	411	peaks27732	3.17785	Intron (XM_013096610.3/PHF2, intron 1 of 21)	12124657	12180954	56298	1	PHF2	XM_027467389.1	-16511	PHD finger protein 2, transcript variant X3
NC_040058.1	12173807	12174131	325	peaks27737	6.13586	Intron (XM_013096610.3/PHF2, intron 18 of 21)	12136061	12180954	44894	1	PHF2	XM_027467390.1	37746	PHD finger protein 2, transcript variant X3
NC_040058.1	12475123	12475422	300	peaks27746	2.0683	Intron (XM_005016509.2/WNT7A, intron 2 of 3)	12466229	12505481	39253	1	WNT7A	XM_005016509.2	8894	Wnt family member 7A
NC_040058.1	12722481	12723078	598	peaks27753	2.40973	Intron (XM_027467427.1/FBLN2, intron 3 of 17)	12661496	12769032	107537	2	FBLN2	XM_027467427.1	45954	fibulin 2
NC_040058.1	12792834	12793087	254	peaks27756	8.86404	Promoter (2-3kb)	12788408	12795553	7146	2	LOC110351294	XR_003500366.1	2466	-
NC_040058.1	12804636	12804863	228	peaks27757	1.88818	Distal Intergenic	12788408	12795562	7155	2	LOC110351294	XR_003500367.1	-9074	-
NC_040058.1	13651119	13651461	343	peaks27789	1.87512	Intron (XM_027467853.1/RAF1, intron 3 of 18)	13635856	13678557	42702	1	RAF1	XM_027467853.1	15263	Raf-1 proto-oncogene, serine/threonine kinase
NC_040046.1	113218760	113218993	234	peaks2779	2.0583	Intron (XM_027449519.1/CBLB, intron 3 of 17)	113201642	113214480	12839	2	LOC110352525	XR_003494834.1	-4280	-
NC_040058.1	13920398	13920629	232	peaks27797	4.89251	Promoter (<=1kb)	13859980	13921236	61257	2	PPARG	XM_027467226.1	607	peroxisome proliferator activated receptor gamma
NC_040058.1	14023770	14024009	240	peaks27803	6.20571	Intron (XM_027467776.1/TIMP4, intron 1 of 3)	14011526	14035761	24236	1	TIMP4	XM_027467776.1	12244	TIMP metallopeptidase inhibitor 4
NC_040058.1	14366575	14366878	304	peaks27825	10.0081	Intron (XM_021268349.2/ATG7, intron 13 of 13)	14315445	14325748	10304	2	LOC106015212	XR_003500289.1	-40827	-
NC_040058.1	15616926	15617306	381	peaks27863	2.62876	Intron (XM_027467858.1/IPPK, intron 9 of 11)	15619915	15620364	450	2	LOC110353819	XR_002404864.1	3058	-
NC_040058.1	15633267	15633744	478	peaks27864	6.33618	Intron (XM_027467858.1/IPPK, intron 1 of 11)	15612194	15640601	28408	2	IPPK	XM_027467858.1	6857	inositol-pentakisphosphate 2-kinase
NC_040058.1	15638237	15638522	286	peaks27865	2.4894	Promoter (2-3kb)	15612194	15640601	28408	2	IPPK	XM_027467858.1	2079	inositol-pentakisphosphate 2-kinase
NC_040058.1	15639123	15639403	281	peaks27866	2.94737	Promoter (1-2kb)	15612194	15640601	28408	2	IPPK	XM_027467858.1	1198	inositol-pentakisphosphate 2-kinase
NC_040058.1	15702449	15702706	258	peaks27874	6.38283	Intron (XM_027467512.1/SHISA5, intron 3 of 5)	15683997	15708544	24548	2	SHISA5	XM_027467512.1	5838	shisa family member 5, transcript variant X2
NC_040046.1	113346997	113347329	333	peaks2791	2.95295	Intron (XM_027449521.1/ALCAM, intron 6 of 15)	113327885	113331601	3717	1	LOC106016770	XR_002401575.2	19112	-
NC_040058.1	16064359	16064881	523	peaks27923	15.1367	Intron (XM_027467238.1/RBM6, intron 6 of 22)	16037571	16094281	56711	1	RBM6	XM_027467241.1	26788	RNA binding motif protein 6, transcript variant X4
NC_040058.1	16133398	16133760	363	peaks27930	5.57874	Intron (XM_027467237.1/RAD54L2, intron 2 of 22)	16113729	16142105	28377	2	RAD54L2	XM_005023856.4	8345	RAD54 like 2, transcript variant X5
NC_040058.1	16628996	16629223	228	peaks27977	4.21327	Intron (XR_003500264.1/LOC101799201, intron 11 of 32)	16624184	16635537	11354	1	LOC113845050	XR_003500265.1	4812	-
NC_040058.1	16691484	16691718	235	peaks27980	5.15917	Intron (XR_003500264.1/LOC101799201, intron 14 of 32)	16624184	16635537	11354	1	LOC113845050	XR_003500265.1	67300	-
NC_040058.1	16752264	16752521	258	peaks27983	2.55335	Intron (XR_003500264.1/LOC101799201, intron 16 of 32)	16855539	16857500	1962	1	RPL29	XM_027467867.1	-103018	ribosomal protein L29
NC_040046.1	113682875	113683221	347	peaks2799	4.85335	Intron (XR_002401580.2/LOC110352526, intron 4 of 7)	113590623	113775724	185102	2	LOC110352526	XR_002401580.2	92503	-
NC_040058.1	17066808	17067093	286	peaks28000	3.76471	Downstream (<1kb)	17063134	17063209	76	1	LOC113845122	XR_003500413.1	3674	-
NC_040058.1	17397928	17398196	269	peaks28012	2.80013	Distal Intergenic	17344484	17351423	6940	2	LOC113845065	XR_003500295.1	-46505	-
NC_040058.1	17499489	17500320	832	peaks28014	8.53691	Intron (XR_003500348.1/LOC113845093, intron 3 of 3)	17475838	17492594	16757	2	RFT1	XM_027467900.1	-6895	RFT1 homolog
NC_040058.1	17533056	17533321	266	peaks28015	4.66609	Distal Intergenic	17501267	17519709	18443	2	LOC113845093	XR_003500347.1	-13347	-
NC_040058.1	17581235	17581521	287	peaks28019	2.08132	Promoter (2-3kb)	17584179	17624162	39984	1	PRKCD	XM_021276160.2	-2658	protein kinase C delta, transcript variant X2
NC_040046.1	114156354	114157180	827	peaks2802	15.8353	Promoter (<=1kb)	114156865	114156938	74	2	TRNAI-AAU	TRNAI-AAU	0	-
NC_040058.1	17707272	17707544	273	peaks28033	1.84295	Distal Intergenic	17695580	17698580	3001	1	HYAL1	XM_027467658.1	11692	hyaluronidase 1
NC_040058.1	18096318	18096550	233	peaks28045	3.5992	Intron (XR_003500268.1/HEMK1, intron 11 of 12)	18129145	18218638	89494	1	MAPKAPK3	XM_005026448.4	-32595	mitogen-activated protein kinase-activated protein kinase 3, transcript variant X2
NC_040058.1	18591732	18592178	447	peaks28069	4.37576	Exon (XM_027467477.1/DNAH1, exon 77 of 79)	18600357	18608129	7773	1	LOC106019577	XM_027467478.1	-8179	HAUS augmin-like complex subunit 3, transcript variant X2
NC_040058.1	18731635	18731885	251	peaks28078	2.24598	Exon (XM_027467794.1/WDR82, exon 4 of 9)	18723163	18740392	17230	1	WDR82	XM_027467795.1	8472	WD repeat domain 82, transcript variant X2
NC_040058.1	18743078	18743296	219	peaks28082	2.71325	Intron (XM_027467872.1/PPM1M, intron 9 of 10)	18741087	18748869	7783	2	PPM1M	XM_027467872.1	5573	protein phosphatase, Mg2+/Mn2+ dependent 1M
NC_040058.1	18748942	18749776	835	peaks28084	9.39008	Promoter (<=1kb)	18741087	18748869	7783	2	PPM1M	XM_027467872.1	-73	protein phosphatase, Mg2+/Mn2+ dependent 1M
NC_040046.1	114528613	114528853	241	peaks2810	2.55677	Distal Intergenic	114511743	114521148	9406	2	NFKBIZ	XM_027449528.1	-7465	NFKB inhibitor zeta, transcript variant X1
NC_040058.1	19103108	19103751	644	peaks28107	5.27525	Intron (XM_027467361.1/FLNB, intron 7 of 49)	19107350	19149438	42089	1	FLNB	XM_027467366.1	-3599	filamin B, transcript variant X6
NC_040058.1	19254532	19255414	883	peaks28129	3.76214	Intron (XM_027467517.1/NCKIPSD, intron 5 of 12)	19237936	19272115	34180	1	NCKIPSD	XM_021275343.2	16596	NCK interacting protein with SH3 domain, transcript variant X3
NC_040058.1	20470395	20470652	258	peaks28208	6.43918	Distal Intergenic	20436918	20444794	7877	1	LOC106018823	XR_003500341.1	33477	-
NC_040058.1	20756367	20756584	218	peaks28215	3.06882	Distal Intergenic	20769400	20813835	44436	1	LOC101792918	XR_003500279.1	-12816	-
[truncated: 1,833 more rows]

## Sheet: Rep.1 WT vs mock down
seqnames	start	end	width	peak_name	peak_score	annotation	geneStart	geneEnd	geneLength	geneStrand	geneId	transcriptId	distanceToTSS	geneDescription
NC_040047.1	152168976	152169279	304	peaks10004	2.42386	Intron (XM_027450254.1/PTK2, intron 1 of 34)	152047576	152183469	135894	2	PTK2	XM_027450254.1	14190	protein tyrosine kinase 2
NC_040047.1	152195684	152196100	417	peaks10005	3.03883	Distal Intergenic	152047576	152183469	135894	2	PTK2	XM_027450254.1	-12215	protein tyrosine kinase 2
NC_040047.1	152232017	152232305	289	peaks10007	4.42283	Distal Intergenic	152246939	152252285	5347	1	LOC106017726	XR_001191362.3	-14634	-
NC_040047.1	152481309	152481588	280	peaks10015	3.16525	Promoter (<=1kb)	152458322	152481511	23190	2	GPR20	XM_013096779.3	0	G protein-coupled receptor 20, transcript variant X1
NC_040047.1	152509739	152510093	355	peaks10016	1.86968	Distal Intergenic	152458322	152481511	23190	2	GPR20	XM_013096779.3	-28228	G protein-coupled receptor 20, transcript variant X1
NC_040047.1	152514337	152514604	268	peaks10017	5.13453	Distal Intergenic	152532698	152541063	8366	2	PTP4A3	XM_005016693.4	26459	protein tyrosine phosphatase type IVA, member 3
NC_040047.1	153316172	153316435	264	peaks10024	1.38076	Intron (XM_027452761.1/TSNARE1, intron 10 of 10)	153291575	153293590	2016	1	LOC106016107	XR_003495868.1	24597	-
NC_040047.1	153832192	153832446	255	peaks10026	2.42386	Intron (XM_027452763.1/ADGRB1, intron 1 of 33)	153819703	153822250	2548	2	LOC106020492	XR_002406891.2	-9942	-
NC_040047.1	153864868	153865120	253	peaks10027	2.06321	Intron (XM_027452763.1/ADGRB1, intron 2 of 33)	153819703	153822250	2548	2	LOC106020492	XR_002406891.2	-42618	-
NC_040047.1	153928083	153928346	264	peaks10028	1.77435	Intron (XM_027452763.1/ADGRB1, intron 14 of 33)	153819703	153822250	2548	2	LOC106020492	XR_002406891.2	-105833	-
NC_040047.1	154029200	154029524	325	peaks10029	3.6999	Intron (XM_027452763.1/ADGRB1, intron 33 of 33)	154059243	154063654	4412	2	LOC106015896	XR_003495872.1	34130	-
NC_040046.1	37339088	37339291	204	peaks1003	2.42386	Distal Intergenic	37394989	37399806	4818	2	LOC106017798	XR_003499092.1	60515	-
NC_040047.1	154041599	154042079	481	peaks10030	1.86968	Distal Intergenic	154059243	154063654	4412	2	LOC106015896	XR_003495872.1	21575	-
NC_040047.1	154559026	154559273	248	peaks10034	2.7335	Intron (XM_027452782.1/TOP1MT, intron 8 of 15)	154553546	154566648	13103	2	TOP1MT	XM_027452785.1	7375	DNA topoisomerase I mitochondrial, transcript variant X5
NC_040047.1	154657142	154657410	269	peaks10036	2.87705	Distal Intergenic	154580728	154605735	25008	1	RHPN1	XM_027452787.1	76414	rhophilin Rho GTPase binding protein 1, transcript variant X2
NC_040046.1	37343185	37343543	359	peaks1004	3.03883	Distal Intergenic	37394989	37399806	4818	2	LOC106017798	XR_003499092.1	56263	-
NC_040046.1	37378291	37378498	208	peaks1005	1.86968	Distal Intergenic	37394989	37399806	4818	2	LOC106017798	XR_003499092.1	21308	-
NC_040047.1	155089526	155089788	263	peaks10054	3.03883	Distal Intergenic	155093336	155093962	627	2	LOC113842950	XM_027452824.1	4174	feather beta keratin-like
NC_040047.1	155114070	155115011	942	peaks10055	6.31173	Promoter (<=1kb)	155113518	155114628	1111	2	LOC101792847	XM_027452826.1	0	feather keratin 2
NC_040047.1	155148430	155148649	220	peaks10056	10.0844	Promoter (<=1kb)	155148325	155149432	1108	1	LOC113842945	XM_027452819.1	105	feather keratin 2-like, transcript variant X4
NC_040047.1	155181957	155182430	474	peaks10061	5.31854	Promoter (1-2kb)	155177768	155180050	2283	2	HGH1	XM_027452839.1	-1907	HGH1 homolog, transcript variant X2
NC_040046.1	38274371	38274797	427	peaks1007	5.97868	Distal Intergenic	37958809	38159793	200985	2	PCDH9	XM_021273967.2	-114578	protocadherin 9, transcript variant X9
NC_040046.1	38301104	38301331	228	peaks1008	1.86968	Distal Intergenic	37958809	38159793	200985	2	PCDH9	XM_021273967.2	-141311	protocadherin 9, transcript variant X9
NC_040046.1	38434385	38434626	242	peaks1009	2.42386	Distal Intergenic	38460949	38463579	2631	2	LOC113844729	XM_027465197.1	28953	uncharacterized LOC113844729
NC_040046.1	38509050	38509395	346	peaks1010	3.03883	Distal Intergenic	38460949	38463579	2631	2	LOC113844729	XM_027465197.1	-45471	uncharacterized LOC113844729
NC_040047.1	155552026	155552235	210	peaks10106	2.26514	Intron (XM_027452860.1/NRBP2, intron 14 of 17)	155512196	155538215	26020	2	PUF60	XM_027452858.1	-13811	poly(U) binding splicing factor 60, transcript variant X1
NC_040047.1	155612680	155612992	313	peaks10112	2.81443	Exon (XM_027450263.1/EPPK1, exon 2 of 18)	155585188	155620982	35795	2	EPPK1	XM_027450263.1	7990	epiplakin 1
NC_040047.1	155621888	155622225	338	peaks10115	3.95431	Promoter (<=1kb)	155585188	155620982	35795	2	EPPK1	XM_027450263.1	-906	epiplakin 1
NC_040046.1	39107577	39107834	258	peaks1012	3.70691	Distal Intergenic	39222338	39229631	7294	2	LOC110351868	XR_002399869.2	121797	-
NC_040046.1	39508141	39508435	295	peaks1013	3.70691	Intron (XM_027472827.1/KLHL1, intron 2 of 10)	39359970	39611460	251491	2	KLHL1	XM_027472827.1	103025	kelch like family member 1
NC_040048.1	105700	106269	570	peaks10134	3.70691	Intron (XM_027452985.1/SLC35F3, intron 2 of 7)	27001	81870	54870	2	SLC35F3	XM_027452989.1	-23830	solute carrier family 35 member F3, transcript variant X3
NC_040048.1	128264	128506	243	peaks10136	1.86968	Intron (XM_027452985.1/SLC35F3, intron 2 of 7)	170070	174955	4886	1	LOC110353841	XR_002404937.2	-41564	-
NC_040046.1	39985384	39985713	330	peaks1014	1.86968	Distal Intergenic	39612098	39614487	2390	1	LOC113845730	XR_003501451.1	373286	-
NC_040048.1	591590	591911	322	peaks10149	2.42386	Promoter (<=1kb)	592524	757847	165324	1	HHAT	XM_027453000.1	-613	hedgehog acyltransferase, transcript variant X3
NC_040046.1	40013123	40013406	284	peaks1015	6.81094	Distal Intergenic	39612098	39614487	2390	1	LOC113845730	XR_003501451.1	401025	-
NC_040048.1	688528	688767	240	peaks10151	3.03883	Intron (XM_027452998.1/HHAT, intron 9 of 10)	740369	753574	13206	2	LOC113843031	XR_003495912.1	64807	-
NC_040048.1	955775	956089	315	peaks10153	2.41047	Promoter (<=1kb)	861822	955434	93613	2	KCNH1	XM_027453009.1	-341	potassium voltage-gated channel subfamily H member 1, transcript variant X3
NC_040048.1	997195	997396	202	peaks10155	2.87254	Promoter (<=1kb)	996761	1021534	24774	1	TRAF5	XM_027453024.1	434	TNF receptor associated factor 5, transcript variant X5
NC_040046.1	40264825	40265411	587	peaks1016	3.70691	Distal Intergenic	40481719	40496614	14896	1	LOC106016788	XR_002401623.2	-216308	-
NC_040048.1	1071735	1072255	521	peaks10161	5.91531	Distal Intergenic	1075523	1078929	3407	2	LOC110352629	XR_003495914.1	6674	-
NC_040048.1	1098227	1098461	235	peaks10167	2.84422	Distal Intergenic	1083267	1089057	5791	2	SLC30A1	XM_027453027.1	-9170	solute carrier family 30 member 1
NC_040046.1	40484315	40484552	238	peaks1017	2.42386	Promoter (2-3kb)	40481719	40496614	14896	1	LOC106016788	XR_002401623.2	2596	-
NC_040048.1	1167729	1168005	277	peaks10170	1.63354	Intron (XM_013098989.3/LPGAT1, intron 5 of 7)	1142711	1209304	66594	2	LPGAT1	XM_013098989.3	41299	lysophosphatidylglycerol acyltransferase 1, transcript variant X3
NC_040048.1	1327528	1327731	204	peaks10179	4.42283	Intron (XM_013095757.3/PPP2R5A, intron 1 of 12)	1333618	1361318	27701	1	PPP2R5A	XM_013095756.3	-5887	protein phosphatase 2 regulatory subunit B'alpha, transcript variant X1
NC_040046.1	40827347	40827578	232	peaks1019	3.03883	Distal Intergenic	40352889	40720911	368023	2	DACH1	XM_027472857.1	-106436	dachshund family transcription factor 1, transcript variant X5
NC_040046.1	41119361	41119807	447	peaks1020	4.42283	Distal Intergenic	41124695	41130188	5494	2	MZT1	XM_027472924.1	10381	mitotic spindle organizing protein 1
NC_040048.1	2095595	2095935	341	peaks10225	2.42386	Promoter (<=1kb)	2095521	2107897	12377	1	TLR5	XM_005015485.4	74	toll like receptor 5
NC_040048.1	2165479	2165889	411	peaks10231	2.41365	Intron (XM_027453083.1/DISP1, intron 2 of 7)	2138812	2180179	41368	2	DISP1	XM_027453083.1	14290	dispatched RND transporter family member 1, transcript variant X12
NC_040046.1	41259054	41259294	241	peaks1025	1.86968	Intron (XM_021269469.2/PIBF1, intron 13 of 18)	41320479	41337778	17300	1	KLF5	XM_027472988.1	-61185	Kruppel like factor 5
NC_040048.1	2611674	2612017	344	peaks10261	2.64618	Distal Intergenic	2595846	2603744	7899	2	LOC106019057	XR_001193605.3	-7930	-
NC_040048.1	2614478	2614678	201	peaks10262	4.12766	Distal Intergenic	2595846	2603744	7899	2	LOC106019057	XR_001193605.3	-10734	-
NC_040048.1	2687272	2687681	410	peaks10263	1.78137	Distal Intergenic	2732244	2820105	87862	1	LOC106019059	XR_002404993.2	-44563	-
NC_040048.1	2892454	2892787	334	peaks10270	4.30122	Distal Intergenic	2881831	2885053	3223	2	HLX	XM_027453111.1	-7401	H2.0 like homeobox, transcript variant X1
NC_040048.1	3163129	3163451	323	peaks10287	2.39545	Exon (XM_027453127.1/EPRS, exon 19 of 35)	3179778	3205654	25877	1	SLC30A10	XM_013105385.3	-16327	solute carrier family 30 member 10, transcript variant X2
NC_040048.1	3208346	3208551	206	peaks10291	1.73822	Distal Intergenic	3195568	3205676	10109	1	SLC30A10	XM_027453134.1	12778	solute carrier family 30 member 10, transcript variant X2
NC_040048.1	3395972	3396181	210	peaks10295	3.46139	Distal Intergenic	3441598	3475510	33913	2	LYPLAL1	XM_027452968.1	79329	lysophospholipase like 1
NC_040048.1	3480354	3480616	263	peaks10298	2.87705	Distal Intergenic	3441598	3475510	33913	2	LYPLAL1	XM_027452968.1	-4844	lysophospholipase like 1
NC_040048.1	3502334	3502746	413	peaks10301	1.86968	Intron (XR_002405002.2/LOC106019058, intron 2 of 5)	3484677	3508311	23635	2	LOC106019058	XR_002405002.2	5565	-
NC_040048.1	3724599	3725004	406	peaks10322	2.5806	Intron (XM_027453142.1/TGFB2, intron 2 of 6)	3699391	3773906	74516	2	TGFB2	XM_027453142.1	48902	transforming growth factor beta 2
NC_040046.1	41544528	41544757	230	peaks1033	3.44083	Downstream (1-2kb)	41320479	41337778	17300	1	KLF5	XM_027472988.1	224049	Kruppel like factor 5
NC_040048.1	3889661	3890087	427	peaks10337	4.39688	Intron (XM_027453144.1/LOC101793955, intron 16 of 25)	3848074	3936943	88870	2	LOC101793955	XM_027453149.1	46856	sodium/potassium/calcium exchanger 3, transcript variant X8
NC_040048.1	3998161	3998605	445	peaks10343	3.8274	Intron (XM_027453144.1/LOC101793955, intron 6 of 25)	3848074	3989907	141834	2	LOC101793955	XM_027453146.1	-8254	sodium/potassium/calcium exchanger 3, transcript variant X8
NC_040048.1	4129943	4130207	265	peaks10345	1.79254	Intron (XM_027453144.1/LOC101793955, intron 1 of 25)	3848074	4152325	304252	2	LOC101793955	XM_027453145.1	22118	sodium/potassium/calcium exchanger 3, transcript variant X8
NC_040046.1	41591256	41591484	229	peaks1035	2.81285	Intron (XM_027473013.1/KLF12, intron 7 of 8)	41545854	41794612	248759	2	KLF12	XM_027473013.1	203128	Kruppel like factor 12, transcript variant X3
NC_040046.1	41630344	41630559	216	peaks1036	2.84422	Intron (XM_027473013.1/KLF12, intron 4 of 8)	41545854	41794612	248759	2	KLF12	XM_027473013.1	164053	Kruppel like factor 12, transcript variant X3
NC_040048.1	4688384	4688744	361	peaks10364	2.05095	Promoter (2-3kb)	4686197	4695273	9077	1	LOC106018064	XR_002403600.2	2187	-
NC_040048.1	4843131	4843362	232	peaks10368	2.13382	Distal Intergenic	4816958	4825343	8386	2	LOC113843053	XR_003495945.1	-17788	-
NC_040046.1	41683624	41683836	213	peaks1037	3.6999	Intron (XM_027473013.1/KLF12, intron 3 of 8)	41545854	41794612	248759	2	KLF12	XM_027473013.1	110776	Kruppel like factor 12, transcript variant X3
NC_040048.1	4937143	4937689	547	peaks10374	5.8467	5' UTR	4931150	4939941	8792	1	SSTR4	XM_027453182.1	5993	somatostatin receptor 4
NC_040046.1	41691402	41691701	300	peaks1038	4.18412	Intron (XM_027473013.1/KLF12, intron 3 of 8)	41545854	41794612	248759	2	KLF12	XM_027473013.1	102911	Kruppel like factor 12, transcript variant X3
NC_040046.1	41744719	41744996	278	peaks1039	2.10322	Intron (XM_027473013.1/KLF12, intron 1 of 8)	41545854	41794612	248759	2	KLF12	XM_027473013.1	49616	Kruppel like factor 12, transcript variant X3
NC_040048.1	5343284	5343513	230	peaks10417	2.42386	Exon (XM_027453193.1/PSME4, exon 18 of 47)	5308510	5369953	61444	2	PSME4	XM_027453193.1	26440	proteasome activator subunit 4, transcript variant X1
NC_040046.1	41802970	41803184	215	peaks1042	2.31954	Distal Intergenic	41795887	41799866	3980	1	LOC106015580	XR_001187702.3	7083	-
NC_040048.1	6231118	6231581	464	peaks10481	1.86968	Intron (XM_027453256.1/CCDC85A, intron 9 of 11)	6213316	6290830	77515	1	CCDC85A	XM_027453259.1	17802	coiled-coil domain containing 85A, transcript variant X5
NC_040048.1	6335870	6336071	202	peaks10482	1.7027	Intron (XR_002401822.2/LOC110352611, intron 3 of 6)	6291885	6347799	55915	1	LOC110352611	XR_002401820.2	43985	-
NC_040048.1	6570942	6571313	372	peaks10483	3.70691	Distal Intergenic	6334146	6564950	230805	2	LOC113843063	XR_003495976.1	-5992	-
NC_040048.1	7218863	7219121	259	peaks10485	4.06273	Intron (XR_003496002.1/LOC106016886, intron 4 of 14)	7289753	7330773	41021	1	LOC106016886	XR_003495998.1	-70632	-
NC_040048.1	7291401	7291607	207	peaks10486	2.36585	Promoter (1-2kb)	7289753	7330773	41021	1	LOC106016886	XR_003495998.1	1648	-
NC_040048.1	7533596	7533807	212	peaks10488	2.42386	Distal Intergenic	7537792	7546094	8303	1	LOC106016891	XR_001189920.3	-3985	-
NC_040048.1	7722722	7722929	208	peaks10490	1.86968	Intron (XM_027453273.1/BCL11A, intron 4 of 4)	7704645	7710975	6331	2	LOC110352200	XR_002400801.2	-11747	-
NC_040048.1	7759731	7760081	351	peaks10492	1.59731	Intron (XM_027453273.1/BCL11A, intron 2 of 4)	7720663	7786530	65868	2	BCL11A	XM_027453273.1	26449	BCL11A, BAF complex component
NC_040048.1	7883830	7884175	346	peaks10495	1.86968	Intron (XM_027453276.1/PAPOLG, intron 22 of 22)	7892301	7925225	32925	1	REL	XM_027453277.1	-8126	REL proto-oncogene, NF-kB subunit
NC_040048.1	7898725	7899007	283	peaks10496	3.98403	Intron (XM_027453277.1/REL, intron 2 of 9)	7892301	7925225	32925	1	REL	XM_027453277.1	6424	REL proto-oncogene, NF-kB subunit
NC_040048.1	7908491	7908750	260	peaks10498	3.38116	Intron (XM_027453277.1/REL, intron 4 of 9)	7892301	7925225	32925	1	REL	XM_027453277.1	16190	REL proto-oncogene, NF-kB subunit
NC_040048.1	7937464	7937681	218	peaks10500	2.42386	Intron (XM_005016919.4/PUS10, intron 10 of 17)	7925215	7959767	34553	2	PUS10	XM_005016919.4	22086	pseudouridine synthase 10, transcript variant X2
NC_040048.1	8039261	8039814	554	peaks10505	1.86968	Exon (XM_027453282.1/LOC101803492, exon 38 of 42)	8046656	8056282	9627	1	AHSA2P	XM_027453302.1	-6842	activator of HSP90 ATPase homolog 2, pseudogene, transcript variant X2
NC_040048.1	8075896	8076179	284	peaks10509	2.42386	Intron (XM_027453294.1/USP34, intron 68 of 81)	8054659	8057280	2622	2	LOC110352198	XR_002400799.2	-18616	-
NC_040048.1	8549183	8549926	744	peaks10538	3.64825	Intron (XM_027453308.1/BMP2, intron 3 of 6)	8557477	8568291	10815	1	BMP2	XM_027453309.1	-7551	bone morphogenetic protein 2, transcript variant X1
NC_040048.1	8585893	8586128	236	peaks10540	3.11568	Distal Intergenic	8608187	8613703	5517	1	LOC110352195	XR_003496013.1	-22059	-
NC_040048.1	8594572	8594780	209	peaks10541	3.23814	Distal Intergenic	8608187	8613703	5517	1	LOC110352195	XR_003496013.1	-13407	-
NC_040048.1	8668211	8668472	262	peaks10544	1.38076	Intron (XR_003496014.1/LOC110352193, intron 2 of 13)	8616252	8697829	81578	2	LOC110352193	XR_003496014.1	29357	-
NC_040048.1	8762908	8763138	231	peaks10549	2.42386	Distal Intergenic	8697888	8704669	6782	1	LOC113843073	XR_003496015.1	65020	-
NC_040048.1	9004525	9004741	217	peaks10555	3.03883	Promoter (1-2kb)	8983860	9006197	22338	2	HAO1	XM_021278902.2	1456	hydroxyacid oxidase 1, transcript variant X2
NC_040048.1	9091065	9091327	263	peaks10559	6.08935	Promoter (1-2kb)	9089901	9466738	376838	1	PLCB1	XM_027455556.1	1164	phospholipase C beta 1, transcript variant X5
NC_040046.1	42519615	42519815	201	peaks1056	2.41047	Distal Intergenic	42412363	42484342	71980	1	LMO7	XM_027473306.1	107252	LIM domain 7, transcript variant X21
NC_040048.1	9127366	9127592	227	peaks10560	1.83634	Intron (XM_027455564.1/PLCB1, intron 2 of 31)	9127761	9131622	3862	2	LOC106020198	XR_002406562.2	4030	-
NC_040048.1	9290584	9290800	217	peaks10562	1.86968	Intron (XM_027455564.1/PLCB1, intron 3 of 31)	9134142	9466738	332597	1	PLCB1	XM_027455558.1	156442	phospholipase C beta 1, transcript variant X5
NC_040048.1	9710834	9711525	692	peaks10568	7.76206	Promoter (<=1kb)	9710907	9725065	14159	1	LAMP5	XM_027455567.1	0	lysosomal associated membrane protein family member 5, transcript variant X2
NC_040048.1	9721901	9722108	208	peaks10570	3.22251	Intron (XM_027455567.1/LAMP5, intron 6 of 6)	9712686	9725065	12380	1	LAMP5	XM_027455569.1	9215	lysosomal associated membrane protein family member 5, transcript variant X2
NC_040048.1	9795188	9795506	319	peaks10572	1.91308	Intron (XM_027455566.1/PAK5, intron 1 of 10)	9729471	9808991	79521	2	PAK5	XM_027455566.1	13485	p21 (RAC1) activated kinase 5
NC_040048.1	9830244	9830443	200	peaks10575	1.86968	Intron (XR_002406576.2/LOC110354506, intron 2 of 3)	9820680	9845395	24716	2	LOC110354506	XR_002406576.2	14952	-
NC_040048.1	9909334	9909543	210	peaks10576	3.51617	Promoter (<=1kb)	9909519	9919830	10312	1	LOC101790005	XM_005010831.4	0	prokineticin receptor 2, transcript variant X2
NC_040048.1	10045543	10045741	199	peaks10579	1.86968	Intron (XM_027453314.1/PCSK2, intron 11 of 11)	10049530	10071535	22006	2	BFSP1	XM_005010832.4	25794	beaded filament structural protein 1
NC_040048.1	10101932	10102346	415	peaks10580	3.03883	Distal Intergenic	10085596	10092972	7377	2	LOC101790637	XR_002406592.2	-8960	-
NC_040048.1	10635228	10635500	273	peaks10591	3.70691	Intron (XM_027453325.1/MACROD2, intron 6 of 16)	10741843	10746400	4558	1	LOC106017179	XR_001190456.3	-106343	-
NC_040048.1	10767574	10767912	339	peaks10593	2.92664	Intron (XM_027453325.1/MACROD2, intron 3 of 16)	10741843	10746400	4558	1	LOC106017179	XR_001190456.3	25731	-
NC_040048.1	10946669	10946922	254	peaks10594	1.86968	Intron (XM_027453325.1/MACROD2, intron 3 of 16)	10852528	10899050	46523	2	LOC113843077	XR_003496027.1	-47619	-
NC_040048.1	11108321	11108533	213	peaks10595	2.42386	Intron (XM_013099839.2/MACROD2, intron 3 of 19)	11140437	11154389	13953	1	FLRT3	XM_027453318.1	-31904	fibronectin leucine rich transmembrane protein 3, transcript variant X1
NC_040048.1	11143940	11144175	236	peaks10598	5.23556	Intron (XM_027453318.1/FLRT3, intron 1 of 2)	11140437	11154389	13953	1	FLRT3	XM_027453319.1	3503	fibronectin leucine rich transmembrane protein 3, transcript variant X1
NC_040048.1	11152970	11153506	537	peaks10599	2.82863	3' UTR	11140437	11154389	13953	1	FLRT3	XM_027453319.1	12533	fibronectin leucine rich transmembrane protein 3, transcript variant X1
NC_040048.1	11245655	11246082	428	peaks10601	2.97741	Promoter (<=1kb)	10392297	11245723	853427	2	MACROD2	XM_027453322.1	0	MACRO domain containing 2, transcript variant X6
NC_040048.1	12261139	12261764	626	peaks10622	7.0785	Intron (XM_027453354.1/JAG1, intron 2 of 25)	12253958	12289899	35942	1	JAG1	XM_005019794.4	7181	jagged 1, transcript variant X1
NC_040048.1	12282716	12283057	342	peaks10623	2.53841	Exon (XM_027453354.1/JAG1, exon 18 of 26)	12253958	12289899	35942	1	JAG1	XM_005019794.4	28758	jagged 1, transcript variant X1
NC_040048.1	12535020	12535247	228	peaks10626	1.79922	Promoter (<=1kb)	12517474	12535195	17722	2	ANKEF1	XM_013099820.3	0	ankyrin repeat and EF-hand domain containing 1, transcript variant X1
NC_040048.1	12790862	12791329	468	peaks10627	6.81094	Distal Intergenic	12806379	12807349	971	1	LOC113843376	XR_003496657.1	-15050	-
NC_040048.1	12794406	12794620	215	peaks10628	4.42283	Distal Intergenic	12806379	12807349	971	1	LOC113843376	XR_003496657.1	-11759	-
NC_040048.1	12808191	12808475	285	peaks10630	4.14484	Promoter (1-2kb)	12806379	12807349	971	1	LOC113843376	XR_003496657.1	1812	-
NC_040046.1	42858978	42859399	422	peaks1064	2.43295	3' UTR	42850538	42860371	9834	1	CLN5	XM_027442828.1	8440	CLN5, intracellular trafficking protein
NC_040048.1	13400225	13400426	202	peaks10648	3.03883	Promoter (<=1kb)	13399946	13590220	190275	1	LOC106018859	XR_003496061.1	279	uncharacterized LOC106018859, transcript variant X1
NC_040048.1	13735059	13735599	541	peaks10663	4.23543	Intron (XM_027453401.1/MEIS1, intron 7 of 11)	13661238	13765314	104077	2	MEIS1	XM_027453401.1	29715	Meis homeobox 1, transcript variant X4
NC_040048.1	13769707	13769928	222	peaks10669	1.7027	Intron (XM_027453399.1/MEIS1, intron 1 of 11)	13661238	13765314	104077	2	MEIS1	XM_027453402.1	-4393	Meis homeobox 1, transcript variant X4
NC_040048.1	14084175	14084544	370	peaks10676	3.20734	Distal Intergenic	13951021	14034304	83284	2	LOC106016655	XR_002401412.2	-49871	-
NC_040048.1	14186090	14186395	306	peaks10684	3.07435	Intron (XM_027453405.1/SPRED2, intron 1 of 5)	14177366	14212338	34973	1	SPRED2	XM_005018148.4	8724	sprouty related EVH1 domain containing 2, transcript variant X4
NC_040048.1	14205933	14206177	245	peaks10686	2.47981	Intron (XM_027453405.1/SPRED2, intron 4 of 5)	14226530	14283229	56700	1	LOC101790664	XR_003496086.1	-20353	-
NC_040048.1	14626082	14626350	269	peaks10716	3.23814	Intron (XM_027453425.1/PELI1, intron 1 of 7)	14621472	14666270	44799	1	PELI1	XM_027453426.1	4610	pellino E3 ubiquitin protein ligase 1, transcript variant X3
NC_040048.1	14700833	14701121	289	peaks10721	1.86071	Intron (XM_027453427.1/VPS54, intron 6 of 23)	14696192	14734454	38263	1	VPS54	XM_013098190.3	4641	VPS54, GARP complex subunit, transcript variant X3
NC_040048.1	14952089	14952374	286	peaks10731	5.3834	Promoter (1-2kb)	14949809	14953503	3695	2	OTX1	XM_027453431.1	1129	orthodenticle homeobox 1
NC_040048.1	15026424	15026658	235	peaks10734	1.86968	Intron (XM_027453433.1/EHBP1, intron 12 of 21)	15009899	15021788	11890	2	LOC106016987	XR_001190119.3	-4636	-
NC_040048.1	15129956	15130195	240	peaks10739	3.50972	Promoter (1-2kb)	14956262	15132151	175890	2	EHBP1	XM_027453433.1	1956	EH domain binding protein 1, transcript variant X2
NC_040048.1	15224013	15224285	273	peaks10746	1.81039	Distal Intergenic	15188924	15220407	31484	2	LOC113843099	XR_003496108.1	-3606	-
NC_040048.1	15409848	15410076	229	peaks10758	1.33927	Promoter (1-2kb)	15400730	15411813	11084	2	CHGB	XM_027453450.1	1737	chromogranin B, transcript variant X1
NC_040048.1	15473523	15473729	207	peaks10761	2.23385	Distal Intergenic	15426350	15462642	36293	2	SHLD1	XM_027453460.1	-10881	shieldin complex subunit 1, transcript variant X2
NC_040048.1	15503109	15503480	372	peaks10764	2.42386	Promoter (2-3kb)	15505797	15536170	30374	1	GPCPD1	XM_021272185.2	-2317	glycerophosphocholine phosphodiesterase 1, transcript variant X7
NC_040046.1	43158824	43159072	249	peaks1079	3.03883	Intron (XR_003492193.1/SCEL, intron 1 of 20)	43150885	43224801	73917	1	SCEL	XR_003492196.1	7939	sciellin, transcript variant X5
NC_040048.1	15965888	15966166	279	peaks10800	1.39352	Intron (XM_027453506.1/SLC8A1, intron 2 of 7)	15952275	15960530	8256	2	LOC113843104	XR_003496128.1	-5358	-
NC_040048.1	16104754	16104967	214	peaks10801	5.39653	Distal Intergenic	16152762	16196195	43434	1	MRPS5	XM_027453512.1	-47795	mitochondrial ribosomal protein S5, transcript variant X2
NC_040046.1	43479738	43479991	254	peaks1083	2.42386	Distal Intergenic	43349252	43367240	17989	2	EDNRB	XM_027442901.1	-112498	endothelin receptor type B, transcript variant X1
NC_040048.1	16591071	16591310	240	peaks10839	1.66497	3' UTR	16563025	16582586	19562	2	SLC22A7	XM_027453544.1	-8485	solute carrier family 22 member 7
NC_040046.1	43565510	43565908	399	peaks1084	1.86968	Distal Intergenic	43749420	43751554	2135	2	POU4F1	XM_027442907.1	185646	POU class 4 homeobox 1
NC_040048.1	16629132	16629461	330	peaks10840	1.38076	Intron (XM_013097172.3/TTBK1, intron 5 of 10)	16585140	16649195	64056	2	TTBK1	XM_013097172.3	19734	tau tubulin kinase 1, transcript variant X5
NC_040048.1	16675175	16675482	308	peaks10841	1.76059	Intron (XM_027453548.1/TTBK1, intron 1 of 14)	16585140	16669132	83993	2	TTBK1	XM_013097171.3	-6043	tau tubulin kinase 1, transcript variant X5
NC_040048.1	16919735	16920123	389	peaks10846	3.03883	Intron (XR_003496136.1/LOC113843112, intron 2 of 2)	16909785	16928889	19105	1	LOC113843112	XR_003496136.1	9950	-
NC_040048.1	16987771	16988061	291	peaks10847	2.18296	Distal Intergenic	17009608	17011878	2271	2	LOC101796096	XM_005017132.2	23817	cystatin-like
NC_040046.1	44068891	44069114	224	peaks1085	2.42386	Distal Intergenic	44085590	44088578	2989	2	LOC113839671	XR_003492228.1	19464	-
NC_040048.1	17068364	17068890	527	peaks10855	2.40447	Promoter (2-3kb)	17051037	17065937	14901	2	RRBP1	XM_027452981.1	-2427	ribosome binding protein 1
NC_040048.1	17211478	17211831	354	peaks10869	2.81573	Exon (XM_027453564.1/SEC23B, exon 13 of 20)	17203825	17218260	14436	1	SEC23B	XM_005012101.4	7653	Sec23 homolog B, coat complex II component, transcript variant X2
NC_040048.1	17301373	17301635	263	peaks10871	1.38076	Distal Intergenic	17378773	17382279	3507	1	LOC106014741	XR_003496658.1	-77138	-
NC_040048.1	17349234	17349479	246	peaks10872	4.8701	Distal Intergenic	17378773	17382279	3507	1	LOC106014741	XR_003496658.1	-29294	-
NC_040048.1	17585598	17585890	293	peaks10874	3.03883	Intron (XR_003496140.1/LOC110351424, intron 2 of 2)	17545365	17630477	85113	1	LOC110351424	XR_003496140.1	40233	-
NC_040048.1	17983441	17983715	275	peaks10875	1.86968	Distal Intergenic	17992635	18028922	36288	2	LOC106014731	XR_002398863.2	45207	-
NC_040048.1	18371926	18372359	434	peaks10876	3.70691	Intron (XM_027453581.1/NRXN1, intron 5 of 23)	18248564	18951717	703154	1	NRXN1	XM_021267216.2	123362	neurexin 1, transcript variant X34
NC_040048.1	18499791	18500066	276	peaks10877	3.70691	Intron (XM_027453581.1/NRXN1, intron 8 of 23)	18671579	18951717	280139	1	NRXN1	XM_027453593.1	-171513	neurexin 1, transcript variant X34
NC_040048.1	18836699	18836981	283	peaks10879	1.86968	Intron (XM_027453581.1/NRXN1, intron 20 of 23)	18860391	18865401	5011	2	LOC110351422	XR_002398862.2	28420	-
NC_040048.1	19227430	19227655	226	peaks10880	2.42386	Intron (XM_021267214.2/FSHR, intron 1 of 10)	19208961	19292536	83576	1	FSHR	XM_005012095.4	18469	follicle stimulating hormone receptor, transcript variant X3
NC_040048.1	19341391	19341631	241	peaks10882	1.86968	Exon (XR_002398851.2/LOC106014736, exon 5 of 5)	19301227	19311052	9826	2	LOC110351420	XR_002398854.2	-30339	-
NC_040048.1	19737184	19737395	212	peaks10899	1.86968	Intron (XR_003496142.1/LOC106014735, intron 6 of 10)	19773293	19791857	18565	1	KCNK12	XM_027453617.1	-35898	potassium two pore domain channel subfamily K member 12, transcript variant X3
NC_040048.1	20257701	20257901	201	peaks10913	3.16525	Intron (XM_027453629.1/ALK, intron 1 of 28)	20017568	20294271	276704	2	ALK	XM_027453629.1	36370	ALK receptor tyrosine kinase, transcript variant X4
NC_040048.1	20683518	20683820	303	peaks10930	3.62872	Intron (XM_027453652.1/GALNT14, intron 4 of 14)	20590352	20652621	62270	2	LOC101800576	XM_027453651.1	-30897	calpain-13, transcript variant X2
NC_040048.1	20706231	20706508	278	peaks10931	2.35376	Intron (XM_027453652.1/GALNT14, intron 1 of 14)	20659022	20727329	68308	2	GALNT14	XM_027453652.1	20821	polypeptide N-acetylgalactosaminyltransferase 14, transcript variant X2
NC_040046.1	44149963	44150222	260	peaks1094	3.40749	Distal Intergenic	44093130	44145316	52187	2	RBM26	XM_027442930.1	-4647	RNA binding motif protein 26, transcript variant X1
NC_040048.1	20988833	20989038	206	peaks10952	2.42386	Intron (XM_027453659.1/CDC42BPA, intron 24 of 39)	21023117	21050240	27124	2	COQ8A	XM_027453668.1	61202	coenzyme Q8A
NC_040048.1	21214152	21214380	229	peaks10972	3.03883	Exon (XR_002403540.2/LOC106018032, exon 3 of 4)	21210654	21216362	5709	1	LOC106018032	XR_002403540.2	3498	-
NC_040046.1	44240994	44241292	299	peaks1098	5.00708	Exon (XR_002401349.2/LOC110352422, exon 1 of 2)	44239004	44244413	5410	2	LOC110352422	XR_002401349.2	3121	-
NC_040048.1	21398277	21398512	236	peaks10994	2.37138	Distal Intergenic	21391211	21394818	3608	2	LOC101789646	XM_013094953.3	-3459	left-right determination factor 2
NC_040046.1	44273811	44274030	220	peaks1100	2.46068	Distal Intergenic	44239004	44244413	5410	2	LOC110352422	XR_002401349.2	-29398	-
NC_040048.1	21591500	21591754	255	peaks11008	3.03883	Distal Intergenic	21598702	21622316	23615	1	VASH2	XM_027453710.1	-6948	vasohibin 2
NC_040046.1	44299986	44300228	243	peaks1101	3.1161	Distal Intergenic	44330042	44347527	17486	1	LOC113839675	XR_003492236.1	-29814	-
NC_040048.1	21663071	21663289	219	peaks11016	1.38076	Intron (XM_027453712.1/RPS6KC1, intron 5 of 15)	21646923	21729075	82153	1	RPS6KC1	XM_005014723.4	16148	ribosomal protein S6 kinase C1, transcript variant X4
NC_040048.1	21679785	21680049	265	peaks11017	1.86968	Intron (XM_027453712.1/RPS6KC1, intron 7 of 15)	21646923	21729075	82153	1	RPS6KC1	XM_005014723.4	32862	ribosomal protein S6 kinase C1, transcript variant X4
NC_040048.1	21685825	21686345	521	peaks11018	2.97741	Intron (XM_027453712.1/RPS6KC1, intron 8 of 15)	21646923	21729075	82153	1	RPS6KC1	XM_005014723.4	38902	ribosomal protein S6 kinase C1, transcript variant X4
NC_040048.1	21746566	21746794	229	peaks11020	4.16312	Distal Intergenic	21779392	21960702	181311	1	LOC106015449	XR_001187494.3	-32598	-
NC_040048.1	21752054	21752336	283	peaks11021	2.92664	Distal Intergenic	21779392	21960702	181311	1	LOC106015449	XR_001187494.3	-27056	-
NC_040048.1	21900012	21900421	410	peaks11024	1.86968	Intron (XR_001187494.3/LOC106015449, intron 2 of 9)	21824236	21825440	1205	1	LOC110351819	XR_002399753.2	75776	-
NC_040048.1	22084787	22085272	486	peaks11027	2.2503	Intron (XM_027453717.1/PROX1, intron 4 of 4)	22055765	22102359	46595	1	PROX1	XM_027453719.1	29022	prospero homeobox 1, transcript variant X3
NC_040048.1	22106290	22106548	259	peaks11028	2.07666	Distal Intergenic	22148397	22150305	1909	1	LOC110351822	XR_002399767.2	-41849	-
NC_040048.1	22196039	22196263	225	peaks11034	2.27474	Intron (XM_027453721.1/SMYD2, intron 2 of 11)	22187522	22215822	28301	1	SMYD2	XM_027453721.1	8517	SET and MYND domain containing 2
NC_040046.1	44401495	44401728	234	peaks1104	3.03883	Distal Intergenic	44418231	44429559	11329	1	LOC106016573	XR_001189388.3	-16503	-
NC_040048.1	22628754	22628953	200	peaks11054	1.38076	Distal Intergenic	22646460	22671793	25334	1	KCTD3	XM_027453730.1	-17507	potassium channel tetramerization domain containing 3, transcript variant X1
NC_040048.1	23063431	23063734	304	peaks11055	2.42386	Intron (XM_027453728.1/USH2A, intron 1 of 71)	22957130	23078568	121439	2	USH2A	XM_027453727.1	14834	usherin, transcript variant X1
NC_040048.1	23147361	23147561	201	peaks11056	1.86968	Intron (XM_013096139.3/ESRRG, intron 4 of 7)	22671803	23082328	410526	2	USH2A	XM_027453728.1	-65033	usherin, transcript variant X1
NC_040048.1	23366060	23366280	221	peaks11062	2.42386	Intron (XM_013096139.3/ESRRG, intron 2 of 7)	23090576	23380703	290128	2	ESRRG	XM_013096139.3	14423	estrogen related receptor gamma, transcript variant X2
NC_040048.1	23400088	23400297	210	peaks11063	3.03883	Intron (XM_013096135.3/ESRRG, intron 1 of 7)	23090576	23380703	290128	2	ESRRG	XM_021269910.2	-19385	estrogen related receptor gamma, transcript variant X2
NC_040048.1	23476321	23476664	344	peaks11065	2.42386	Promoter (<=1kb)	23476214	23480003	3790	1	LOC110352058	XR_002400413.2	107	-
NC_040046.1	44480174	44480535	362	peaks1107	1.86968	Distal Intergenic	44444380	44454423	10044	1	LOC106016569	XR_002401342.2	35794	-
NC_040048.1	24234607	24234841	235	peaks11094	3.08763	Intron (XR_003496168.1/TOMM20, intron 6 of 6)	24190057	24217960	27904	2	LOC113843132	XR_003496167.1	-16647	-
NC_040046.1	44571310	44571929	620	peaks1110	1.7027	Distal Intergenic	44584728	44588248	3521	2	SPRY2	XM_027442998.1	16319	sprouty RTK signaling antagonist 2, transcript variant X2
NC_040048.1	24521350	24521602	253	peaks11119	2.42386	Intron (XM_005023846.2/LYST, intron 6 of 52)	24467319	24547732	80414	2	LYST	XM_005023846.2	26130	lysosomal trafficking regulator, transcript variant X2
NC_040048.1	24793918	24794148	231	peaks11142	1.86968	Exon (XM_027453108.1/HEATR1, exon 40 of 44)	24777206	24790352	13147	1	LGALS8	XM_027453769.1	16712	galectin 8, transcript variant X2
NC_040048.1	24796765	24796966	202	peaks11143	2.12978	Exon (XM_027453108.1/HEATR1, exon 35 of 44)	24777206	24790352	13147	1	LGALS8	XM_027453769.1	19559	galectin 8, transcript variant X2
NC_040046.1	44746466	44746666	201	peaks1115	1.86968	Distal Intergenic	44584728	44590859	6132	2	SPRY2	XM_027442997.1	-155607	sprouty RTK signaling antagonist 2, transcript variant X2
NC_040048.1	24983244	24983597	354	peaks11150	5.18069	Promoter (<=1kb)	24982366	25000283	17918	1	LOC106018337	XR_003496174.1	878	-
NC_040048.1	25882802	25883000	199	peaks11153	1.86968	Distal Intergenic	25982208	26267542	285335	1	CHRM3	XM_027453790.1	-99208	cholinergic receptor muscarinic 3, transcript variant X4
NC_040048.1	26281191	26281399	209	peaks11158	2.42386	Promoter (<=1kb)	26280864	26286846	5983	1	LOC110353457	XR_002403948.2	327	-
NC_040048.1	27037487	27037746	260	peaks11170	1.86968	Intron (XM_021275173.2/LOC106018344, intron 4 of 4)	27036337	27048547	12211	2	LOC106018344	XM_021275173.2	10801	ligand-dependent nuclear receptor-interacting factor 1-like
NC_040048.1	27104820	27105036	217	peaks11173	1.78677	Exon (XR_003496183.1/LOC106018347, exon 5 of 5)	27072019	27120502	48484	2	PLD5	XM_021275168.2	15466	phospholipase D family member 5, transcript variant X9
NC_040048.1	27475932	27476163	232	peaks11182	2.42386	Intron (XM_013097966.3/CEP170, intron 5 of 17)	27420572	27488921	68350	2	CEP170	XM_013097966.3	12758	centrosomal protein 170, transcript variant X10
NC_040048.1	27644356	27644686	331	peaks11189	2.29411	Intron (XM_021271259.2/AKT3, intron 12 of 13)	27534820	27629781	94962	1	SDCCAG8	XM_027453842.1	109536	serologically defined colon cancer antigen 8, transcript variant X12
NC_040046.1	46282197	46282464	268	peaks1119	2.42386	Distal Intergenic	46304674	46317554	12881	2	LOC113839689	XR_003492257.1	35090	-
NC_040048.1	27649815	27650119	305	peaks11190	3.03883	Intron (XM_021271259.2/AKT3, intron 11 of 13)	27534820	27629781	94962	1	SDCCAG8	XM_027453842.1	114995	serologically defined colon cancer antigen 8, transcript variant X12
NC_040048.1	27715194	27715398	205	peaks11192	3.25023	Intron (XM_021271259.2/AKT3, intron 2 of 13)	27631821	27772211	140391	2	AKT3	XM_021271259.2	56813	AKT serine/threonine kinase 3, transcript variant X3
NC_040046.1	47009552	47009767	216	peaks1121	1.86968	Distal Intergenic	47448544	47459755	11212	1	LOC113839693	XR_003492263.1	-438777	-
NC_040046.1	47098651	47098945	295	peaks1122	1.86968	Distal Intergenic	47448544	47459755	11212	1	LOC113839693	XR_003492263.1	-349599	-
NC_040048.1	28155827	28156152	326	peaks11225	2.28538	Promoter (<=1kb)	28156186	28447541	291356	1	KIF26B	XM_027453855.1	-34	kinesin family member 26B, transcript variant X2
NC_040048.1	28197270	28197671	402	peaks11226	2.48649	Intron (XM_027453855.1/KIF26B, intron 2 of 14)	28188328	28447541	259214	1	KIF26B	XM_027453856.1	8942	kinesin family member 26B, transcript variant X2
NC_040048.1	28199739	28200076	338	peaks11227	2.55178	Intron (XM_027453855.1/KIF26B, intron 2 of 14)	28188328	28447541	259214	1	KIF26B	XM_027453856.1	11411	kinesin family member 26B, transcript variant X2
NC_040048.1	28235262	28235632	371	peaks11228	3.62872	Intron (XM_027453855.1/KIF26B, intron 2 of 14)	28188328	28447541	259214	1	KIF26B	XM_027453856.1	46934	kinesin family member 26B, transcript variant X2
NC_040048.1	28255745	28255950	206	peaks11229	3.03883	Intron (XM_027453855.1/KIF26B, intron 3 of 14)	28188328	28447541	259214	1	KIF26B	XM_027453856.1	67417	kinesin family member 26B, transcript variant X2
NC_040048.1	28264923	28265228	306	peaks11230	3.70691	Intron (XM_027453855.1/KIF26B, intron 3 of 14)	28188328	28447541	259214	1	KIF26B	XM_027453856.1	76595	kinesin family member 26B, transcript variant X2
NC_040048.1	28300560	28300795	236	peaks11231	2.42386	Intron (XM_027453855.1/KIF26B, intron 4 of 14)	28188328	28447541	259214	1	KIF26B	XM_027453856.1	112232	kinesin family member 26B, transcript variant X2
NC_040048.1	29069969	29070272	304	peaks11245	2.46597	Distal Intergenic	29027434	29055129	27696	2	SRD5A2	XM_027453871.1	-14840	steroid 5 alpha-reductase 2
NC_040048.1	29214932	29215130	199	peaks11254	4.42283	Intron (XM_027453878.1/SPAST, intron 16 of 18)	29225589	29239820	14232	1	SLC30A6	XM_027453879.1	-10459	solute carrier family 30 member 6, transcript variant X3
NC_040046.1	48733371	48733625	255	peaks1126	3.70691	Distal Intergenic	48557693	48564123	6431	1	SLITRK5	XM_027443078.1	175678	SLIT and NTRK like family member 5
NC_040048.1	29822101	29822367	267	peaks11264	3.03883	Distal Intergenic	29833902	29852702	18801	1	LOC106017916	XR_002403394.2	-11535	-
NC_040046.1	48822501	48823047	547	peaks1127	2.42386	Distal Intergenic	48557693	48564123	6431	1	SLITRK5	XM_027443078.1	264808	SLIT and NTRK like family member 5
NC_040048.1	30488626	30488963	338	peaks11272	3.57195	Intron (XM_005022232.3/CRIM1, intron 2 of 16)	30500675	30520343	19669	2	LOC106017920	XR_002403393.2	31380	-
NC_040046.1	49095186	49095497	312	peaks1128	2.42386	Distal Intergenic	49145306	49175956	30651	2	LOC110354298	XR_002406065.2	80459	-
NC_040048.1	30848229	30848468	240	peaks11286	1.8033	Promoter (<=1kb)	30784442	30848322	63881	2	STRN	XM_027453139.1	0	striatin
NC_040048.1	31025545	31025995	451	peaks11293	8.9872	Promoter (2-3kb)	31022710	31029722	7013	1	LOC101797494	XM_027453911.1	2835	cytochrome P450 1B1
NC_040046.1	1473569	1473780	212	peaks113	2.42386	Exon (XR_003498644.1/LOC106018954, exon 6 of 6)	1460093	1468180	8088	1	LOC113844259	XR_003498676.1	13476	-
NC_040046.1	49748020	49748228	209	peaks1130	1.86968	Distal Intergenic	50009239	50118734	109496	2	LOC110352518	XR_003492267.1	370506	-
NC_040046.1	49815015	49815387	373	peaks1131	1.86968	Distal Intergenic	50009239	50118734	109496	2	LOC110352518	XR_003492267.1	303347	-
NC_040048.1	31558322	31558641	320	peaks11323	1.38076	Intron (XM_027453927.1/TTC27, intron 10 of 19)	31618110	31626552	8443	1	LOC110353497	XR_003496202.1	-59469	-
NC_040048.1	31919312	31919669	358	peaks11350	2.35295	Intron (XM_005023871.3/RASGRP3, intron 12 of 16)	31934274	31950138	15865	2	FAM98A	XM_027453939.1	30469	family with sequence similarity 98 member A, transcript variant X3
NC_040048.1	32224680	32225187	508	peaks11381	2.10322	Distal Intergenic	32185634	32206374	20741	2	MRPS18A	XM_027453981.1	-18306	mitochondrial ribosomal protein S18A
NC_040048.1	32250969	32251249	281	peaks11386	2.06302	Distal Intergenic	32260906	32276696	15791	1	LOC101790076	XR_003496211.1	-9657	-
NC_040048.1	32379752	32379954	203	peaks11395	1.51098	Promoter (1-2kb)	32378108	32383259	5152	1	LOC110352013	XR_002400325.2	1644	-
NC_040048.1	32486222	32486866	645	peaks11397	4.14291	Promoter (<=1kb)	32485810	32490602	4793	1	LOC113843154	XR_003496219.1	412	-
NC_040048.1	32530146	32530429	284	peaks11400	2.04241	Distal Intergenic	32485810	32490602	4793	1	LOC113843154	XR_003496219.1	44336	-
NC_040048.1	32531339	32531602	264	peaks11401	2.44962	Distal Intergenic	32485810	32490602	4793	1	LOC113843154	XR_003496219.1	45529	-
NC_040048.1	32559700	32560048	349	peaks11404	3.34772	Distal Intergenic	32485810	32490602	4793	1	LOC113843154	XR_003496219.1	73890	-
NC_040048.1	32567788	32568062	275	peaks11405	2.22735	Distal Intergenic	32648444	32678739	30296	1	TMEM63B	XM_027453990.1	-80382	transmembrane protein 63B, transcript variant X7
NC_040048.1	32605665	32605899	235	peaks11407	2.42386	Distal Intergenic	32648444	32678739	30296	1	TMEM63B	XM_027453990.1	-42545	transmembrane protein 63B, transcript variant X7
NC_040046.1	50290303	50290738	436	peaks1144	3.36871	Intron (XM_027443115.1/GPC5, intron 3 of 8)	50240918	50257874	16957	2	LOC113839697	XR_003492276.1	-32429	-
NC_040048.1	33105575	33105815	241	peaks11447	3.03883	Distal Intergenic	33086178	33086922	745	1	LOC106020138	XR_002406504.1	19397	-
NC_040048.1	33110589	33110903	315	peaks11448	2.42386	Distal Intergenic	33086178	33086922	745	1	LOC106020138	XR_002406504.1	24411	-
NC_040046.1	50361108	50361360	253	peaks1146	2.42386	Intron (XM_027443115.1/GPC5, intron 3 of 8)	50393058	50417232	24175	2	LOC113839700	XR_003492277.1	55872	-
NC_040048.1	33794644	33794971	328	peaks11467	1.86968	Exon (XR_003496222.1/LOC101792916, exon 2 of 2)	33791759	33798181	6423	2	LOC101792916	XR_003496222.1	3210	-
NC_040046.1	50372801	50373069	269	peaks1147	1.38076	Intron (XM_027443115.1/GPC5, intron 3 of 8)	50393058	50417232	24175	2	LOC113839700	XR_003492277.1	44163	-
NC_040046.1	50387726	50387938	213	peaks1148	1.38076	Intron (XM_027443115.1/GPC5, intron 4 of 8)	50393058	50417232	24175	2	LOC113839700	XR_003492277.1	29294	-
NC_040048.1	34375442	34375726	285	peaks11488	2.77136	Intron (XM_027454033.1/DAAM2, intron 22 of 27)	34412103	34437762	25660	2	LOC101796682	XM_005016795.4	62036	molybdenum cofactor biosynthesis protein 1, transcript variant X5
NC_040048.1	34380368	34380600	233	peaks11489	2.26171	Intron (XM_027454033.1/DAAM2, intron 25 of 27)	34412103	34437762	25660	2	LOC101796682	XM_005016795.4	57162	molybdenum cofactor biosynthesis protein 1, transcript variant X5
NC_040048.1	34390948	34391253	306	peaks11491	3.05473	Intron (XM_027454033.1/DAAM2, intron 26 of 27)	34412103	34437762	25660	2	LOC101796682	XM_005016795.4	46509	molybdenum cofactor biosynthesis protein 1, transcript variant X5
NC_040048.1	34615933	34616162	230	peaks11494	2.42386	Distal Intergenic	34493861	34508005	14145	2	LOC106016144	XR_002400728.2	-107928	-
NC_040048.1	34999783	35000012	230	peaks11496	1.86968	Intron (XM_021270378.2/LRFN2, intron 3 of 5)	34810165	34966288	156124	2	LRFN2	XM_021270379.2	-33495	leucine rich repeat and fibronectin type III domain containing 2, transcript variant X4
NC_040048.1	35124735	35124968	234	peaks11497	3.70691	Distal Intergenic	35173978	35197986	24009	2	LOC110352184	XR_002400743.1	73018	-
NC_040048.1	35304223	35304428	206	peaks11498	1.75028	Distal Intergenic	35254834	35290344	35511	2	LOC110352180	XR_002400732.2	-13879	-
NC_040048.1	35359696	35359943	248	peaks11499	1.86968	Intron (XR_002400733.1/LOC110352181, intron 1 of 3)	35323203	35366220	43018	2	LOC110352181	XR_002400733.1	6277	-
NC_040048.1	35456076	35456319	244	peaks11504	1.83634	Distal Intergenic	35472978	35500709	27732	1	LOC113843162	XR_003496230.1	-16659	-
NC_040046.1	50607855	50608090	236	peaks1151	1.38076	Intron (XM_027443115.1/GPC5, intron 7 of 8)	50393058	50417232	24175	2	LOC113839700	XR_003492277.1	-190623	-
NC_040046.1	50680164	50680412	249	peaks1152	1.86968	Intron (XM_027443115.1/GPC5, intron 8 of 8)	50393058	50417232	24175	2	LOC113839700	XR_003492277.1	-262932	-
NC_040046.1	50702011	50702532	522	peaks1153	4.42283	Intron (XM_027443115.1/GPC5, intron 8 of 8)	50393058	50417232	24175	2	LOC113839700	XR_003492277.1	-284779	-
NC_040048.1	35985343	35985650	308	peaks11538	2.49137	Promoter (1-2kb)	35984142	36005217	21076	1	LOC110352727	XR_003496232.1	1201	-
NC_040048.1	35995076	35995284	209	peaks11539	2.85575	Intron (XR_003496231.1/LOC110352727, intron 2 of 3)	35984142	36005217	21076	1	LOC110352727	XR_003496232.1	10934	-
NC_040048.1	36013231	36014030	800	peaks11541	3.00221	Promoter (<=1kb)	36013305	36043763	30459	1	PPP1CB	XM_027454064.1	0	protein phosphatase 1 catalytic subunit beta
NC_040048.1	36148581	36148873	293	peaks11558	3.6999	Distal Intergenic	36113846	36126295	12450	1	CALM2	XM_027454066.1	34735	calmodulin 2
NC_040046.1	51055197	51055436	240	peaks1156	3.03883	Distal Intergenic	51132183	51944640	812458	1	GPC6	XM_027443157.1	-76747	glypican 6, transcript variant X2
NC_040048.1	36281410	36281770	361	peaks11568	2.75073	Intron (XM_027454067.1/TTC7A, intron 10 of 19)	36333972	36337524	3553	1	MCFD2	XM_005009819.4	-52202	multiple coagulation factor deficiency 2
NC_040048.1	36298225	36298527	303	peaks11569	3.19887	Intron (XM_027454067.1/TTC7A, intron 8 of 19)	36333972	36337524	3553	1	MCFD2	XM_005009819.4	-35445	multiple coagulation factor deficiency 2
NC_040048.1	36642711	36642920	210	peaks11595	2.79698	Intron (XR_002402140.2/LOC110352700, intron 1 of 2)	36630094	36667648	37555	1	LOC110352700	XR_002402140.2	12617	-
NC_040048.1	36807545	36807751	207	peaks11602	3.52712	Intron (XM_005009801.4/PRKCE, intron 15 of 15)	36786248	36789067	2820	1	LOC113843164	XR_003496251.1	21297	-
NC_040048.1	37440039	37440348	310	peaks11619	3.50209	Intron (XM_027454083.1/LOC106017001, intron 2 of 4)	37423026	37444664	21639	2	LOC106017001	XM_027454083.1	4316	translation initiation factor IF-2-like, transcript variant X2
NC_040046.1	52028104	52028382	279	peaks1162	3.628	Intron (XM_027443180.1/GPR180, intron 6 of 8)	52015759	52017202	1444	1	LOC113839703	XR_003492283.1	12345	-
NC_040048.1	37453526	37453800	275	peaks11621	2.73182	Promoter (<=1kb)	37454542	37476106	21565	1	LOC110351918	XR_003496255.1	-742	-
NC_040048.1	37880998	37881210	213	peaks11629	2.52551	Intron (XM_013095562.3/SLC3A1, intron 8 of 10)	37876161	37894025	17865	2	SLC3A1	XM_013095562.3	12815	solute carrier family 3 member 1, transcript variant X2
NC_040048.1	38132035	38132339	305	peaks11641	3.00626	Intron (XM_027454114.1/ABCG8, intron 7 of 11)	38126789	38141677	14889	2	ABCG8	XM_027454114.1	9338	ATP binding cassette subfamily G member 8, transcript variant X2
NC_040046.1	52177586	52177791	206	peaks1165	3.70691	Distal Intergenic	52060044	52063754	3711	1	LOC106015472	XR_002399814.2	117542	-
NC_040048.1	38411986	38412333	348	peaks11652	2.37301	Distal Intergenic	38407137	38409174	2038	1	ZFP36L2	XM_027454118.1	4849	ZFP36 ring finger protein like 2
NC_040048.1	38578826	38579095	270	peaks11657	2.92664	Intron (XR_002400006.2/LOC101795266, intron 4 of 6)	38575530	38575611	82	2	TRNAS-GCU_3	TRNAS-GCU_3	-3215	-
NC_040048.1	39494113	39494342	230	peaks11670	2.42386	Intron (XM_027454129.1/MTA3, intron 4 of 18)	39378381	39518792	140412	2	MTA3	XM_027454129.1	24450	metastasis associated 1 family member 3, transcript variant X5
NC_040048.1	39644463	39644892	430	peaks11678	3.70691	Distal Intergenic	39565430	39572913	7484	1	LOC101796089	XM_027454135.1	79033	cytochrome c oxidase subunit 7A-related protein, mitochondrial, transcript variant X2
NC_040048.1	39739914	39740158	245	peaks11681	3.30612	Distal Intergenic	39750774	39840252	89479	2	EML4	XM_005015294.4	100094	EMAP like 4, transcript variant X2
NC_040048.1	39853379	39853697	319	peaks11691	4.17002	Intron (XM_005015295.4/EML4, intron 1 of 23)	39750774	39840470	89697	2	EML4	XM_021269369.2	-12909	EMAP like 4, transcript variant X2
NC_040048.1	40018288	40018529	242	peaks11704	2.42386	Distal Intergenic	39939961	39954965	15005	2	LOC113843176	XR_003496335.1	-63323	-
NC_040046.1	52390868	52391166	299	peaks1171	2.23172	Intron (XM_005014839.4/CLDN10, intron 1 of 4)	52378072	52433223	55152	1	CLDN10	XM_005014839.4	12796	claudin 10, transcript variant X1
NC_040048.1	40194261	40194680	420	peaks11715	2.95097	Promoter (<=1kb)	40160919	40194135	33217	2	PKDCC	XM_005015296.4	-126	protein kinase domain containing, cytoplasmic
NC_040046.1	52418227	52418543	317	peaks1173	3.60991	Promoter (<=1kb)	52418708	52433223	14516	1	CLDN10	XM_027443248.1	-165	claudin 10, transcript variant X1
NC_040046.1	52424777	52425034	258	peaks1174	1.38076	Intron (XM_005014839.4/CLDN10, intron 1 of 4)	52418708	52433223	14516	1	CLDN10	XM_027443248.1	6069	claudin 10, transcript variant X1
NC_040048.1	40699301	40699598	298	peaks11745	2.42386	Distal Intergenic	40669135	40673665	4531	1	MRPS10	XM_021269379.2	30166	mitochondrial ribosomal protein S10, transcript variant X2
NC_040048.1	40725133	40725342	210	peaks11747	3.70691	Intron (XM_027454153.1/MAP3K21, intron 4 of 10)	40708836	40752395	43560	2	MAP3K21	XM_027454153.1	27053	mitogen-activated protein kinase kinase kinase 21, transcript variant X1
NC_040046.1	52464860	52465196	337	peaks1175	2.42386	Intron (XM_027469129.1/DZIP1, intron 3 of 19)	52434137	52469755	35619	2	DZIP1	XM_027469129.1	4559	DAZ interacting zinc finger protein 1
NC_040048.1	41078801	41079031	231	peaks11762	3.66782	Intron (XM_027453266.1/SIPA1L2, intron 1 of 22)	41055041	41196540	141500	1	SIPA1L2	XM_027453266.1	23760	signal induced proliferation associated 1 like 2
NC_040048.1	41255432	41255693	262	peaks11767	1.75028	Distal Intergenic	41226419	41230503	4085	1	LOC113843180	XR_003496352.1	29013	-
NC_040048.1	41339917	41340221	305	peaks11768	2.32249	Distal Intergenic	41356469	41365542	9074	1	LOC110353561	XR_002404220.2	-16248	-
NC_040048.1	41346229	41346583	355	peaks11769	1.69105	Distal Intergenic	41356469	41365542	9074	1	LOC110353561	XR_002404220.2	-9886	-
NC_040048.1	41506485	41507077	593	peaks11773	10.2106	Intron (XM_027454157.1/DISC1, intron 7 of 15)	41379488	41573232	193745	2	DISC1	XM_027454157.1	66155	DISC1 scaffold protein
NC_040048.1	41524674	41524901	228	peaks11774	5.58689	Intron (XM_027454157.1/DISC1, intron 4 of 15)	41379488	41573232	193745	2	DISC1	XM_027454157.1	48331	DISC1 scaffold protein
NC_040048.1	41619574	41619799	226	peaks11778	2.97783	Exon (XM_027454160.1/TSNAX, exon 3 of 6)	41603427	41623118	19692	2	TSNAX	XM_027454160.1	3319	translin associated factor X, transcript variant X1
NC_040048.1	41920075	41920383	309	peaks11796	3.13197	Intron (XM_027454168.1/RAB4A, intron 5 of 6)	41906174	41925775	19602	1	RAB4A	XM_027454167.1	13901	RAB4A, member RAS oncogene family, transcript variant X1
NC_040046.1	52667547	52667748	202	peaks1180	1.86968	Intron (XM_027443275.1/HS6ST3, intron 1 of 1)	52613135	52908839	295705	1	HS6ST3	XM_027443275.1	54412	heparan sulfate 6-O-sulfotransferase 3
NC_040048.1	42040704	42040918	215	peaks11803	3.05763	Promoter (<=1kb)	42025108	42041236	16129	2	TAF5L	XM_027454178.1	318	TATA-box binding protein associated factor 5 like, transcript variant X3
NC_040046.1	52678440	52678643	204	peaks1181	1.86968	Intron (XM_027443275.1/HS6ST3, intron 1 of 1)	52732158	52736714	4557	1	LOC110354130	XR_003492300.1	-53515	-
NC_040048.1	42077771	42077977	207	peaks11810	1.86968	Distal Intergenic	42105853	42109210	3358	2	LOC106017307	XR_001190697.2	31233	-
NC_040048.1	42209497	42209705	209	peaks11817	2.42386	Intron (XM_027454180.1/GALNT2, intron 6 of 15)	42178484	42241970	63487	1	GALNT2	XM_005020218.4	31013	polypeptide N-acetylgalactosaminyltransferase 2, transcript variant X3
NC_040046.1	52781203	52781420	218	peaks1182	1.86968	Intron (XM_027443275.1/HS6ST3, intron 1 of 1)	52732158	52736714	4557	1	LOC110354130	XR_003492300.1	49045	-
[truncated: 4,547 more rows]

## Sheet: Rep.2 WT vs mock up
seqnames	start	end	width	peak_name	peak_score	annotation	geneStart	geneEnd	geneLength	geneStrand	geneId	transcriptId	distanceToTSS	geneDescription
[truncated: 9,743 more rows]

[truncated: 1 more sheets: Rep.2 WT vs mock down]
